# Supplementary material for: Non-Targeted Metabolomics Reveals Sorghum Rhizosphere-Associated Exudates are Influenced by the Belowground Interaction of Substrate and Sorghum Genotype
Source: Int J Mol Sci. 2019 Jan 19;20(2):431. doi: 10.3390/ijms20020431 (PMC6358735; doi:10.3390/ijms20020431)
Supplement: Supplementary file 1 [file ijms-20-00431-s001.zip]

Archive with 4 entries (4 files):
- Figure S1 VolcanoPlotsMetabolitesofInterest.docx
- Miller GC-MS Spectra.txt
- Miller LC-MS Spectra.txt
- Table S1 SoilCharactaristicsofBulkSubstrates.docx
