# Supplementary material for: Non-Targeted Metabolomics Reveals Sorghum Rhizosphere-Associated Exudates are Influenced by the Belowground Interaction of Substrate and Sorghum Genotype
Source: Int J Mol Sci. 2019 Jan 19;20(2):431. doi: 10.3390/ijms20020431 (PMC6358735; doi:10.3390/ijms20020431)
Supplement: Supplementary file 1 [file ijms-20-00431-s001.zip › Miller GC-MS Spectra.txt]

Name: C1
SYNON: $:00in-source
SYNON: $:04
SYNON: $:05NA
SYNON: $:06QUAD
SYNON: $:07Thermo ISQ
SYNON: $:09Thermo Trace GC: TG-5MS column
SYNON: $:10EI
SYNON: $:11P
SYNON: $:12NA
SYNON: $:1450-650
SYNON: $:16NA
Comment: Rt=631.53  Contributor=JahnCSUPMF  Study=RootExudatesMiller201507
Num Peaks: 147
205.0932 4225612 320.2089 2949532 217.1022 2110006 321.207 1358840 229.1086 1199973 206.1321 740122 291.149 560477 231.1212 542072 189.0585 400924 218.1321 400868 307.1873 360719 277.1731 355403 305.172 349113 230.1453 333808 221.0879 333296 274.1607 279323 262.1479 252160 233.1413 248999 322.2047 243146 364.2214 202616 191.0751 202123 219.1201 184106 216.0925 174002 232.1461 167701 234.1275 166165 292.1708 150560 244.1343 149311 306.1968 148792 246.1272 143251 269.1504 127440 278.1764 125952 300.171 110681 201.0898 108440 190.1101 102064 243.1246 96952 308.1939 96864 365.2286 95008 275.1682 91266 293.1603 85473 343.187 75476 374.214 74014 247.1375 73770 222.1114 73693 276.1935 72278 245.1415 70202 203.0891 67977 263.159 67343 256.1364 63088 376.2267 62047 279.1732 60398 268.1476 59782 265.1255 58895 323.1944 58124 270.1535 55586 302.1673 53542 228.1014 53345 344.194 50870 215.0984 50676 235.1297 50246 210.0849 49274 223.0905 48140 309.1846 45760 260.1427 44200 240.1124 44188 242.1251 43567 332.1854 43117 333.1784 42803 331.1797 41570 466.2737 41128 304.2057 40937 366.2329 40827 175.0398 39333 192.1175 38996 290.1696 37430 464.2729 37352 220.1473 35884 202.1289 33865 345.1902 33861 248.1433 32803 301.1829 32312 358.2111 32198 264.157 32179 186.0874 32100 261.1723 30244 254.1029 30040 330.1758 29257 375.219 29237 271.1584 28373 257.1435 27189 317.2039 26731 241.1369 26349 303.1849 25312 390.2362 24064 294.1614 23957 448.2662 23487 334.1943 23463 286.1478 23165 342.1764 22478 280.2077 21459 214.098 21233 316.1783 20961 266.1486 20944 336.1835 20144 236.1205 20042 346.1915 19539 465.2825 19024 328.1485 18818 432.232 18702 359.2145 18670 467.288 18656 237.0938 18314 288.1483 17129 389.2134 16137 367.2317 15134 433.252 14882 284.119 14826 289.1675 14813 224.0876 14613 315.1487 14587 227.0943 14028 360.2225 13446 310.1764 13298 314.151 13243 324.1883 13163 335.2083 13073 420.2427 12805 226.0924 12379 449.2767 12252 350.2119 12217 347.1778 11942 554.3375 11842 391.2345 11527 393.2219 11424 434.2434 11282 480.2904 9911 523.3134 9889 238.146 9796 348.1887 9117 337.1832 8883 421.2607 8398 450.2769 8333 351.2111 7998 381.2059 6529 408.2271 5612 394.24 5526 404.248 5423 525.3198 3688

Name: C2
SYNON: $:00in-source
SYNON: $:04
SYNON: $:05NA
SYNON: $:06QUAD
SYNON: $:07Thermo ISQ
SYNON: $:09Thermo Trace GC: TG-5MS column
SYNON: $:10EI
SYNON: $:11P
SYNON: $:12NA
SYNON: $:1450-650
SYNON: $:16NA
Comment: Rt=895.12  Contributor=JahnCSUPMF  Study=RootExudatesMiller201507
Num Peaks: 125
361.2188 29866036 362.2325 6026573 217.0881 5343406 271.137 3009171 437.2564 2645871 363.227 2275367 243.1265 2224255 319.1993 1143932 218.1256 1114806 438.2698 1044524 451.2614 804044 230.1281 696367 272.162 671818 257.1159 579914 331.1851 569828 191.0666 560159 229.1097 544405 245.1313 543530 439.2618 501344 231.121 493675 364.2296 477612 244.1613 456558 219.1132 426493 204.0976 388748 320.2048 343738 273.1442 329011 452.2709 298761 205.1011 290191 305.1831 268067 291.1446 254435 259.1289 253587 332.2012 178905 233.1087 178019 247.112 176655 345.1793 166966 321.2008 162385 453.2612 155198 232.1336 147991 241.1124 145458 365.2252 141267 246.1496 132995 215.0917 132299 258.1536 129959 306.1862 127815 333.1954 127788 440.2615 127577 347.1854 115576 450.2792 115371 317.1716 112099 255.0905 109314 227.1066 107914 293.1628 104313 292.17 84708 435.2455 81280 220.1368 74865 346.1836 73928 307.1765 72610 318.2158 65803 242.1146 65801 289.1565 65361 436.2865 62812 303.1853 61705 274.1515 60400 260.1481 59129 234.1201 54834 304.1931 51710 270.2494 50330 256.1599 48561 454.2582 44518 277.1576 42326 348.1941 42008 248.1526 41310 322.1996 40429 275.1353 40107 263.1107 38774 441.261 38505 239.0571 37343 334.1971 36686 349.1851 31366 261.1478 31264 294.182 31105 290.1966 29584 163.0238 29366 366.2143 29202 278.1686 28317 335.1754 26280 463.2014 25956 464.2829 25947 308.1729 24255 373.1996 23141 374.1976 20876 377.1805 20273 330.2551 19945 288.1644 17163 379.1891 16808 378.1855 16694 287.1269 16536 264.1879 15411 467.2531 15273 455.2668 15061 465.1686 14749 237.0382 13823 276.1529 12399 375.1907 11996 310.2204 11742 449.2549 11739 367.2012 11674 393.1982 11264 481.2585 11188 421.2377 11001 301.1413 10958 200.1022 10857 350.1875 10687 466.2318 10305 236.121 10133 262.1308 9955 336.1988 9856 442.2395 9784 381.1779 8519 468.2685 7555 376.2325 6849 337.158 6721 391.1863 6630 394.2422 5603 482.2842 5544

Name: C3
SYNON: $:00in-source
SYNON: $:04
SYNON: $:05NA
SYNON: $:06QUAD
SYNON: $:07Thermo ISQ
SYNON: $:09Thermo Trace GC: TG-5MS column
SYNON: $:10EI
SYNON: $:11P
SYNON: $:12NA
SYNON: $:1450-650
SYNON: $:16NA
Comment: Rt=926.94  Contributor=JahnCSUPMF  Study=RootExudatesMiller201507
Num Peaks: 124
361.2194 33644645 362.2332 7532342 217.0922 4469232 271.1354 3187087 243.1215 2709648 363.2264 2685378 204.087 1869140 331.1877 1394286 319.1909 1208424 218.1284 1072614 229.112 889288 272.1617 749758 245.1212 746535 244.1514 685616 231.1013 639607 364.2235 607480 221.0861 600778 291.1453 546087 305.1811 511899 332.2051 468665 219.1146 458873 230.1372 429993 320.2079 380168 273.1465 379890 257.112 298338 241.1091 297803 259.1265 285569 333.2111 280821 247.1108 223589 306.1877 219575 317.1751 201643 227.1119 195255 321.2001 195131 232.1298 186563 345.1804 185154 292.1638 180890 435.2272 163296 246.1425 162182 365.2276 159819 290.1829 148431 279.1536 144757 222.115 141827 377.1979 132336 451.2392 127307 307.1631 117683 215.0954 115815 318.1898 113367 242.1005 112165 289.1451 98914 220.1374 97132 304.1606 93987 258.164 87504 463.2492 84517 334.1984 78150 274.135 77343 260.1699 76686 347.1823 70763 436.2419 69893 264.1747 68151 452.2446 56811 256.1368 56283 378.2031 56228 280.2122 53585 248.1466 52823 322.2104 50802 379.1553 50069 270.1698 49704 349.188 48474 303.154 45058 335.2022 44704 373.1916 44532 437.2462 44283 261.1269 43759 275.1312 42474 464.209 39061 308.1702 38064 366.2113 34620 453.2459 34607 294.171 33630 359.1814 32612 393.2058 31912 323.174 30651 348.1959 27880 465.2374 27053 450.2765 25938 565.3225 24743 237.085 23198 236.1311 21366 380.1851 21236 407.1935 20832 374.1872 20724 350.1856 19776 309.1495 19606 466.2292 17249 438.2466 17034 475.1698 16453 336.1921 16250 394.1988 15990 375.181 15520 297.086 15476 433.2199 15379 301.0969 15109 566.3232 14756 454.2589 14463 421.1933 13109 351.2134 12949 467.1798 12355 367.1915 12353 324.179 12080 408.1932 12069 381.1607 11721 553.2913 11659 337.1847 11373 395.1902 11161 385.1402 10919 391.1774 10683 567.3628 10511 302.1424 9711 476.1987 9372 409.1973 8984 525.2637 7240 468.2114 6586 539.2702 4902 396.2438 4312

Name: C4
SYNON: $:00in-source
SYNON: $:04
SYNON: $:05NA
SYNON: $:06QUAD
SYNON: $:07Thermo ISQ
SYNON: $:09Thermo Trace GC: TG-5MS column
SYNON: $:10EI
SYNON: $:11P
SYNON: $:12NA
SYNON: $:1450-650
SYNON: $:16NA
Comment: Rt=639.55  Contributor=JahnCSUPMF  Study=RootExudatesMiller201507
Num Peaks: 84
319.1966 1330740 205.0927 404549 320.2127 374699 217.0996 195048 321.2079 174467 229.1155 119689 206.1414 81179 160.0599 79134 291.1546 70630 204.0959 63282 277.1769 58981 307.1919 57462 235.1181 50150 305.1834 47758 189.0549 44369 218.1351 42871 230.1412 41284 231.1095 38678 322.2062 37332 268.1434 29180 318.3205 27814 102.9664 26132 306.2095 25250 274.1594 25127 157.0442 24721 292.1595 24549 219.1171 24546 243.1051 20847 244.1591 20381 308.1977 19876 245.1209 18572 222.1138 18148 242.1177 17853 232.1319 17572 337.2071 17405 201.0826 17022 247.1258 16446 116.963 15584 293.1521 15520 129.0041 15054 279.1763 14828 376.2323 14824 236.133 14415 275.1565 14324 270.1459 13824 309.1784 13757 259.1422 13409 203.0743 13093 262.1419 13056 214.0795 12160 302.1735 11920 347.1898 11366 304.1919 10544 260.1463 10141 365.2115 9738 276.1529 9413 175.0348 9395 220.14 9177 248.1597 8542 215.1129 8353 374.2163 8187 186.0741 8175 88.9527 7919 263.1242 7800 338.2182 7351 377.2251 7272 173.0562 7147 303.1789 6807 289.1636 6383 464.2651 6356 172.0629 5862 288.1542 5697 334.2101 5573 294.1828 5531 364.0991 5474 402.2135 5088 480.293 4931 310.1995 4811 104.0872 4591 448.2566 4481 366.2412 4201 100.968 3704 379.2339 3656 393.2152 2474

Name: C5
SYNON: $:00in-source
SYNON: $:04
SYNON: $:05NA
SYNON: $:06QUAD
SYNON: $:07Thermo ISQ
SYNON: $:09Thermo Trace GC: TG-5MS column
SYNON: $:10EI
SYNON: $:11P
SYNON: $:12NA
SYNON: $:1450-650
SYNON: $:16NA
Comment: Rt=927.11  Contributor=JahnCSUPMF  Study=RootExudatesMiller201507
Num Peaks: 81
191.0536 5841494 147.0218 1143135 205.1084 826360 169.0466 793373 192.1194 784641 189.0504 549785 193.0967 398150 129.0042 343701 73.0275 333236 203.0754 290816 206.1464 275876 102.9644 229709 148.0993 177824 170.1061 147642 149.039 143520 132.9733 133363 157.0476 123079 116.9509 115752 155.0592 110516 223.0913 98598 131.0003 92903 171.0794 91779 142.9881 73904 183.029 71702 199.0623 71636 175.0412 64020 201.0942 58801 163.0147 52446 202.1007 49983 239.0717 46473 187.0715 41910 75.0141 40614 145.046 37659 181.0574 31772 158.9471 31301 104.0952 31010 185.0568 30289 156.0438 30000 224.119 27175 160.9911 26564 134.0947 26429 158.1397 26372 142.0253 26202 150.088 25311 115.9499 24535 153.0574 24313 240.0985 23087 112.992 22662 100.9083 21993 197.0558 21329 167.0481 20943 213.0782 19996 200.1207 19951 211.0618 19630 172.0966 19591 127.0278 18709 184.1385 18130 141.0272 18036 114.8891 17288 88.9497 15489 138.9248 14625 108.9072 12665 80.9308 11317 71.9771 11288 110.9982 9299 98.9696 8398 392.1601 8196 69.0133 7637 212.0986 7031 86.9872 6537 420.2078 6509 59.0174 6318 84.9087 6301 124.9911 5636 352.1571 5422 55.0356 5369 96.9944 5236 136.0574 5089 120.0783 4646 83.0172 3758 636.3364 2414

Name: C6
SYNON: $:00in-source
SYNON: $:04
SYNON: $:05NA
SYNON: $:06QUAD
SYNON: $:07Thermo ISQ
SYNON: $:09Thermo Trace GC: TG-5MS column
SYNON: $:10EI
SYNON: $:11P
SYNON: $:12NA
SYNON: $:1450-650
SYNON: $:16NA
Comment: Rt=759.98  Contributor=JahnCSUPMF  Study=RootExudatesMiller201507
Num Peaks: 78
429.1563 540129 355.1295 477906 221.0853 333168 430.1574 192621 356.1343 143957 431.1519 125334 357.1372 90834 295.1335 90497 222.1137 65473 401.0616 45983 432.1631 38372 415.0989 36837 296.1506 29732 358.1307 25692 369.1732 23499 503.1549 22397 416.1159 22208 72.9802 21342 279.1014 20884 461.0487 20371 297.121 19954 402.0401 19932 339.0935 17817 399.071 17331 475.0817 16865 459.0614 16110 433.1465 15820 489.1263 14233 535.0706 13217 385.0186 11779 359.1614 10308 505.1336 9601 323.0625 9587 370.1927 9288 462.0458 8536 413.1505 8516 490.1227 8098 476.0948 7976 536.0802 7088 463.0302 7006 473.0917 6428 491.1048 6012 519.0601 5554 537.0757 5231 434.1245 4875 506.1702 4568 533.1812 4351 532.974 4057 521.0175 3803 577.1493 3783 443.1027 3631 457.0988 3590 520.0432 3546 563.1399 3495 487.1392 3238 593.0588 3179 360.1187 3037 427.113 2943 538.0421 2933 549.1179 2591 507.2211 2318 578.1432 2280 517.0812 2213 446.0465 2085 609.0813 2041 594.026 2031 578.8618 2001 595.1204 1607 441.1077 1571 539.1154 1479 531.1001 1463 547.1099 1375 607.0359 1267 561.1578 1178 610.0862 1146 565.1138 1134 596.0908 962 548.0294 678

Name: C7
SYNON: $:00in-source
SYNON: $:04
SYNON: $:05NA
SYNON: $:06QUAD
SYNON: $:07Thermo ISQ
SYNON: $:09Thermo Trace GC: TG-5MS column
SYNON: $:10EI
SYNON: $:11P
SYNON: $:12NA
SYNON: $:1450-650
SYNON: $:16NA
Comment: Rt=631.67  Contributor=JahnCSUPMF  Study=RootExudatesMiller201507
Num Peaks: 73
147.0238 751498 160.0523 669772 73.0284 257949 157.0501 139845 161.1094 103103 132.9862 102838 148.0919 102655 102.9828 98315 129.0153 80704 116.9667 77590 149.0484 67229 177.0545 42614 163.0506 41203 130.9948 41100 162.1119 35506 158.1042 33857 173.0702 30414 75.0106 30189 74.1248 28644 143.0025 26493 104.9977 24680 172.0697 23678 88.9643 23008 200.0788 21244 145.0266 20146 134.0719 18328 187.1171 16339 114.0115 16087 174.0827 15382 169.0522 14857 100.9584 14763 118.9785 13251 211.1135 12733 118.0801 12665 198.0876 12219 178.1149 11840 141.9974 11467 150.0792 11363 196.0811 11006 115.0573 10936 99.9231 10874 164.0952 10429 127.9542 9991 170.0981 9614 167.9862 9570 185.0414 9519 71.943 9452 127.057 9044 194.0702 8818 180.037 8098 155.9969 7543 182.0465 6866 151.0672 6710 112.977 6435 155.0555 6421 58.9953 6352 141.0655 6231 213.0801 5737 184.074 5561 154.0717 5244 126.0359 5232 86.0219 4817 99.0423 4672 106.0826 4009 90.0701 3933 112.159 3834 87.1018 3715 140.0016 3448 83.0081 2548 136.0519 2405 84.9442 2399 82.0219 2348 98.0042 1996

Name: C8
SYNON: $:00in-source
SYNON: $:04
SYNON: $:05NA
SYNON: $:06QUAD
SYNON: $:07Thermo ISQ
SYNON: $:09Thermo Trace GC: TG-5MS column
SYNON: $:10EI
SYNON: $:11P
SYNON: $:12NA
SYNON: $:1450-650
SYNON: $:16NA
Comment: Rt=650.72  Contributor=JahnCSUPMF  Study=RootExudatesMiller201507
Num Peaks: 71
281.0885 1235241 221.0878 376396 429.1527 281336 355.1272 238180 341.0704 216066 282.1057 210090 503.1732 179910 283.0933 126534 430.1576 107902 415.1023 95877 504.1828 84056 356.1327 75908 431.1474 72472 222.1125 71204 295.1302 71056 461.023 69338 342.0795 64878 505.1722 59476 416.1092 51879 325.041 50888 357.1242 49102 343.0743 45009 401.0493 39901 417.0985 37455 475.0771 33856 399.0738 31388 462.0378 29882 72.9898 28596 284.0941 26416 459.0489 25766 432.1552 23685 296.1334 23416 463.0373 21990 506.1895 21269 279.1074 19438 385.0267 17501 297.0934 17208 402.0635 16411 476.0997 16093 369.1718 15912 339.0804 14806 533.074 14735 400.0763 13918 358.126 13709 477.0769 12590 383.041 12241 460.0499 12237 418.1059 12177 323.0644 10475 433.2211 10439 507.2282 9579 489.1241 9051 487.1396 8918 517.0261 8489 464.0584 8370 413.1106 7876 534.0836 7524 387.0305 7340 535.0589 7075 386.0631 6956 370.1954 6876 519.0578 6012 445.051 5504 443.0487 5392 478.0824 5119 353.1443 4726 473.0731 4222 457.091 3952 500.9461 3371 520.036 2796 441.0498 2795

Name: C9
SYNON: $:00in-source
SYNON: $:04
SYNON: $:05NA
SYNON: $:06QUAD
SYNON: $:07Thermo ISQ
SYNON: $:09Thermo Trace GC: TG-5MS column
SYNON: $:10EI
SYNON: $:11P
SYNON: $:12NA
SYNON: $:1450-650
SYNON: $:16NA
Comment: Rt=328.6  Contributor=JahnCSUPMF  Study=RootExudatesMiller201507
Num Peaks: 68
210.9828 2942023 315.1404 2802036 207.0175 2416252 225.0434 2315790 302.1181 1677772 192.9889 1654121 191.0274 1486415 316.1324 1452549 284.0842 1165370 132.9621 1066661 221.0862 877204 227.0418 848345 285.0703 826608 73.0122 800636 269.0441 739717 208.065 629280 180.9343 562467 303.1088 550710 226.0795 544858 212.0249 532721 189.0265 526642 209.0413 485991 194.989 480044 267.023 467844 192.0695 410595 194.028 385515 317.1327 371774 255.0105 360702 213.0054 337799 130.9558 272754 222.1001 270158 178.9837 256651 223.0633 253952 270.0578 229595 182.9572 200770 286.0766 199411 166.9548 194872 239.0428 185052 228.0651 179999 268.0715 178883 196.9813 153038 271.0459 141664 210.0251 134970 318.1344 131671 190.0527 129505 74.9929 122277 196.022 116141 182.0033 114160 178.0827 107327 304.1055 106327 256.0348 101474 224.0845 96991 229.0366 94367 179.9565 85789 237.0349 82678 287.0671 79087 387.1708 76498 241.0322 67695 214.0273 56011 373.1174 40463 184.0223 35620 272.0547 32747 198.0233 27842 305.1027 23522 359.0905 20487 215.0219 16944 288.0763 11239 447.1223 7595

Name: C10
SYNON: $:00in-source
SYNON: $:04
SYNON: $:05NA
SYNON: $:06QUAD
SYNON: $:07Thermo ISQ
SYNON: $:09Thermo Trace GC: TG-5MS column
SYNON: $:10EI
SYNON: $:11P
SYNON: $:12NA
SYNON: $:1450-650
SYNON: $:16NA
Comment: Rt=621.41  Contributor=JahnCSUPMF  Study=RootExudatesMiller201507
Num Peaks: 66
217.0952 3862181 308.2067 2261035 277.1728 1904934 218.1318 1193738 309.1963 992343 364.231 724878 147.029 694555 205.0994 625872 219.1197 518827 263.1603 404298 221.0881 401326 73.0197 299423 335.208 279343 191.0709 268137 278.192 260660 279.1801 221722 310.2008 175715 206.1439 126213 365.2414 120085 202.1118 115657 305.1822 97146 366.2357 96092 148.0947 92660 222.1119 78424 220.1497 74134 216.0673 63832 265.1465 63542 246.1377 60929 149.0472 58553 175.0578 54468 203.116 49560 223.0889 49185 192.1117 46438 128.99 45907 280.1996 44816 311.1868 42800 228.1183 41472 130.9746 40568 337.2113 40125 200.0699 30245 74.1238 29447 174.1191 29005 290.2034 26551 157.0443 25075 367.2242 23862 286.1459 21516 215.1354 20679 143.021 16682 569.3456 16005 314.1505 14234 316.1632 14038 227.104 13763 224.0891 13408 158.093 13390 100.9871 13181 420.2506 12615 161.053 12061 312.1785 9811 83.9862 9142 71.9768 8845 379.2072 8606 99.9735 8445 436.2558 7200 570.3721 7158 571.3611 5473 380.2182 3731

Name: C11
SYNON: $:00in-source
SYNON: $:04
SYNON: $:05NA
SYNON: $:06QUAD
SYNON: $:07Thermo ISQ
SYNON: $:09Thermo Trace GC: TG-5MS column
SYNON: $:10EI
SYNON: $:11P
SYNON: $:12NA
SYNON: $:1450-650
SYNON: $:16NA
Comment: Rt=895.3  Contributor=JahnCSUPMF  Study=RootExudatesMiller201507
Num Peaks: 66
147.0323 629578 169.0517 474204 189.0545 283309 73.0246 201449 129.001 159233 203.0849 145090 102.9773 133310 192.1107 91110 206.1525 86149 148.0971 83367 149.0447 72695 132.9642 70761 170.1083 68768 157.0457 67592 190.108 66864 183.0431 46832 116.9619 46561 171.0769 45287 130.9917 43748 155.0563 43472 199.067 39905 228.1498 39591 143.013 39144 201.0869 36297 175.0444 30334 173.0386 29703 235.1026 29620 74.9597 26617 187.0704 21107 185.0311 20480 181.0326 19307 145.0191 18024 225.052 17819 159.0237 16731 104.0846 16426 161.0273 16078 194.09 14893 141.9962 14640 158.0791 14591 197.0477 13299 134.974 13271 134.0881 13246 178.0795 12937 141.054 12460 211.0498 12245 150.0903 12017 167.0344 11434 153.0596 11377 213.0801 10438 100.9788 10144 118.9202 10024 151.0559 9832 115.0488 9659 127.0114 9483 112.9438 9453 104.9961 9295 88.9082 7098 71.9847 6739 139.0326 6413 108.9559 5808 80.9559 5018 110.9787 4302 68.9995 3711 98.8795 3635 87.0351 3452 124.9711 2998

Name: C12
SYNON: $:00in-source
SYNON: $:04
SYNON: $:05NA
SYNON: $:06QUAD
SYNON: $:07Thermo ISQ
SYNON: $:09Thermo Trace GC: TG-5MS column
SYNON: $:10EI
SYNON: $:11P
SYNON: $:12NA
SYNON: $:1450-650
SYNON: $:16NA
Comment: Rt=645.25  Contributor=JahnCSUPMF  Study=RootExudatesMiller201507
Num Peaks: 65
205.0905 1645215 217.0959 1442987 229.1127 464319 204.097 347219 206.1361 323698 218.1337 311726 231.1225 281383 189.0578 214321 191.0715 179088 230.1421 152177 255.1415 151697 219.1218 143262 259.1403 91763 292.1699 75504 232.1465 67718 222.1124 61126 279.1707 54308 257.13 53885 128.9874 46760 243.1394 46733 256.1501 45516 203.0661 42037 293.1568 41516 333.2062 40342 192.1147 38760 347.2161 38523 175.0394 33445 183.0635 32079 220.148 29907 423.2713 28138 310.1845 27056 239.1042 26184 260.1551 26178 317.1812 23321 215.1057 22082 434.2603 20566 201.102 19982 142.9809 17134 409.2523 16119 261.1374 15745 159.0673 13856 104.0844 13769 334.1989 13621 348.2141 13364 169.0513 12920 134.0682 12838 303.1487 12525 100.8952 12299 248.1565 12248 435.2935 12071 241.098 11843 118.0815 11372 276.2465 10243 424.2719 10154 88.9536 9366 408.2183 9066 115.9033 8942 184.1053 8823 173.0397 8602 187.0526 8108 410.2662 7458 436.1856 7377 185.061 7175 524.296 6927 379.2044 6319

Name: C13
SYNON: $:00in-source
SYNON: $:04
SYNON: $:05NA
SYNON: $:06QUAD
SYNON: $:07Thermo ISQ
SYNON: $:09Thermo Trace GC: TG-5MS column
SYNON: $:10EI
SYNON: $:11P
SYNON: $:12NA
SYNON: $:1450-650
SYNON: $:16NA
Comment: Rt=518.12  Contributor=JahnCSUPMF  Study=RootExudatesMiller201507
Num Peaks: 65
281.0818 1526079 356.1352 1106565 401.0513 763005 357.126 580057 282.1011 261866 327.0196 247354 402.0561 224123 415.0991 174644 283.0849 156547 403.051 154524 385.0158 122209 358.1312 118816 416.1026 93200 325.0444 72761 328.0256 66088 417.0976 62705 339.0863 48497 399.0619 45736 329.0186 45528 386.0258 41275 404.0514 39837 359.1178 38863 489.1166 37378 387.0266 34239 383.0298 32334 326.0731 30083 400.106 24090 457.0653 23491 354.2638 23157 323.0648 21078 473.0991 20527 418.1125 19125 490.1174 18719 340.1094 18473 296.9918 16818 313.0044 16661 279.1083 15062 384.0536 13659 491.1225 13433 441.0342 12009 459.0533 11981 577.1689 10932 458.0794 10765 388.0211 10385 474.0788 9934 371.0084 9638 443.049 9281 324.0784 9246 475.0811 8968 360.1181 8555 419.1204 8040 309.0298 7857 578.1764 7266 577.4428 6687 424.9981 6447 442.076 6197 579.2434 5349 460.0718 5257 578.8283 5088 353.0728 4719 427.0341 4713 337.0751 4081 397.0886 4048 381.0376 4030 444.0597 3969

Name: C14
SYNON: $:00in-source
SYNON: $:04
SYNON: $:05NA
SYNON: $:06QUAD
SYNON: $:07Thermo ISQ
SYNON: $:09Thermo Trace GC: TG-5MS column
SYNON: $:10EI
SYNON: $:11P
SYNON: $:12NA
SYNON: $:1450-650
SYNON: $:16NA
Comment: Rt=328.86  Contributor=JahnCSUPMF  Study=RootExudatesMiller201507
Num Peaks: 63
134.96 484455 134.0601 289343 136.9531 288358 150.9946 256877 136.7393 253264 164.9487 226802 114.9535 215083 118.9193 205291 120.8913 150469 74.2572 141272 163.0001 140569 136.0373 106442 104.9017 99549 122.8826 77811 152.981 76611 150.0723 73554 118.0972 73535 120.0973 67949 115.9022 67641 106.6707 63446 106.9908 61636 145.0139 60524 71.9133 52668 59.0317 52524 58.6772 52297 152.0539 51619 104.1167 51112 76.9145 49613 77.3617 49457 138.0349 49305 138.9576 49218 168.0443 44702 160.9706 43907 88.9106 41583 168.9679 35801 86.9811 28806 159.0236 28211 108.8684 25597 90.8855 23573 112.9799 23454 187.0533 23069 230.0885 20827 105.7811 20749 143.0286 19243 84.999 18929 199.0713 18666 125.9205 17105 76.177 16003 71.0969 15618 61.0289 14992 57.0001 12759 66.0331 10210 70.1233 9683 87.8598 9336 55.0523 7014 124.0092 6838 98.8401 6809 157.0107 6534 99.2603 6394 139.9246 4443 97.0791 4312 83.0423 3304 111.0729 2906

Name: C15
SYNON: $:00in-source
SYNON: $:04
SYNON: $:05NA
SYNON: $:06QUAD
SYNON: $:07Thermo ISQ
SYNON: $:09Thermo Trace GC: TG-5MS column
SYNON: $:10EI
SYNON: $:11P
SYNON: $:12NA
SYNON: $:1450-650
SYNON: $:16NA
Comment: Rt=588.08  Contributor=JahnCSUPMF  Study=RootExudatesMiller201507
Num Peaks: 59
429.1526 2330156 355.1251 736408 430.1598 615119 341.0748 532196 431.1551 391265 356.133 212913 401.0519 191440 342.0735 151306 357.1315 134710 325.0386 109308 432.1622 103019 343.0697 100632 459.045 96203 475.0802 84853 402.0594 65362 403.0441 49260 460.0543 41728 73.0003 40479 433.1629 35871 476.0852 35638 385.0287 35522 326.0523 35417 358.1264 33017 415.0916 32591 461.0376 31869 477.0814 26418 339.0857 25006 344.0657 24666 489.12 24189 279.0976 23681 413.1291 19858 399.0719 19420 404.0459 15608 383.0352 15337 386.0318 14934 445.0289 14844 443.0486 14027 387.0137 13707 428.1475 13468 224.1 13368 323.0545 12535 490.1258 12243 462.0518 11727 473.1012 10752 478.0818 10041 491.12 9823 434.1421 9413 263.066 8121 457.0574 7760 427.0308 7385 371.0137 6407 463.0634 6229 446.0826 6174 397.0786 5994 441.0494 5800 447.0884 5191 563.2024 5149 531.1311 4829 381.0399 3052

Name: C16
SYNON: $:00in-source
SYNON: $:04
SYNON: $:05NA
SYNON: $:06QUAD
SYNON: $:07Thermo ISQ
SYNON: $:09Thermo Trace GC: TG-5MS column
SYNON: $:10EI
SYNON: $:11P
SYNON: $:12NA
SYNON: $:1450-650
SYNON: $:16NA
Comment: Rt=807.91  Contributor=JahnCSUPMF  Study=RootExudatesMiller201507
Num Peaks: 55
221.086 345276 429.1574 307414 355.1267 295368 430.1615 120927 503.1788 98619 295.1317 94956 356.1284 94166 431.1577 79658 222.1075 64959 357.1446 62329 504.1863 47317 415.1007 39362 401.0519 38133 505.1797 34697 369.1711 30420 296.153 29822 432.1485 26008 279.1054 22450 297.1246 21058 72.9841 19977 461.0275 18941 399.0545 18403 358.1503 17607 339.0955 16821 475.0802 16651 402.0548 16029 506.2198 14499 459.0631 13083 370.1787 13000 489.1123 11378 433.1645 11186 371.1373 10022 476.0886 8505 535.0705 8322 462.0471 7886 413.1235 7478 477.0873 6883 507.1661 6821 463.0992 6369 353.1788 6075 490.128 5866 487.1492 5656 473.1007 5457 536.0819 5206 533.0612 5049 386.055 4822 443.1349 4005 519.034 3867 537.0884 3668 434.2298 3562 595.048 3465 457.065 3434 563.1311 3383 397.098 3264 579.0461 1884

Name: C17
SYNON: $:00in-source
SYNON: $:04
SYNON: $:05NA
SYNON: $:06QUAD
SYNON: $:07Thermo ISQ
SYNON: $:09Thermo Trace GC: TG-5MS column
SYNON: $:10EI
SYNON: $:11P
SYNON: $:12NA
SYNON: $:1450-650
SYNON: $:16NA
Comment: Rt=934.41  Contributor=JahnCSUPMF  Study=RootExudatesMiller201507
Num Peaks: 54
429.147 171251 430.1479 74495 295.1343 70979 431.1485 49427 357.1274 46229 503.1717 44457 369.1737 27827 296.1464 23971 504.1781 23504 432.1563 18708 505.1642 17855 279.1144 16399 358.1343 14808 339.0818 13921 370.1843 12221 461.0598 11486 402.069 11225 475.0971 9579 371.1468 9162 433.2076 9031 489.1206 8382 459.0616 7388 506.1469 7336 359.1221 7180 298.1319 6614 413.1206 6515 400.0489 6295 462.0411 5671 353.109 5401 490.0956 4130 372.1542 4039 473.1016 4026 487.1124 3811 507.2274 3653 443.1148 3631 535.1549 3165 533.0902 3062 577.2157 2971 519.063 2554 537.0707 2446 563.1852 2411 549.1309 2130 474.0724 2011 578.3062 1968 492.1135 1859 508.1112 1779 595.0343 1692 517.0616 1595 520.044 1535 534.0568 1498 538.0731 1439 609.07 1353 547.1132 1183 593.2095 1058

Name: C18
SYNON: $:00in-source
SYNON: $:04
SYNON: $:05NA
SYNON: $:06QUAD
SYNON: $:07Thermo ISQ
SYNON: $:09Thermo Trace GC: TG-5MS column
SYNON: $:10EI
SYNON: $:11P
SYNON: $:12NA
SYNON: $:1450-650
SYNON: $:16NA
Comment: Rt=437.68  Contributor=JahnCSUPMF  Study=RootExudatesMiller201507
Num Peaks: 52
281.0847 20832842 327.0152 3443427 282.1009 1880033 283.0898 851742 221.0825 428880 284.0905 129751 265.0421 127270 248.9909 118616 250.9973 99033 72.9994 84763 222.1201 80239 330.0175 70812 295.0096 51155 296.9804 48055 285.0766 42643 311.0121 42458 266.0832 37261 386.0541 36737 344.0713 36094 313.0028 35174 419.0942 32354 250.0257 32083 402.0672 31187 323.0526 27359 252.0288 26748 487.134 23673 387.0496 23313 369.0101 22790 236.9613 22695 507.1846 20932 309.0177 20479 296.0301 18917 339.0658 18775 324.0924 16721 297.99 14522 312.0357 14439 345.0711 13823 414.1266 13310 314.0239 11991 488.1318 11335 279.1011 10331 370.0453 9281 413.1029 9119 381.0449 9089 353.0162 8729 292.9984 8282 420.1071 7590 286.0827 7550 371.0354 7513 388.0351 6592 397.0943 6116 367.0334 4630

Name: C19
SYNON: $:00in-source
SYNON: $:04
SYNON: $:05NA
SYNON: $:06QUAD
SYNON: $:07Thermo ISQ
SYNON: $:09Thermo Trace GC: TG-5MS column
SYNON: $:10EI
SYNON: $:11P
SYNON: $:12NA
SYNON: $:1450-650
SYNON: $:16NA
Comment: Rt=708.02  Contributor=JahnCSUPMF  Study=RootExudatesMiller201507
Num Peaks: 52
355.1304 1042336 221.085 378462 356.1356 249293 357.1316 155996 429.1462 109931 222.1106 72149 295.134 69844 415.094 62673 401.0513 53684 503.1672 48161 430.1583 46934 223.0845 46766 358.1386 38244 416.1026 36955 461.028 35826 431.159 33783 417.128 28046 504.1802 24214 399.0761 23786 296.1414 23101 402.0537 21920 279.1032 20689 535.0608 20010 505.1529 18905 339.088 18496 462.0273 15983 489.1297 15291 359.1433 14973 385.0198 14553 475.0806 14004 459.0606 13509 463.0287 13349 400.0885 11146 323.075 10639 519.0223 10492 536.0687 8860 537.0611 8769 490.1142 8271 383.0445 8215 577.2367 7925 533.0757 7899 506.193 7715 473.1003 7527 476.0781 7094 491.1565 6323 520.0317 5871 413.1187 5360 457.0682 4979 443.0842 4367 549.1052 4176 517.0603 4120 487.1092 4019

Name: C20
SYNON: $:00in-source
SYNON: $:04
SYNON: $:05NA
SYNON: $:06QUAD
SYNON: $:07Thermo ISQ
SYNON: $:09Thermo Trace GC: TG-5MS column
SYNON: $:10EI
SYNON: $:11P
SYNON: $:12NA
SYNON: $:1450-650
SYNON: $:16NA
Comment: Rt=852.81  Contributor=JahnCSUPMF  Study=RootExudatesMiller201507
Num Peaks: 48
355.1314 492642 221.0836 416530 429.1516 200877 356.1347 137380 295.1327 104732 357.1353 85744 430.1532 80157 222.1145 71289 503.1623 66073 431.1523 56911 401.0559 36116 369.1841 35712 504.1795 34091 296.1505 32932 358.1376 26136 505.1626 25651 279.0937 23455 432.1465 20424 461.0248 17943 339.1022 17175 402.0445 16007 370.1944 14982 475.1174 14399 459.0597 12144 489.1204 11599 359.1572 11371 371.1505 11040 506.1712 10237 535.0388 8849 462.0675 8300 413.1315 7578 577.2258 7290 476.0761 6948 463.0174 6403 533.0979 5488 473.0886 5425 536.0533 5190 487.182 5153 443.1475 4871 372.1512 4517 519.0531 4204 579.257 3797 537.0855 3682 457.0608 3674 578.1464 3646 549.1124 3579 595.0409 3370 517.0814 2268

Name: C21
SYNON: $:00in-source
SYNON: $:04
SYNON: $:05NA
SYNON: $:06QUAD
SYNON: $:07Thermo ISQ
SYNON: $:09Thermo Trace GC: TG-5MS column
SYNON: $:10EI
SYNON: $:11P
SYNON: $:12NA
SYNON: $:1450-650
SYNON: $:16NA
Comment: Rt=894.99  Contributor=JahnCSUPMF  Study=RootExudatesMiller201507
Num Peaks: 48
355.1242 375615 429.1514 275890 356.1353 113213 430.1569 109947 295.1349 103042 431.1604 74328 357.1336 71516 503.1633 41530 369.1717 36671 401.0542 33557 296.157 32585 432.1634 25824 504.1755 22415 297.1268 22121 358.1389 21374 505.1616 17221 417.1093 16346 339.0884 15807 399.0745 15694 370.1764 15475 461.0219 14881 402.0601 14515 475.1046 12921 371.1545 11613 489.121 10261 459.082 9529 385.0609 9048 413.1263 7805 506.1751 7089 535.0483 6990 462.0356 6536 353.1255 6509 476.1795 6474 490.1068 6015 473.0926 5129 491.1535 4984 577.2115 4902 536.0679 4226 487.1243 4197 533.1009 4130 519.0633 3594 537.0847 3511 488.1526 2869 549.095 2804 578.2749 2792 563.1579 2744 595.0566 2152 609.084 1692

Name: C22
SYNON: $:00in-source
SYNON: $:04
SYNON: $:05NA
SYNON: $:06QUAD
SYNON: $:07Thermo ISQ
SYNON: $:09Thermo Trace GC: TG-5MS column
SYNON: $:10EI
SYNON: $:11P
SYNON: $:12NA
SYNON: $:1450-650
SYNON: $:16NA
Comment: Rt=437.74  Contributor=JahnCSUPMF  Study=RootExudatesMiller201507
Num Peaks: 42
415.0964 1051907 341.0668 757844 503.1679 543560 328.0257 490350 416.1061 471495 399.0646 370970 329.0175 322627 417.1019 307153 325.0363 237797 504.1778 227549 342.0748 197639 383.0324 178909 505.171 160216 343.0657 131842 400.0803 124697 385.0366 100256 401.0643 93145 326.0759 92815 418.1014 74741 384.0444 61034 506.178 47528 280.1534 15081 205.0279 13564 130.9627 7379 74.2564 6569 337.0638 5381 277.0728 3968 116.9219 3512 490.133 3477 321.0298 3339 502.0194 2162 365.1875 2098 59.0869 2098 144.9674 2052 184.0063 1998 509.1146 1840 441.0952 1629 423.0604 1592 457.1007 1514 425.0746 1266 411.0618 790 85.027 538

Name: C23
SYNON: $:00in-source
SYNON: $:04
SYNON: $:05NA
SYNON: $:06QUAD
SYNON: $:07Thermo ISQ
SYNON: $:09Thermo Trace GC: TG-5MS column
SYNON: $:10EI
SYNON: $:11P
SYNON: $:12NA
SYNON: $:1450-650
SYNON: $:16NA
Comment: Rt=620.97  Contributor=JahnCSUPMF  Study=RootExudatesMiller201507
Num Peaks: 41
189.0534 473381 102.9805 379254 231.1167 344809 291.1533 333146 230.1243 172850 201.0899 160433 132.9933 150992 276.1923 148191 334.2124 136726 288.1526 113536 173.0831 113265 232.1228 100271 190.1087 99100 302.172 93325 318.1875 93008 292.1618 92132 116.9648 78597 330.1755 78459 332.1976 60360 214.0937 58391 303.1708 57250 242.1156 55847 233.1204 52149 275.1698 50554 177.0515 43897 163.0374 42246 304.1781 37901 188.0535 37651 104.0939 35768 289.1598 34867 258.1497 29360 186.0872 23236 134.0776 22411 294.1661 15552 145.0256 13489 118.0768 11192 178.1127 11111 164.097 10350 538.3044 7148 349.2111 5199 86.9882 3811

Name: C24
SYNON: $:00in-source
SYNON: $:04
SYNON: $:05NA
SYNON: $:06QUAD
SYNON: $:07Thermo ISQ
SYNON: $:09Thermo Trace GC: TG-5MS column
SYNON: $:10EI
SYNON: $:11P
SYNON: $:12NA
SYNON: $:1450-650
SYNON: $:16NA
Comment: Rt=553.83  Contributor=JahnCSUPMF  Study=RootExudatesMiller201507
Num Peaks: 37
217.0993 206443 307.197 138416 319.1982 105366 205.092 75997 218.1278 46478 277.1776 41151 308.1983 39324 320.2204 31439 219.1207 21967 189.0373 20704 206.1432 20554 309.1873 20134 73.0112 19135 317.1912 17260 332.2173 16543 321.1851 16312 306.2224 16164 291.1512 15536 278.1789 14533 102.955 13472 203.0983 12657 279.1528 10403 305.1408 10179 318.1841 9378 245.0644 8651 128.9899 8200 116.9558 7793 395.2291 5728 310.1938 5718 422.2701 5269 322.1931 4850 230.0732 4218 143.0289 2014 100.8343 1989 423.3025 1969 171.0947 1871 409.2059 1137

Name: C25
SYNON: $:00in-source
SYNON: $:04
SYNON: $:05NA
SYNON: $:06QUAD
SYNON: $:07Thermo ISQ
SYNON: $:09Thermo Trace GC: TG-5MS column
SYNON: $:10EI
SYNON: $:11P
SYNON: $:12NA
SYNON: $:1450-650
SYNON: $:16NA
Comment: Rt=708  Contributor=JahnCSUPMF  Study=RootExudatesMiller201507
Num Peaks: 37
72.9919 21859 148.0976 14232 369.1918 13396 370.1744 5806 130.952 4434 247.0432 4384 371.1482 4377 74.299 4167 460.0372 3520 353.1727 3376 464.0301 3285 360.1692 3212 578.1571 3157 534.0976 3055 521.0194 2945 578.8723 2729 579.2501 2673 538.0605 2517 445.0588 2392 397.0937 2147 427.0768 2018 260.1775 1982 337.1201 1910 381.1357 1842 550.105 1790 522.0945 1769 144.9131 1741 447.0613 1676 539.0936 1659 561.1477 1541 563.1196 1470 551.1848 1440 580.0613 1412 607.0835 800 591.0278 694 575.0903 657 608.2045 496

Name: C26
SYNON: $:00in-source
SYNON: $:04
SYNON: $:05NA
SYNON: $:06QUAD
SYNON: $:07Thermo ISQ
SYNON: $:09Thermo Trace GC: TG-5MS column
SYNON: $:10EI
SYNON: $:11P
SYNON: $:12NA
SYNON: $:1450-650
SYNON: $:16NA
Comment: Rt=1166.67  Contributor=JahnCSUPMF  Study=RootExudatesMiller201507
Num Peaks: 37
361.1578 143054 204.2431 95266 217.1016 61328 362.1942 49194 271.0904 41164 243.0751 29517 363.1262 27620 317.0909 24098 231.0648 14802 305.1232 14787 188.9475 14531 272.1171 13573 245.0895 13098 289.1184 13063 219.0497 13036 273.0871 12456 291.1003 12435 233.0749 12347 259.099 11842 229.081 10531 203.0124 10366 244.1412 9248 318.1089 9125 364.152 9055 169.0156 9000 306.2109 8538 242.0828 6185 292.1133 5762 129.0031 5743 290.147 5554 116.877 4193 274.1813 4023 215.0517 3824 569.2641 3682 170.1294 3448 171.0332 3217 142.9953 2228

Name: C27
SYNON: $:00in-source
SYNON: $:04
SYNON: $:05NA
SYNON: $:06QUAD
SYNON: $:07Thermo ISQ
SYNON: $:09Thermo Trace GC: TG-5MS column
SYNON: $:10EI
SYNON: $:11P
SYNON: $:12NA
SYNON: $:1450-650
SYNON: $:16NA
Comment: Rt=349.12  Contributor=JahnCSUPMF  Study=RootExudatesMiller201507
Num Peaks: 34
250.9825 97345 311.0059 62491 294.9896 55468 248.997 53618 328.0344 35780 222.949 33927 345.0743 33673 236.9605 29659 340.1686 26583 433.142 26023 252.0171 21535 323.0627 21053 324.1248 18064 312.0256 17292 413.1162 17265 296.0138 15116 297.0019 15018 309.0039 14993 313.0085 13071 339.0761 12408 263.0199 11923 238.9577 11756 397.0913 10502 428.3083 9871 399.103 8275 293.009 7794 414.1273 7569 381.0513 6697 434.1431 6625 307.0234 6254 383.0669 6085 310.0619 5482 382.0732 3273 337.0642 2847

Name: C28
SYNON: $:00in-source
SYNON: $:04
SYNON: $:05NA
SYNON: $:06QUAD
SYNON: $:07Thermo ISQ
SYNON: $:09Thermo Trace GC: TG-5MS column
SYNON: $:10EI
SYNON: $:11P
SYNON: $:12NA
SYNON: $:1450-650
SYNON: $:16NA
Comment: Rt=927  Contributor=JahnCSUPMF  Study=RootExudatesMiller201507
Num Peaks: 33
265.118 141968 249.0701 71311 177.0356 54248 360.2772 31862 295.1381 15962 228.1311 15357 74.1496 12771 262.115 9590 104.9197 5948 300.1447 5014 480.2693 4943 477.1954 4352 286.1555 4231 310.1691 3499 390.1686 3092 455.2424 2942 353.1446 2193 493.2888 1870 137.0112 1528 507.253 1086 495.1523 1038 483.3077 999 583.3129 989 541.2784 988 425.2137 945 556.2482 848 53.2891 812 564.2965 766 67.0531 757 598.265 714 56.0863 627 70.2373 595 584.3494 571

Name: C29
SYNON: $:00in-source
SYNON: $:04
SYNON: $:05NA
SYNON: $:06QUAD
SYNON: $:07Thermo ISQ
SYNON: $:09Thermo Trace GC: TG-5MS column
SYNON: $:10EI
SYNON: $:11P
SYNON: $:12NA
SYNON: $:1450-650
SYNON: $:16NA
Comment: Rt=971.19  Contributor=JahnCSUPMF  Study=RootExudatesMiller201507
Num Peaks: 33
295.1378 51553 357.1382 36196 431.1764 34894 503.1628 28415 369.1599 19474 296.1574 17054 504.184 16169 297.0955 14977 505.1918 11701 279.0777 11695 432.1849 11690 339.0898 10971 358.1425 10626 399.0773 10596 370.204 8505 461.0346 7443 475.078 7254 371.1096 6514 433.1705 5602 298.1326 5391 506.2152 5097 413.1121 4790 459.0745 4760 353.1142 4435 462.0529 4060 535.0612 3391 490.2058 3237 476.0598 3224 487.1204 3020 372.1416 2818 507.254 2603 577.2698 2409 579.1441 1557

Name: C30
SYNON: $:00in-source
SYNON: $:04
SYNON: $:05NA
SYNON: $:06QUAD
SYNON: $:07Thermo ISQ
SYNON: $:09Thermo Trace GC: TG-5MS column
SYNON: $:10EI
SYNON: $:11P
SYNON: $:12NA
SYNON: $:1450-650
SYNON: $:16NA
Comment: Rt=273.78  Contributor=JahnCSUPMF  Study=RootExudatesMiller201507
Num Peaks: 32
281.0781 25023463 282.098 5573429 369.1702 4534223 283.0876 3205418 265.0359 2191094 248.9986 1766352 370.1743 1528046 371.1686 911316 267.0323 836979 251.0024 583202 266.0636 573999 284.0863 558993 250.0253 441476 280.2401 225166 372.1657 215944 192.9788 197505 268.0376 143806 234.9963 114592 252.0276 85887 353.1347 80902 247.0159 65170 279.1044 62546 373.1594 34008 236.9779 19222 264.1529 18276 248.0939 16209 263.0561 13107 337.1199 5930 261.0353 4452 367.9585 4134 277.0456 3949 219.0256 3937

Name: C31
SYNON: $:00in-source
SYNON: $:04
SYNON: $:05NA
SYNON: $:06QUAD
SYNON: $:07Thermo ISQ
SYNON: $:09Thermo Trace GC: TG-5MS column
SYNON: $:10EI
SYNON: $:11P
SYNON: $:12NA
SYNON: $:1450-650
SYNON: $:16NA
Comment: Rt=620.8  Contributor=JahnCSUPMF  Study=RootExudatesMiller201507
Num Peaks: 32
256.1372 191591 260.1321 143350 172.0934 119210 235.1114 103868 247.1144 71766 261.1577 70184 293.161 52946 257.146 47954 274.1719 33246 248.1457 30115 393.2274 25941 236.1413 24438 237.1038 20435 259.2041 17743 363.3398 14774 492.2748 13307 394.2627 12524 493.2551 7426 407.2384 7366 75.5622 3667 152.0064 3403 408.2521 2917 540.2691 2173 508.3094 1924 111.0418 1923 572.4534 1696 411.2619 1585 70.273 1367 558.8326 1275 55.0077 1183 425.3285 1090 123.811 831

Name: C32
SYNON: $:00in-source
SYNON: $:04
SYNON: $:05NA
SYNON: $:06QUAD
SYNON: $:07Thermo ISQ
SYNON: $:09Thermo Trace GC: TG-5MS column
SYNON: $:10EI
SYNON: $:11P
SYNON: $:12NA
SYNON: $:1450-650
SYNON: $:16NA
Comment: Rt=707.63  Contributor=JahnCSUPMF  Study=RootExudatesMiller201507
Num Peaks: 31
305.1871 339852 318.1941 162994 217.1003 132710 306.1911 89161 265.1148 86663 319.1982 67950 191.0584 62962 307.1859 47498 291.1445 35381 320.2087 31075 218.1293 28470 266.145 26563 293.1523 17827 219.1111 15740 192.1147 15549 292.153 13484 308.1819 13432 304.2623 13215 230.1082 11667 321.2066 10797 317.2594 10588 294.2159 7271 309.1484 5952 245.097 5389 278.1328 5133 303.1049 3767 421.2099 2274 380.2497 1788 510.2896 1633 396.2752 1473 612.3719 1325

Name: C33
SYNON: $:00in-source
SYNON: $:04
SYNON: $:05NA
SYNON: $:06QUAD
SYNON: $:07Thermo ISQ
SYNON: $:09Thermo Trace GC: TG-5MS column
SYNON: $:10EI
SYNON: $:11P
SYNON: $:12NA
SYNON: $:1450-650
SYNON: $:16NA
Comment: Rt=622.04  Contributor=JahnCSUPMF  Study=RootExudatesMiller201507
Num Peaks: 30
244.1341 168898 306.2691 89535 264.1783 89520 336.2108 87528 333.2045 85115 229.1205 61025 350.2073 47543 240.0974 42004 270.1408 39171 243.144 34707 88.9643 24228 344.1973 23931 351.2144 17400 241.1178 15270 226.0959 12601 402.2187 12446 338.2048 12332 378.2077 11994 180.0589 10980 118.9912 10939 392.2215 10875 113.9039 10434 114.1425 10091 352.2226 9798 142.0288 8863 348.1992 8567 569.8169 8220 115.0407 7484 368.2173 7464 353.246 3555

Name: C34
SYNON: $:00in-source
SYNON: $:04
SYNON: $:05NA
SYNON: $:06QUAD
SYNON: $:07Thermo ISQ
SYNON: $:09Thermo Trace GC: TG-5MS column
SYNON: $:10EI
SYNON: $:11P
SYNON: $:12NA
SYNON: $:1450-650
SYNON: $:16NA
Comment: Rt=895.5  Contributor=JahnCSUPMF  Study=RootExudatesMiller201507
Num Peaks: 27
221.0883 464614 438.7927 245427 222.1113 86068 223.0822 60279 279.1171 26365 224.1038 14386 419.1923 5957 286.1236 5497 182.0839 2988 517.1579 2859 470.22 2454 59.0234 2406 97.0401 1696 409.1654 1671 85.0206 1658 539.154 1595 540.2534 1476 55.048 1459 518.2797 1354 137.0257 1317 82.8842 1178 527.2547 1131 106.1295 1012 633.2875 813 484.2467 665 636.2845 659 123.0696 454

Name: C35
SYNON: $:00in-source
SYNON: $:04
SYNON: $:05NA
SYNON: $:06QUAD
SYNON: $:07Thermo ISQ
SYNON: $:09Thermo Trace GC: TG-5MS column
SYNON: $:10EI
SYNON: $:11P
SYNON: $:12NA
SYNON: $:1450-650
SYNON: $:16NA
Comment: Rt=518.21  Contributor=JahnCSUPMF  Study=RootExudatesMiller201507
Num Peaks: 26
355.1257 8200636 221.0802 1436312 267.0282 300317 222.1102 180033 223.1018 102090 265.0429 64640 268.0427 64255 249.0004 56725 72.9955 50242 250.9917 46600 295.0882 33828 284.089 32153 224.1029 17901 263.0246 8543 130.9641 6598 476.0816 4233 493.0697 3067 580.2729 2044 487.1065 1978 411.0163 1819 563.2021 1764 321.0901 1749 562.075 1486 365.0364 1398 581.2644 1396 423.0456 1166

Name: C36
SYNON: $:00in-source
SYNON: $:04
SYNON: $:05NA
SYNON: $:06QUAD
SYNON: $:07Thermo ISQ
SYNON: $:09Thermo Trace GC: TG-5MS column
SYNON: $:10EI
SYNON: $:11P
SYNON: $:12NA
SYNON: $:1450-650
SYNON: $:16NA
Comment: Rt=247  Contributor=JahnCSUPMF  Study=RootExudatesMiller201507
Num Peaks: 25
221.0919 1197054 203.1127 1142184 129.9977 1073438 233.1313 832981 204.0801 797997 188.0468 514843 186.1314 509740 222.1086 465564 234.1258 414735 131.0266 353008 99.9064 292284 235.1224 232207 132.0066 188795 187.1142 150900 113.9772 145555 189.0608 142230 115.9791 141315 172.0483 106233 112.9112 95815 185.0441 83464 101.1901 62765 142.0188 31537 170.0206 29122 111.8027 11632 111.1964 5803

Name: C37
SYNON: $:00in-source
SYNON: $:04
SYNON: $:05NA
SYNON: $:06QUAD
SYNON: $:07Thermo ISQ
SYNON: $:09Thermo Trace GC: TG-5MS column
SYNON: $:10EI
SYNON: $:11P
SYNON: $:12NA
SYNON: $:1450-650
SYNON: $:16NA
Comment: Rt=645.3  Contributor=JahnCSUPMF  Study=RootExudatesMiller201507
Num Peaks: 25
102.9725 77782 157.0521 68875 148.0953 62941 116.9455 54754 149.0466 44529 318.2659 43533 130.9614 24327 74.118 17433 150.0878 8643 155.0994 8327 304.2205 8215 104.9381 7592 71.9413 5871 167.0324 5048 112.9042 4614 497.282 3372 140.8955 3352 411.2913 3289 525.3157 3211 199.0493 3058 425.2708 2884 213.1014 2786 509.2864 2747 395.1615 2359 526.3176 1866

Name: C38
SYNON: $:00in-source
SYNON: $:04
SYNON: $:05NA
SYNON: $:06QUAD
SYNON: $:07Thermo ISQ
SYNON: $:09Thermo Trace GC: TG-5MS column
SYNON: $:10EI
SYNON: $:11P
SYNON: $:12NA
SYNON: $:1450-650
SYNON: $:16NA
Comment: Rt=895.14  Contributor=JahnCSUPMF  Study=RootExudatesMiller201507
Num Peaks: 25
280.246 15722 477.0889 4969 443.2232 3788 507.1458 3259 457.1016 3155 445.1399 2920 460.0491 2722 397.1121 2706 372.2389 2647 492.1213 2202 547.1163 1523 520.0943 1510 508.2747 1469 564.0919 1289 501.1077 1179 550.1258 1165 561.1054 1107 581.2635 1080 593.0768 1045 538.0975 1024 531.245 972 596.0611 948 562.0928 790 597.0674 661 594.0871 561

Name: C39
SYNON: $:00in-source
SYNON: $:04
SYNON: $:05NA
SYNON: $:06QUAD
SYNON: $:07Thermo ISQ
SYNON: $:09Thermo Trace GC: TG-5MS column
SYNON: $:10EI
SYNON: $:11P
SYNON: $:12NA
SYNON: $:1450-650
SYNON: $:16NA
Comment: Rt=645.25  Contributor=JahnCSUPMF  Study=RootExudatesMiller201507
Num Peaks: 24
319.2019 6179041 320.2083 1408314 307.1874 845465 321.1966 677718 277.1686 266065 305.1818 262475 221.086 238936 291.1496 229929 308.2015 224198 331.1969 211298 345.2108 195332 306.2102 142575 421.2537 134019 322.2146 129505 309.1845 109970 419.2321 87823 346.2241 68536 332.2094 66957 265.1248 58728 422.2674 53064 420.2591 38440 247.0999 25257 294.1767 13601 393.2214 8229

Name: C40
SYNON: $:00in-source
SYNON: $:04
SYNON: $:05NA
SYNON: $:06QUAD
SYNON: $:07Thermo ISQ
SYNON: $:09Thermo Trace GC: TG-5MS column
SYNON: $:10EI
SYNON: $:11P
SYNON: $:12NA
SYNON: $:1450-650
SYNON: $:16NA
Comment: Rt=650.59  Contributor=JahnCSUPMF  Study=RootExudatesMiller201507
Num Peaks: 23
223.0892 42767 359.1276 6494 518.0726 3824 465.088 3663 549.1087 3485 447.055 3034 536.0408 2972 508.2675 2932 427.0403 2644 388.1189 2590 502.0643 2583 490.1681 2500 563.1351 2234 372.1716 2022 551.0853 1804 337.0967 1787 547.0935 1470 471.0466 1433 448.073 1358 565.1864 1223 425.1632 1163 499.0681 889 637.2685 786

Name: C41
SYNON: $:00in-source
SYNON: $:04
SYNON: $:05NA
SYNON: $:06QUAD
SYNON: $:07Thermo ISQ
SYNON: $:09Thermo Trace GC: TG-5MS column
SYNON: $:10EI
SYNON: $:11P
SYNON: $:12NA
SYNON: $:1450-650
SYNON: $:16NA
Comment: Rt=1005.93  Contributor=JahnCSUPMF  Study=RootExudatesMiller201507
Num Peaks: 23
503.1592 22858 369.1604 15417 296.1364 13189 504.1576 10907 432.1534 10819 339.0886 10240 358.1217 9593 505.1519 9522 279.0979 8780 402.0457 8212 370.1667 6932 371.0911 6487 475.0919 6418 433.1405 5934 489.1184 5598 506.1639 3957 535.0882 3243 443.1429 2630 487.1771 2444 460.0672 2391 577.2422 1858 578.2226 1415 579.1605 1121

Name: C42
SYNON: $:00in-source
SYNON: $:04
SYNON: $:05NA
SYNON: $:06QUAD
SYNON: $:07Thermo ISQ
SYNON: $:09Thermo Trace GC: TG-5MS column
SYNON: $:10EI
SYNON: $:11P
SYNON: $:12NA
SYNON: $:1450-650
SYNON: $:16NA
Comment: Rt=256.85  Contributor=JahnCSUPMF  Study=RootExudatesMiller201507
Num Peaks: 22
74.2079 34963 131.9179 32113 135.0041 30114 71.9409 29542 59.026 25989 161.0633 25480 116.943 20452 118.9488 17277 176.0728 16838 101.8907 15605 114.9616 13352 150.0723 12765 144.0113 12077 157.9812 9803 70.0177 9408 164.0787 8512 104.8444 7510 87.1112 6954 113.8248 3591 90.1277 3394 136.0634 2768 84.8367 2553

Name: C43
SYNON: $:00in-source
SYNON: $:04
SYNON: $:05NA
SYNON: $:06QUAD
SYNON: $:07Thermo ISQ
SYNON: $:09Thermo Trace GC: TG-5MS column
SYNON: $:10EI
SYNON: $:11P
SYNON: $:12NA
SYNON: $:1450-650
SYNON: $:16NA
Comment: Rt=588.12  Contributor=JahnCSUPMF  Study=RootExudatesMiller201507
Num Peaks: 22
221.0842 748540 267.0353 136698 222.1113 121579 223.0861 68658 359.1214 11766 247.0391 6615 353.0944 3655 492.1519 3361 515.0562 3171 145.0591 2820 565.1356 2459 337.0884 2262 547.1161 2185 532.2027 2181 533.0735 1998 517.0803 1950 448.0115 1840 516.2115 1819 548.175 1425 501.0471 1327 500.0915 1133 519.1021 1121

Name: C44
SYNON: $:00in-source
SYNON: $:04
SYNON: $:05NA
SYNON: $:06QUAD
SYNON: $:07Thermo ISQ
SYNON: $:09Thermo Trace GC: TG-5MS column
SYNON: $:10EI
SYNON: $:11P
SYNON: $:12NA
SYNON: $:1450-650
SYNON: $:16NA
Comment: Rt=328.5  Contributor=JahnCSUPMF  Study=RootExudatesMiller201507
Num Peaks: 21
300.1218 9575024 314.1308 6673650 301.1142 5439568 283.0667 3622306 313.2115 254937 240.0427 35044 296.1316 21362 146.0062 19872 201.0956 17623 258.0678 11692 386.1033 11316 242.0542 10692 273.0781 8539 202.082 7356 461.184 5302 173.0208 4942 144.2823 4601 306.1414 3790 200.0908 3601 170.0288 2771 521.1484 2180

Name: C45
SYNON: $:00in-source
SYNON: $:04
SYNON: $:05NA
SYNON: $:06QUAD
SYNON: $:07Thermo ISQ
SYNON: $:09Thermo Trace GC: TG-5MS column
SYNON: $:10EI
SYNON: $:11P
SYNON: $:12NA
SYNON: $:1450-650
SYNON: $:16NA
Comment: Rt=256.97  Contributor=JahnCSUPMF  Study=RootExudatesMiller201507
Num Peaks: 21
235.1005 15797021 220.0767 4872203 147.0325 3266457 221.1032 1647121 236.1348 1346605 222.0938 638152 205.0763 606808 132.9833 579734 237.1024 554158 190.06 469516 73.0234 406052 148.0913 355412 174.0403 248638 160.0099 236746 146.0099 227481 149.0538 162145 223.053 98446 234.0805 26986 224.05 12921 308.1461 4157 382.1856 3633

Name: C46
SYNON: $:00in-source
SYNON: $:04
SYNON: $:05NA
SYNON: $:06QUAD
SYNON: $:07Thermo ISQ
SYNON: $:09Thermo Trace GC: TG-5MS column
SYNON: $:10EI
SYNON: $:11P
SYNON: $:12NA
SYNON: $:1450-650
SYNON: $:16NA
Comment: Rt=631.8  Contributor=JahnCSUPMF  Study=RootExudatesMiller201507
Num Peaks: 21
319.195 21975797 318.2491 107424 287.1354 10556 212.0914 7829 171.0769 5269 183.0672 3977 76.0872 3506 199.1209 3316 120.0543 3212 110.8925 2591 84.065 1593 139.0031 1510 138.0696 1504 70.0975 1451 55.0416 1416 557.3662 1374 526.2971 1266 124.9644 1069 396.2803 1051 61.0449 1048 411.2263 966

Name: C47
SYNON: $:00in-source
SYNON: $:04
SYNON: $:05NA
SYNON: $:06QUAD
SYNON: $:07Thermo ISQ
SYNON: $:09Thermo Trace GC: TG-5MS column
SYNON: $:10EI
SYNON: $:11P
SYNON: $:12NA
SYNON: $:1450-650
SYNON: $:16NA
Comment: Rt=853.03  Contributor=JahnCSUPMF  Study=RootExudatesMiller201507
Num Peaks: 21
460.0964 5194 353.1466 5120 491.1345 3805 507.1681 3701 427.1221 2920 434.0938 2599 563.126 2533 464.0986 2404 521.0566 2130 578.8836 2040 580.2458 1690 538.0783 1641 441.2795 1582 565.2291 1558 596.1912 1551 561.1496 1496 508.303 1451 501.1196 1274 592.8906 1165 610.0747 1066 636.9037 577

Name: C48
SYNON: $:00in-source
SYNON: $:04
SYNON: $:05NA
SYNON: $:06QUAD
SYNON: $:07Thermo ISQ
SYNON: $:09Thermo Trace GC: TG-5MS column
SYNON: $:10EI
SYNON: $:11P
SYNON: $:12NA
SYNON: $:1450-650
SYNON: $:16NA
Comment: Rt=807.84  Contributor=JahnCSUPMF  Study=RootExudatesMiller201507
Num Peaks: 21
359.1343 7112 247.0096 4078 549.0989 2702 521.0465 2181 517.0934 2123 520.0614 1987 508.3095 1962 564.2515 1938 609.0631 1915 593.0559 1914 577.1126 1817 596.0735 1794 547.0902 1635 538.0749 1625 597.0803 1573 381.078 1376 501.1201 1167 610.1002 1142 611.0556 855 509.2227 833 561.2839 797

Name: C49
SYNON: $:00in-source
SYNON: $:04
SYNON: $:05NA
SYNON: $:06QUAD
SYNON: $:07Thermo ISQ
SYNON: $:09Thermo Trace GC: TG-5MS column
SYNON: $:10EI
SYNON: $:11P
SYNON: $:12NA
SYNON: $:1450-650
SYNON: $:16NA
Comment: Rt=349.06  Contributor=JahnCSUPMF  Study=RootExudatesMiller201507
Num Peaks: 20
341.0649 6200321 429.1456 1961969 342.0723 1094274 325.0276 1026567 343.0668 668698 430.1524 604664 431.1506 389983 326.0389 256138 327.0277 211080 344.07 120031 267.0193 119932 432.1493 89248 72.9971 48376 224.9877 8583 74.3036 5459 298.0422 5208 116.9675 3051 261.0908 2395 59.0442 2023 351.0594 1217

Name: C50
SYNON: $:00in-source
SYNON: $:04
SYNON: $:05NA
SYNON: $:06QUAD
SYNON: $:07Thermo ISQ
SYNON: $:09Thermo Trace GC: TG-5MS column
SYNON: $:10EI
SYNON: $:11P
SYNON: $:12NA
SYNON: $:1450-650
SYNON: $:16NA
Comment: Rt=243.47  Contributor=JahnCSUPMF  Study=RootExudatesMiller201507
Num Peaks: 20
240.0286 511582 225.0601 489065 278.1238 389911 332.1211 263523 279.1356 73916 226.0737 70793 241.0501 53842 333.1278 47559 154.9909 40002 280.1733 37912 227.0708 31189 334.1158 18890 242.0526 18648 302.1123 8771 151.0488 6856 166.0653 3348 335.1384 2811 137.0129 1827 213.0898 1692 138.0791 775

Name: C51
SYNON: $:00in-source
SYNON: $:04
SYNON: $:05NA
SYNON: $:06QUAD
SYNON: $:07Thermo ISQ
SYNON: $:09Thermo Trace GC: TG-5MS column
SYNON: $:10EI
SYNON: $:11P
SYNON: $:12NA
SYNON: $:1450-650
SYNON: $:16NA
Comment: Rt=282.36  Contributor=JahnCSUPMF  Study=RootExudatesMiller201507
Num Peaks: 20
132.0073 20082272 73.0038 2439434 88.9563 588196 133.8826 381959 59.0638 258672 146.0242 242758 74.3784 144571 171.0567 113164 102.8929 72952 144.0551 50902 101.9428 42813 85.997 33549 89.977 26191 115.8273 13157 98.9879 12463 104.8815 10823 60.1383 10604 59.5616 9572 55.6756 5661 70.1176 4850

Name: C52
SYNON: $:00in-source
SYNON: $:04
SYNON: $:05NA
SYNON: $:06QUAD
SYNON: $:07Thermo ISQ
SYNON: $:09Thermo Trace GC: TG-5MS column
SYNON: $:10EI
SYNON: $:11P
SYNON: $:12NA
SYNON: $:1450-650
SYNON: $:16NA
Comment: Rt=439.76  Contributor=JahnCSUPMF  Study=RootExudatesMiller201507
Num Peaks: 19
233.0961 257807 245.1536 125772 234.1126 57266 307.103 51610 335.1546 37821 263.0712 34613 189.0438 27034 246.0822 26652 247.0807 18941 306.186 17489 175.012 17299 308.1583 16670 336.1999 13126 305.1837 13033 171.0537 7545 260.0953 5877 291.0758 4304 101.0014 4052 55.0547 1513

Name: C53
SYNON: $:00in-source
SYNON: $:04
SYNON: $:05NA
SYNON: $:06QUAD
SYNON: $:07Thermo ISQ
SYNON: $:09Thermo Trace GC: TG-5MS column
SYNON: $:10EI
SYNON: $:11P
SYNON: $:12NA
SYNON: $:1450-650
SYNON: $:16NA
Comment: Rt=375.42  Contributor=JahnCSUPMF  Study=RootExudatesMiller201507
Num Peaks: 19
188.1088 147755 262.1587 109024 263.1701 31141 189.1406 30635 290.1666 22884 264.1641 18009 190.1479 16087 291.1713 9108 246.0876 8755 99.9459 7260 202.0697 6144 172.066 5932 292.1616 5688 174.089 5569 158.038 4083 113.9907 4053 130.0279 3225 187.0491 3217 200.0404 2143

Name: C54
SYNON: $:00in-source
SYNON: $:04
SYNON: $:05NA
SYNON: $:06QUAD
SYNON: $:07Thermo ISQ
SYNON: $:09Thermo Trace GC: TG-5MS column
SYNON: $:10EI
SYNON: $:11P
SYNON: $:12NA
SYNON: $:1450-650
SYNON: $:16NA
Comment: Rt=645.23  Contributor=JahnCSUPMF  Study=RootExudatesMiller201507
Num Peaks: 19
147.0288 340555 73.011 45790 132.9774 18740 278.1751 16762 273.144 14739 190.1162 14239 258.1692 11668 330.2134 11196 245.1211 10139 323.2017 8975 290.2124 8749 158.1192 6529 274.1511 6303 242.1106 5994 275.1387 5442 200.0531 2541 498.2893 958 511.2771 906 599.275 538

Name: C55
SYNON: $:00in-source
SYNON: $:04
SYNON: $:05NA
SYNON: $:06QUAD
SYNON: $:07Thermo ISQ
SYNON: $:09Thermo Trace GC: TG-5MS column
SYNON: $:10EI
SYNON: $:11P
SYNON: $:12NA
SYNON: $:1450-650
SYNON: $:16NA
Comment: Rt=215.58  Contributor=JahnCSUPMF  Study=RootExudatesMiller201507
Num Peaks: 18
205.0624 146447 231.1019 117463 257.0927 77240 244.1196 51015 306.1401 26872 246.1039 26340 258.1346 14276 320.1807 13394 275.1139 12434 304.1208 11753 215.0769 10087 289.1253 9981 321.1864 9268 157.0622 8095 274.09 6439 183.078 4843 288.103 4793 495.2666 2371

Name: C56
SYNON: $:00in-source
SYNON: $:04
SYNON: $:05NA
SYNON: $:06QUAD
SYNON: $:07Thermo ISQ
SYNON: $:09Thermo Trace GC: TG-5MS column
SYNON: $:10EI
SYNON: $:11P
SYNON: $:12NA
SYNON: $:1450-650
SYNON: $:16NA
Comment: Rt=215.03  Contributor=JahnCSUPMF  Study=RootExudatesMiller201507
Num Peaks: 17
204.0813 845312 217.0977 725434 361.2062 312858 243.1061 287490 218.097 174018 230.1061 169491 245.0592 145922 305.1462 123579 319.1792 93737 273.0952 84473 229.1044 60017 291.1499 58791 203.0427 51514 232.1894 44568 247.0512 42490 128.9889 41472 169.0361 37881

Name: C57
SYNON: $:00in-source
SYNON: $:04
SYNON: $:05NA
SYNON: $:06QUAD
SYNON: $:07Thermo ISQ
SYNON: $:09Thermo Trace GC: TG-5MS column
SYNON: $:10EI
SYNON: $:11P
SYNON: $:12NA
SYNON: $:1450-650
SYNON: $:16NA
Comment: Rt=425.64  Contributor=JahnCSUPMF  Study=RootExudatesMiller201507
Num Peaks: 16
221.0767 183079 262.0853 86174 222.1063 25407 235.0986 21298 263.1034 19087 276.1508 17489 248.1294 12947 205.0373 11279 160.0071 9687 264.13 9124 188.0444 8696 246.1255 7157 277.1429 6818 236.1401 5108 174.0748 4306 292.1574 3568

Name: C58
SYNON: $:00in-source
SYNON: $:04
SYNON: $:05NA
SYNON: $:06QUAD
SYNON: $:07Thermo ISQ
SYNON: $:09Thermo Trace GC: TG-5MS column
SYNON: $:10EI
SYNON: $:11P
SYNON: $:12NA
SYNON: $:1450-650
SYNON: $:16NA
Comment: Rt=256.93  Contributor=JahnCSUPMF  Study=RootExudatesMiller201507
Num Peaks: 16
130.961 111714 206.1169 84638 99.9328 72565 102.946 72176 74.9881 66766 134.05 62374 162.063 58741 238.1079 50776 163.0557 43029 88.9458 37900 175.0801 36420 85.9476 32031 120.0521 4633 59.568 3564 128.9738 3141 60.1326 2595

Name: C59
SYNON: $:00in-source
SYNON: $:04
SYNON: $:05NA
SYNON: $:06QUAD
SYNON: $:07Thermo ISQ
SYNON: $:09Thermo Trace GC: TG-5MS column
SYNON: $:10EI
SYNON: $:11P
SYNON: $:12NA
SYNON: $:1450-650
SYNON: $:16NA
Comment: Rt=470.59  Contributor=JahnCSUPMF  Study=RootExudatesMiller201507
Num Peaks: 16
288.2074 172174 390.2422 75716 289.2124 44589 362.2326 41247 98.0187 33974 307.1723 21365 391.2828 19942 300.1718 19184 289.7866 17785 290.2161 14510 363.2704 9968 392.2759 7695 308.2013 6483 302.1437 5829 364.2634 4995 182.0745 1568

Name: C60
SYNON: $:00in-source
SYNON: $:04
SYNON: $:05NA
SYNON: $:06QUAD
SYNON: $:07Thermo ISQ
SYNON: $:09Thermo Trace GC: TG-5MS column
SYNON: $:10EI
SYNON: $:11P
SYNON: $:12NA
SYNON: $:1450-650
SYNON: $:16NA
Comment: Rt=657.91  Contributor=JahnCSUPMF  Study=RootExudatesMiller201507
Num Peaks: 16
205.0938 42795 375.2244 15871 273.1492 14324 189.0622 12202 259.1444 11775 333.1949 10087 363.2376 9230 263.1128 8486 374.1963 6228 274.1774 5837 183.0879 5147 388.2203 4403 116.9586 3802 261.1274 3721 275.1411 3444 171.0774 3319

Name: C61
SYNON: $:00in-source
SYNON: $:04
SYNON: $:05NA
SYNON: $:06QUAD
SYNON: $:07Thermo ISQ
SYNON: $:09Thermo Trace GC: TG-5MS column
SYNON: $:10EI
SYNON: $:11P
SYNON: $:12NA
SYNON: $:1450-650
SYNON: $:16NA
Comment: Rt=926.45  Contributor=JahnCSUPMF  Study=RootExudatesMiller201507
Num Peaks: 16
233.1048 369524 263.1237 236439 234.1223 120258 293.1479 99405 287.1376 72339 173.0491 64360 235.1069 59327 194.1175 53372 288.1594 30980 195.0748 29818 330.269 25273 316.1768 17444 226.0748 12622 238.1532 11739 422.2497 6667 526.3242 3133

Name: C62
SYNON: $:00in-source
SYNON: $:04
SYNON: $:05NA
SYNON: $:06QUAD
SYNON: $:07Thermo ISQ
SYNON: $:09Thermo Trace GC: TG-5MS column
SYNON: $:10EI
SYNON: $:11P
SYNON: $:12NA
SYNON: $:1450-650
SYNON: $:16NA
Comment: Rt=425.59  Contributor=JahnCSUPMF  Study=RootExudatesMiller201507
Num Peaks: 15
350.192 1369920 351.2004 355128 352.1942 185606 365.2169 52962 353.2 25361 366.2295 11784 278.1219 8139 349.3579 7197 366.8228 6551 354.243 6008 367.2445 5701 293.1589 5127 320.1029 2091 275.0488 1706 364.2171 1485

Name: C63
SYNON: $:00in-source
SYNON: $:04
SYNON: $:05NA
SYNON: $:06QUAD
SYNON: $:07Thermo ISQ
SYNON: $:09Thermo Trace GC: TG-5MS column
SYNON: $:10EI
SYNON: $:11P
SYNON: $:12NA
SYNON: $:1450-650
SYNON: $:16NA
Comment: Rt=362.9  Contributor=JahnCSUPMF  Study=RootExudatesMiller201507
Num Peaks: 15
285.1304 2332452 184.0138 886433 286.1432 334831 227.0754 215748 174.0893 170765 287.1474 149145 133.9704 75428 185.07 57507 186.0422 28791 172.0818 25566 72.9822 25413 175.129 22168 301.1808 9559 198.0641 2651 60.2431 831

Name: C64
SYNON: $:00in-source
SYNON: $:04
SYNON: $:05NA
SYNON: $:06QUAD
SYNON: $:07Thermo ISQ
SYNON: $:09Thermo Trace GC: TG-5MS column
SYNON: $:10EI
SYNON: $:11P
SYNON: $:12NA
SYNON: $:1450-650
SYNON: $:16NA
Comment: Rt=294.29  Contributor=JahnCSUPMF  Study=RootExudatesMiller201507
Num Peaks: 15
281.0779 2694572 282.0965 566049 369.1679 344456 283.0834 337411 265.0329 225202 248.9923 182441 370.1746 107553 371.1657 55385 250.9948 46490 266.0656 44409 284.0811 44215 250.0296 31157 372.1699 8612 353.1412 4600 373.1817 3034

Name: C65
SYNON: $:00in-source
SYNON: $:04
SYNON: $:05NA
SYNON: $:06QUAD
SYNON: $:07Thermo ISQ
SYNON: $:09Thermo Trace GC: TG-5MS column
SYNON: $:10EI
SYNON: $:11P
SYNON: $:12NA
SYNON: $:1450-650
SYNON: $:16NA
Comment: Rt=256.82  Contributor=JahnCSUPMF  Study=RootExudatesMiller201507
Num Peaks: 15
267.0193 1504420 355.1162 1243598 356.1199 369541 268.0334 317842 357.1165 227618 269.0293 190445 250.986 165207 248.9944 114686 339.0822 39565 358.1152 30900 252.0161 24523 270.0334 19131 340.117 9753 247.0649 3796 154.1018 2850

Name: C66
SYNON: $:00in-source
SYNON: $:04
SYNON: $:05NA
SYNON: $:06QUAD
SYNON: $:07Thermo ISQ
SYNON: $:09Thermo Trace GC: TG-5MS column
SYNON: $:10EI
SYNON: $:11P
SYNON: $:12NA
SYNON: $:1450-650
SYNON: $:16NA
Comment: Rt=274.79  Contributor=JahnCSUPMF  Study=RootExudatesMiller201507
Num Peaks: 15
188.0888 2538147 202.1098 1033127 144.0702 452690 189.1165 238031 203.1286 130587 146.0368 90402 158.1018 74653 190.1224 64438 145.1607 38610 204.1241 33411 217.1366 17856 76.1155 5170 86.048 3519 57.4323 3505 290.2392 1448

Name: C67
SYNON: $:00in-source
SYNON: $:04
SYNON: $:05NA
SYNON: $:06QUAD
SYNON: $:07Thermo ISQ
SYNON: $:09Thermo Trace GC: TG-5MS column
SYNON: $:10EI
SYNON: $:11P
SYNON: $:12NA
SYNON: $:1450-650
SYNON: $:16NA
Comment: Rt=623.43  Contributor=JahnCSUPMF  Study=RootExudatesMiller201507
Num Peaks: 15
245.1468 74442 320.1925 44323 554.3335 41785 466.2776 36416 358.2084 27421 198.0755 23828 556.3527 13611 196.0769 11423 467.2841 10469 468.3141 8137 522.2799 8091 450.2706 6565 59.1919 3380 447.1169 1797 98.0357 1306

Name: C68
SYNON: $:00in-source
SYNON: $:04
SYNON: $:05NA
SYNON: $:06QUAD
SYNON: $:07Thermo ISQ
SYNON: $:09Thermo Trace GC: TG-5MS column
SYNON: $:10EI
SYNON: $:11P
SYNON: $:12NA
SYNON: $:1450-650
SYNON: $:16NA
Comment: Rt=622.29  Contributor=JahnCSUPMF  Study=RootExudatesMiller201507
Num Peaks: 15
74.9984 16983 104.9821 10417 170.0543 9128 155.9913 6353 168.0666 5918 449.2777 4961 112.9509 4865 182.0652 4718 418.2164 4284 169.0805 3866 183.0847 2857 105.6376 2014 82.0551 1221 409.2703 1074 138.0654 825

Name: C69
SYNON: $:00in-source
SYNON: $:04
SYNON: $:05NA
SYNON: $:06QUAD
SYNON: $:07Thermo ISQ
SYNON: $:09Thermo Trace GC: TG-5MS column
SYNON: $:10EI
SYNON: $:11P
SYNON: $:12NA
SYNON: $:1450-650
SYNON: $:16NA
Comment: Rt=244.51  Contributor=JahnCSUPMF  Study=RootExudatesMiller201507
Num Peaks: 14
249.1405 28969286 250.171 3491272 251.154 1611031 132.9814 1115897 146.025 827182 73.0139 581561 118.9491 382391 252.1627 188673 161.0529 124900 134.0515 92373 248.0967 57794 115.0206 12043 113.1356 10955 59.5969 2659

Name: C70
SYNON: $:00in-source
SYNON: $:04
SYNON: $:05NA
SYNON: $:06QUAD
SYNON: $:07Thermo ISQ
SYNON: $:09Thermo Trace GC: TG-5MS column
SYNON: $:10EI
SYNON: $:11P
SYNON: $:12NA
SYNON: $:1450-650
SYNON: $:16NA
Comment: Rt=275.83  Contributor=JahnCSUPMF  Study=RootExudatesMiller201507
Num Peaks: 14
74.9867 57712 174.0631 46967 130.0091 25639 130.4925 18137 99.9563 16611 187.0034 9740 159.6712 7598 71.8958 5986 56.0579 4073 113.9856 3710 61.04 2805 60.6671 2481 84.0646 1769 55.0446 1684

Name: C71
SYNON: $:00in-source
SYNON: $:04
SYNON: $:05NA
SYNON: $:06QUAD
SYNON: $:07Thermo ISQ
SYNON: $:09Thermo Trace GC: TG-5MS column
SYNON: $:10EI
SYNON: $:11P
SYNON: $:12NA
SYNON: $:1450-650
SYNON: $:16NA
Comment: Rt=621.15  Contributor=JahnCSUPMF  Study=RootExudatesMiller201507
Num Peaks: 14
307.1881 11796894 287.2043 9895 395.1974 5805 128.0102 5653 58.8902 4928 494.2872 4789 87.9644 3891 141.0775 3750 539.3435 3288 422.301 2998 139.9892 2818 99.0654 2634 85.0485 1961 106.051 1898

Name: C72
SYNON: $:00in-source
SYNON: $:04
SYNON: $:05NA
SYNON: $:06QUAD
SYNON: $:07Thermo ISQ
SYNON: $:09Thermo Trace GC: TG-5MS column
SYNON: $:10EI
SYNON: $:11P
SYNON: $:12NA
SYNON: $:1450-650
SYNON: $:16NA
Comment: Rt=559.68  Contributor=JahnCSUPMF  Study=RootExudatesMiller201507
Num Peaks: 14
229.1141 58988 375.1847 19580 231.0715 11117 215.108 10675 272.1468 10028 376.287 8988 228.0577 7779 273.1211 6855 245.1125 4384 216.1284 4042 213.0651 4001 274.12 3197 184.0949 3078 183.0457 2480

Name: C73
SYNON: $:00in-source
SYNON: $:04
SYNON: $:05NA
SYNON: $:06QUAD
SYNON: $:07Thermo ISQ
SYNON: $:09Thermo Trace GC: TG-5MS column
SYNON: $:10EI
SYNON: $:11P
SYNON: $:12NA
SYNON: $:1450-650
SYNON: $:16NA
Comment: Rt=574.18  Contributor=JahnCSUPMF  Study=RootExudatesMiller201507
Num Peaks: 14
397.2595 583621 398.2672 132698 425.2541 72821 471.2755 43433 399.2511 41032 426.3416 14321 313.1937 13357 293.1576 12051 472.284 9159 499.2414 4773 294.1997 4728 335.1809 4442 473.3213 3761 396.3157 3723

Name: C74
SYNON: $:00in-source
SYNON: $:04
SYNON: $:05NA
SYNON: $:06QUAD
SYNON: $:07Thermo ISQ
SYNON: $:09Thermo Trace GC: TG-5MS column
SYNON: $:10EI
SYNON: $:11P
SYNON: $:12NA
SYNON: $:1450-650
SYNON: $:16NA
Comment: Rt=674.38  Contributor=JahnCSUPMF  Study=RootExudatesMiller201507
Num Peaks: 14
333.1829 24949 292.1592 24082 305.1803 15637 334.1965 10266 277.1218 8115 359.1751 7347 306.1792 7142 335.2033 6387 433.2101 5504 423.2468 5487 435.2637 5049 424.2877 2378 425.1111 1507 613.2971 601

Name: C75
SYNON: $:00in-source
SYNON: $:04
SYNON: $:05NA
SYNON: $:06QUAD
SYNON: $:07Thermo ISQ
SYNON: $:09Thermo Trace GC: TG-5MS column
SYNON: $:10EI
SYNON: $:11P
SYNON: $:12NA
SYNON: $:1450-650
SYNON: $:16NA
Comment: Rt=707.48  Contributor=JahnCSUPMF  Study=RootExudatesMiller201507
Num Peaks: 14
432.249 43447 433.2688 34379 367.2048 25075 434.2607 19160 393.2227 16535 507.2806 15237 368.2247 11039 419.2196 10841 394.254 8106 508.3192 7917 395.2489 4930 509.332 4894 392.2352 4205 379.1833 3756

Name: C76
SYNON: $:00in-source
SYNON: $:04
SYNON: $:05NA
SYNON: $:06QUAD
SYNON: $:07Thermo ISQ
SYNON: $:09Thermo Trace GC: TG-5MS column
SYNON: $:10EI
SYNON: $:11P
SYNON: $:12NA
SYNON: $:1450-650
SYNON: $:16NA
Comment: Rt=274.07  Contributor=JahnCSUPMF  Study=RootExudatesMiller201507
Num Peaks: 13
147.0376 2520516 148.0819 336712 190.9913 270358 73.0089 238792 149.0491 164083 205.0132 75167 130.9657 26567 178.9823 18941 194.0038 13962 150.0682 7924 307.0561 3156 105.0386 2315 275.083 1502

Name: C77
SYNON: $:00in-source
SYNON: $:04
SYNON: $:05NA
SYNON: $:06QUAD
SYNON: $:07Thermo ISQ
SYNON: $:09Thermo Trace GC: TG-5MS column
SYNON: $:10EI
SYNON: $:11P
SYNON: $:12NA
SYNON: $:1450-650
SYNON: $:16NA
Comment: Rt=623.79  Contributor=JahnCSUPMF  Study=RootExudatesMiller201507
Num Peaks: 13
262.1464 597187 319.1979 136506 268.1379 41077 432.2387 31708 390.2407 31333 433.2636 25806 359.22 21017 523.315 20931 555.3709 15190 391.242 13492 524.319 11972 525.3277 7936 526.2922 3350

Name: C78
SYNON: $:00in-source
SYNON: $:04
SYNON: $:05NA
SYNON: $:06QUAD
SYNON: $:07Thermo ISQ
SYNON: $:09Thermo Trace GC: TG-5MS column
SYNON: $:10EI
SYNON: $:11P
SYNON: $:12NA
SYNON: $:1450-650
SYNON: $:16NA
Comment: Rt=926.84  Contributor=JahnCSUPMF  Study=RootExudatesMiller201507
Num Peaks: 13
190.1993 60591 141.5219 14500 100.0558 5047 76.8748 4458 90.9846 3890 447.1245 2760 120.9883 2337 397.1513 2292 54.1176 1631 106.0697 1557 123.0441 1334 569.335 1286 637.3152 1074

Name: C79
SYNON: $:00in-source
SYNON: $:04
SYNON: $:05NA
SYNON: $:06QUAD
SYNON: $:07Thermo ISQ
SYNON: $:09Thermo Trace GC: TG-5MS column
SYNON: $:10EI
SYNON: $:11P
SYNON: $:12NA
SYNON: $:1450-650
SYNON: $:16NA
Comment: Rt=942.5  Contributor=JahnCSUPMF  Study=RootExudatesMiller201507
Num Peaks: 13
319.1935 31747 307.1561 14771 320.2191 13286 244.1044 7649 321.189 7264 308.1781 6996 305.1291 6740 291.0991 5950 245.1287 5019 390.2108 4985 306.2322 4820 247.0515 4425 275.136 2500

Name: C80
SYNON: $:00in-source
SYNON: $:04
SYNON: $:05NA
SYNON: $:06QUAD
SYNON: $:07Thermo ISQ
SYNON: $:09Thermo Trace GC: TG-5MS column
SYNON: $:10EI
SYNON: $:11P
SYNON: $:12NA
SYNON: $:1450-650
SYNON: $:16NA
Comment: Rt=1508.87  Contributor=JahnCSUPMF  Study=RootExudatesMiller201507
Num Peaks: 13
343.0845 2732483 329.0608 1053499 415.0933 771472 357.1107 664054 346.1312 645624 190.602 547088 268.0556 431054 315.0762 416165 311.0326 223820 313.0496 126622 295.0904 75067 285.0484 53260 330.1089 46584

Name: C81
SYNON: $:00in-source
SYNON: $:04
SYNON: $:05NA
SYNON: $:06QUAD
SYNON: $:07Thermo ISQ
SYNON: $:09Thermo Trace GC: TG-5MS column
SYNON: $:10EI
SYNON: $:11P
SYNON: $:12NA
SYNON: $:1450-650
SYNON: $:16NA
Comment: Rt=459.36  Contributor=JahnCSUPMF  Study=RootExudatesMiller201507
Num Peaks: 12
156.0613 146449 258.1066 104585 230.1006 101392 259.1207 37256 231.1244 26377 157.1127 25740 260.112 17526 228.1055 12066 214.1013 11331 142.0705 3277 112.0953 3150 113.9348 2333

Name: C82
SYNON: $:00in-source
SYNON: $:04
SYNON: $:05NA
SYNON: $:06QUAD
SYNON: $:07Thermo ISQ
SYNON: $:09Thermo Trace GC: TG-5MS column
SYNON: $:10EI
SYNON: $:11P
SYNON: $:12NA
SYNON: $:1450-650
SYNON: $:16NA
Comment: Rt=328.42  Contributor=JahnCSUPMF  Study=RootExudatesMiller201507
Num Peaks: 12
147.0328 2803444 148.0972 392833 116.944 270209 149.0486 256333 177.0389 248918 102.9544 204337 79.0001 142422 128.9857 52418 176.0808 50915 100.9467 28001 100.7388 22802 291.1437 4831

Name: C83
SYNON: $:00in-source
SYNON: $:04
SYNON: $:05NA
SYNON: $:06QUAD
SYNON: $:07Thermo ISQ
SYNON: $:09Thermo Trace GC: TG-5MS column
SYNON: $:10EI
SYNON: $:11P
SYNON: $:12NA
SYNON: $:1450-650
SYNON: $:16NA
Comment: Rt=327.98  Contributor=JahnCSUPMF  Study=RootExudatesMiller201507
Num Peaks: 12
205.0898 5762518 218.1112 2456651 206.1396 1059508 204.099 800657 293.1655 523174 219.1315 445168 203.0853 395440 175.0427 359348 217.11 327873 220.1352 170359 294.1837 124494 263.1392 86338

Name: C84
SYNON: $:00in-source
SYNON: $:04
SYNON: $:05NA
SYNON: $:06QUAD
SYNON: $:07Thermo ISQ
SYNON: $:09Thermo Trace GC: TG-5MS column
SYNON: $:10EI
SYNON: $:11P
SYNON: $:12NA
SYNON: $:1450-650
SYNON: $:16NA
Comment: Rt=328.63  Contributor=JahnCSUPMF  Study=RootExudatesMiller201507
Num Peaks: 12
299.1041 30773045 298.1517 389751 78.0082 23228 58.0504 16755 126.936 15820 70.5188 5766 80.0449 4463 92.9015 4449 127.5534 2745 59.4859 2638 94.8391 1531 61.8201 781

Name: C85
SYNON: $:00in-source
SYNON: $:04
SYNON: $:05NA
SYNON: $:06QUAD
SYNON: $:07Thermo ISQ
SYNON: $:09Thermo Trace GC: TG-5MS column
SYNON: $:10EI
SYNON: $:11P
SYNON: $:12NA
SYNON: $:1450-650
SYNON: $:16NA
Comment: Rt=646.72  Contributor=JahnCSUPMF  Study=RootExudatesMiller201507
Num Peaks: 12
329.1537 21393 244.1398 16586 280.2088 16093 375.2237 13608 263.1064 13079 313.1304 9862 237.0886 8744 376.2249 5956 374.1906 5886 171.0477 5245 227.0197 4886 351.2048 1929

Name: C86
SYNON: $:00in-source
SYNON: $:04
SYNON: $:05NA
SYNON: $:06QUAD
SYNON: $:07Thermo ISQ
SYNON: $:09Thermo Trace GC: TG-5MS column
SYNON: $:10EI
SYNON: $:11P
SYNON: $:12NA
SYNON: $:1450-650
SYNON: $:16NA
Comment: Rt=631.34  Contributor=JahnCSUPMF  Study=RootExudatesMiller201507
Num Peaks: 12
377.2275 25781 378.2134 14219 379.2231 10233 402.2024 6080 368.2333 5429 422.2894 4942 522.1657 3596 436.2864 3501 395.248 3012 538.3183 2584 423.3052 2323 410.2533 2205

Name: C87
SYNON: $:00in-source
SYNON: $:04
SYNON: $:05NA
SYNON: $:06QUAD
SYNON: $:07Thermo ISQ
SYNON: $:09Thermo Trace GC: TG-5MS column
SYNON: $:10EI
SYNON: $:11P
SYNON: $:12NA
SYNON: $:1450-650
SYNON: $:16NA
Comment: Rt=477.47  Contributor=JahnCSUPMF  Study=RootExudatesMiller201507
Num Peaks: 12
292.164 115231 293.1671 30692 220.1111 22341 205.0751 19065 217.0898 17289 294.1853 15740 291.1576 13032 319.1548 11033 245.112 10439 277.1352 6187 116.9054 3061 411.2431 775

Name: C88
SYNON: $:00in-source
SYNON: $:04
SYNON: $:05NA
SYNON: $:06QUAD
SYNON: $:07Thermo ISQ
SYNON: $:09Thermo Trace GC: TG-5MS column
SYNON: $:10EI
SYNON: $:11P
SYNON: $:12NA
SYNON: $:1450-650
SYNON: $:16NA
Comment: Rt=483.28  Contributor=JahnCSUPMF  Study=RootExudatesMiller201507
Num Peaks: 12
290.1701 48667 276.1812 47239 291.1747 17509 277.1735 17221 350.2365 13551 378.2249 13189 292.1569 10858 278.177 10056 351.252 6042 379.2572 5778 275.1087 5473 352.2337 3848

Name: C89
SYNON: $:00in-source
SYNON: $:04
SYNON: $:05NA
SYNON: $:06QUAD
SYNON: $:07Thermo ISQ
SYNON: $:09Thermo Trace GC: TG-5MS column
SYNON: $:10EI
SYNON: $:11P
SYNON: $:12NA
SYNON: $:1450-650
SYNON: $:16NA
Comment: Rt=809.56  Contributor=JahnCSUPMF  Study=RootExudatesMiller201507
Num Peaks: 12
239.1777 161025 240.2073 38742 372.2676 12604 173.1049 8837 171.1213 6536 185.1111 6314 183.0709 4649 155.0798 4486 199.1219 4299 213.0753 4273 260.2313 3833 168.1273 2315

Name: C90
SYNON: $:00in-source
SYNON: $:04
SYNON: $:05NA
SYNON: $:06QUAD
SYNON: $:07Thermo ISQ
SYNON: $:09Thermo Trace GC: TG-5MS column
SYNON: $:10EI
SYNON: $:11P
SYNON: $:12NA
SYNON: $:1450-650
SYNON: $:16NA
Comment: Rt=921.78  Contributor=JahnCSUPMF  Study=RootExudatesMiller201507
Num Peaks: 12
277.1571 309022 179.037 33572 264.1745 27887 294.1713 16189 273.1158 11069 372.1919 10802 151.0301 10719 298.1233 8205 462.1511 5615 88.989 2077 120.9978 1752 84.0945 640

Name: C91
SYNON: $:00in-source
SYNON: $:04
SYNON: $:05NA
SYNON: $:06QUAD
SYNON: $:07Thermo ISQ
SYNON: $:09Thermo Trace GC: TG-5MS column
SYNON: $:10EI
SYNON: $:11P
SYNON: $:12NA
SYNON: $:1450-650
SYNON: $:16NA
Comment: Rt=238.37  Contributor=JahnCSUPMF  Study=RootExudatesMiller201507
Num Peaks: 11
204.0714 1282662 205.1017 224531 206.1066 115367 219.1078 88976 102.896 14202 74.4163 7179 114.9534 5519 88.944 4759 187.1017 4241 100.151 3482 85.5705 1277

Name: C92
SYNON: $:00in-source
SYNON: $:04
SYNON: $:05NA
SYNON: $:06QUAD
SYNON: $:07Thermo ISQ
SYNON: $:09Thermo Trace GC: TG-5MS column
SYNON: $:10EI
SYNON: $:11P
SYNON: $:12NA
SYNON: $:1450-650
SYNON: $:16NA
Comment: Rt=622.72  Contributor=JahnCSUPMF  Study=RootExudatesMiller201507
Num Peaks: 11
272.1584 19853 377.2259 14834 301.1846 12738 317.1706 12282 360.1935 9947 146.0059 6829 199.1801 6400 374.2212 6349 557.4408 2748 139.6578 2327 558.3651 1682

Name: C93
SYNON: $:00in-source
SYNON: $:04
SYNON: $:05NA
SYNON: $:06QUAD
SYNON: $:07Thermo ISQ
SYNON: $:09Thermo Trace GC: TG-5MS column
SYNON: $:10EI
SYNON: $:11P
SYNON: $:12NA
SYNON: $:1450-650
SYNON: $:16NA
Comment: Rt=534.32  Contributor=JahnCSUPMF  Study=RootExudatesMiller201507
Num Peaks: 11
307.193 31617 217.0907 23645 263.1493 17155 308.1991 10366 277.1631 9050 233.1123 6767 262.1132 4096 230.0327 3514 288.1715 3156 274.1487 2656 214.0875 1274

Name: C94
SYNON: $:00in-source
SYNON: $:04
SYNON: $:05NA
SYNON: $:06QUAD
SYNON: $:07Thermo ISQ
SYNON: $:09Thermo Trace GC: TG-5MS column
SYNON: $:10EI
SYNON: $:11P
SYNON: $:12NA
SYNON: $:1450-650
SYNON: $:16NA
Comment: Rt=658.4  Contributor=JahnCSUPMF  Study=RootExudatesMiller201507
Num Peaks: 11
231.0907 8680 286.171 6633 245.1184 4381 287.1376 3882 244.0909 3837 232.1187 3279 129.0227 2098 246.0779 1912 349.1686 1323 143.0407 1321 101.0366 949

Name: C95
SYNON: $:00in-source
SYNON: $:04
SYNON: $:05NA
SYNON: $:06QUAD
SYNON: $:07Thermo ISQ
SYNON: $:09Thermo Trace GC: TG-5MS column
SYNON: $:10EI
SYNON: $:11P
SYNON: $:12NA
SYNON: $:1450-650
SYNON: $:16NA
Comment: Rt=927.04  Contributor=JahnCSUPMF  Study=RootExudatesMiller201507
Num Peaks: 11
255.0966 85964 346.1783 50715 266.1414 33086 313.1073 12759 481.1909 3917 482.2712 2375 555.2815 1942 469.2739 1744 540.2759 1636 635.4255 1485 635.1296 1277

Name: C96
SYNON: $:00in-source
SYNON: $:04
SYNON: $:05NA
SYNON: $:06QUAD
SYNON: $:07Thermo ISQ
SYNON: $:09Thermo Trace GC: TG-5MS column
SYNON: $:10EI
SYNON: $:11P
SYNON: $:12NA
SYNON: $:1450-650
SYNON: $:16NA
Comment: Rt=971.34  Contributor=JahnCSUPMF  Study=RootExudatesMiller201507
Num Peaks: 11
359.1178 6244 386.0682 2663 397.1074 2019 457.0951 1920 337.075 1725 578.2972 1654 532.9453 1522 564.2319 1212 580.2426 937 561.282 735 609.0961 734

Name: C97
SYNON: $:00in-source
SYNON: $:04
SYNON: $:05NA
SYNON: $:06QUAD
SYNON: $:07Thermo ISQ
SYNON: $:09Thermo Trace GC: TG-5MS column
SYNON: $:10EI
SYNON: $:11P
SYNON: $:12NA
SYNON: $:1450-650
SYNON: $:16NA
Comment: Rt=1508.3  Contributor=JahnCSUPMF  Study=RootExudatesMiller201507
Num Peaks: 11
271.0736 54191 243.0704 16335 362.1657 13490 230.129 10662 259.0856 9611 273.0794 7943 272.1039 7877 305.1097 7087 363.2062 5058 289.0501 3471 215.134 1747

Name: C98
SYNON: $:00in-source
SYNON: $:04
SYNON: $:05NA
SYNON: $:06QUAD
SYNON: $:07Thermo ISQ
SYNON: $:09Thermo Trace GC: TG-5MS column
SYNON: $:10EI
SYNON: $:11P
SYNON: $:12NA
SYNON: $:1450-650
SYNON: $:16NA
Comment: Rt=426.48  Contributor=JahnCSUPMF  Study=RootExudatesMiller201507
Num Peaks: 10
415.1014 56365 503.1841 46943 416.0983 29457 504.1648 20394 399.0612 20291 505.1496 13504 383.0432 9922 400.0865 7010 506.1859 4287 507.2314 1673

Name: C99
SYNON: $:00in-source
SYNON: $:04
SYNON: $:05NA
SYNON: $:06QUAD
SYNON: $:07Thermo ISQ
SYNON: $:09Thermo Trace GC: TG-5MS column
SYNON: $:10EI
SYNON: $:11P
SYNON: $:12NA
SYNON: $:1450-650
SYNON: $:16NA
Comment: Rt=392.73  Contributor=JahnCSUPMF  Study=RootExudatesMiller201507
Num Peaks: 10
221.0793 328322 222.1046 47982 443.1965 21588 444.2327 7777 339.0755 7057 323.0339 6192 444.8034 5909 445.2322 5412 446.2138 1862 427.1006 1515

Name: C100
SYNON: $:00in-source
SYNON: $:04
SYNON: $:05NA
SYNON: $:06QUAD
SYNON: $:07Thermo ISQ
SYNON: $:09Thermo Trace GC: TG-5MS column
SYNON: $:10EI
SYNON: $:11P
SYNON: $:12NA
SYNON: $:1450-650
SYNON: $:16NA
Comment: Rt=363.15  Contributor=JahnCSUPMF  Study=RootExudatesMiller201507
Num Peaks: 10
77.0366 9309 135.0507 6069 99.9697 5565 86.0071 5332 109.9645 5271 187.0965 4525 183.0327 3087 160.0244 3003 117.9242 2187 136.0216 1890

Name: C101
SYNON: $:00in-source
SYNON: $:04
SYNON: $:05NA
SYNON: $:06QUAD
SYNON: $:07Thermo ISQ
SYNON: $:09Thermo Trace GC: TG-5MS column
SYNON: $:10EI
SYNON: $:11P
SYNON: $:12NA
SYNON: $:1450-650
SYNON: $:16NA
Comment: Rt=215.46  Contributor=JahnCSUPMF  Study=RootExudatesMiller201507
Num Peaks: 10
234.1198 8073695 235.1438 1634901 236.1332 685809 249.1291 480702 146.0173 189641 152.0217 187038 250.1542 80952 237.1205 70931 118.943 17031 238.1336 9154

Name: C102
SYNON: $:00in-source
SYNON: $:04
SYNON: $:05NA
SYNON: $:06QUAD
SYNON: $:07Thermo ISQ
SYNON: $:09Thermo Trace GC: TG-5MS column
SYNON: $:10EI
SYNON: $:11P
SYNON: $:12NA
SYNON: $:1450-650
SYNON: $:16NA
Comment: Rt=246.21  Contributor=JahnCSUPMF  Study=RootExudatesMiller201507
Num Peaks: 10
223.0743 106165 236.0981 56904 101.9613 45496 157.9916 41299 174.0278 41061 112.4531 29930 156.0496 22019 183.0075 5523 214.1252 3798 71.0023 3733

Name: C103
SYNON: $:00in-source
SYNON: $:04
SYNON: $:05NA
SYNON: $:06QUAD
SYNON: $:07Thermo ISQ
SYNON: $:09Thermo Trace GC: TG-5MS column
SYNON: $:10EI
SYNON: $:11P
SYNON: $:12NA
SYNON: $:1450-650
SYNON: $:16NA
Comment: Rt=303.68  Contributor=JahnCSUPMF  Study=RootExudatesMiller201507
Num Peaks: 10
281.0836 3266899 282.0987 596709 369.1689 572425 283.0868 348859 265.0378 217060 370.1735 171807 248.9974 160327 371.1696 94236 337.1248 1546 321.074 1496

Name: C104
SYNON: $:00in-source
SYNON: $:04
SYNON: $:05NA
SYNON: $:06QUAD
SYNON: $:07Thermo ISQ
SYNON: $:09Thermo Trace GC: TG-5MS column
SYNON: $:10EI
SYNON: $:11P
SYNON: $:12NA
SYNON: $:1450-650
SYNON: $:16NA
Comment: Rt=257.26  Contributor=JahnCSUPMF  Study=RootExudatesMiller201507
Num Peaks: 10
69.6442 9417 76.1219 6928 71.41 5461 113.0235 3743 56.0609 2889 61.0426 2766 60.6579 2761 56.8273 2676 55.7267 2577 55.0187 2012

Name: C105
SYNON: $:00in-source
SYNON: $:04
SYNON: $:05NA
SYNON: $:06QUAD
SYNON: $:07Thermo ISQ
SYNON: $:09Thermo Trace GC: TG-5MS column
SYNON: $:10EI
SYNON: $:11P
SYNON: $:12NA
SYNON: $:1450-650
SYNON: $:16NA
Comment: Rt=639.73  Contributor=JahnCSUPMF  Study=RootExudatesMiller201507
Num Peaks: 10
148.0879 19569 149.0493 14466 286.1291 4891 358.2335 4482 150.0913 2738 99.973 2244 59.0196 1521 434.2564 1159 351.2356 1120 523.2921 901

Name: C106
SYNON: $:00in-source
SYNON: $:04
SYNON: $:05NA
SYNON: $:06QUAD
SYNON: $:07Thermo ISQ
SYNON: $:09Thermo Trace GC: TG-5MS column
SYNON: $:10EI
SYNON: $:11P
SYNON: $:12NA
SYNON: $:1450-650
SYNON: $:16NA
Comment: Rt=639.68  Contributor=JahnCSUPMF  Study=RootExudatesMiller201507
Num Peaks: 10
169.054 5127 134.0555 4913 143.0019 4863 104.9929 4443 196.0632 3784 200.0436 3764 145.0754 2970 182.0576 2492 185.0052 2116 113.0241 1546

Name: C107
SYNON: $:00in-source
SYNON: $:04
SYNON: $:05NA
SYNON: $:06QUAD
SYNON: $:07Thermo ISQ
SYNON: $:09Thermo Trace GC: TG-5MS column
SYNON: $:10EI
SYNON: $:11P
SYNON: $:12NA
SYNON: $:1450-650
SYNON: $:16NA
Comment: Rt=622.83  Contributor=JahnCSUPMF  Study=RootExudatesMiller201507
Num Peaks: 10
376.2237 40259 464.2598 30753 300.173 30154 321.1975 21889 465.2773 18014 434.262 16976 448.2657 13173 322.1813 6932 421.2424 6055 375.2562 5062

Name: C108
SYNON: $:00in-source
SYNON: $:04
SYNON: $:05NA
SYNON: $:06QUAD
SYNON: $:07Thermo ISQ
SYNON: $:09Thermo Trace GC: TG-5MS column
SYNON: $:10EI
SYNON: $:11P
SYNON: $:12NA
SYNON: $:1450-650
SYNON: $:16NA
Comment: Rt=634.2  Contributor=JahnCSUPMF  Study=RootExudatesMiller201507
Num Peaks: 10
273.1521 279272 272.1692 74405 363.2212 64064 362.2021 20326 508.2946 9609 476.1849 4375 509.2874 3588 386.1828 3394 510.3069 2641 492.273 2277

Name: C109
SYNON: $:00in-source
SYNON: $:04
SYNON: $:05NA
SYNON: $:06QUAD
SYNON: $:07Thermo ISQ
SYNON: $:09Thermo Trace GC: TG-5MS column
SYNON: $:10EI
SYNON: $:11P
SYNON: $:12NA
SYNON: $:1450-650
SYNON: $:16NA
Comment: Rt=470.61  Contributor=JahnCSUPMF  Study=RootExudatesMiller201507
Num Peaks: 10
230.1225 9798 244.1185 7211 293.1332 5919 245.0892 5235 246.1272 4932 273.1679 4669 202.0956 3831 200.0937 2531 99.1789 2232 216.0773 2216

Name: C110
SYNON: $:00in-source
SYNON: $:04
SYNON: $:05NA
SYNON: $:06QUAD
SYNON: $:07Thermo ISQ
SYNON: $:09Thermo Trace GC: TG-5MS column
SYNON: $:10EI
SYNON: $:11P
SYNON: $:12NA
SYNON: $:1450-650
SYNON: $:16NA
Comment: Rt=580.9  Contributor=JahnCSUPMF  Study=RootExudatesMiller201507
Num Peaks: 10
397.2608 485096 398.2631 118706 425.2588 60231 399.2625 35799 471.2773 25486 293.1595 10182 445.2594 6441 335.2015 3641 473.2756 3121 499.2663 3014

Name: C111
SYNON: $:00in-source
SYNON: $:04
SYNON: $:05NA
SYNON: $:06QUAD
SYNON: $:07Thermo ISQ
SYNON: $:09Thermo Trace GC: TG-5MS column
SYNON: $:10EI
SYNON: $:11P
SYNON: $:12NA
SYNON: $:1450-650
SYNON: $:16NA
Comment: Rt=679.39  Contributor=JahnCSUPMF  Study=RootExudatesMiller201507
Num Peaks: 10
244.0958 9984 287.1047 6724 245.1918 5167 231.1078 4881 143.0644 4327 54.8914 2758 94.8931 2621 111.1499 1919 109.036 1653 141.2154 1122

Name: C112
SYNON: $:00in-source
SYNON: $:04
SYNON: $:05NA
SYNON: $:06QUAD
SYNON: $:07Thermo ISQ
SYNON: $:09Thermo Trace GC: TG-5MS column
SYNON: $:10EI
SYNON: $:11P
SYNON: $:12NA
SYNON: $:1450-650
SYNON: $:16NA
Comment: Rt=894.96  Contributor=JahnCSUPMF  Study=RootExudatesMiller201507
Num Peaks: 10
360.3081 70748 216.1646 49928 423.2499 4784 469.2194 4604 422.1793 4565 392.1584 4378 395.2768 3935 382.2421 3436 212.109 3424 483.3129 2757

Name: C113
SYNON: $:00in-source
SYNON: $:04
SYNON: $:05NA
SYNON: $:06QUAD
SYNON: $:07Thermo ISQ
SYNON: $:09Thermo Trace GC: TG-5MS column
SYNON: $:10EI
SYNON: $:11P
SYNON: $:12NA
SYNON: $:1450-650
SYNON: $:16NA
Comment: Rt=1506.7  Contributor=JahnCSUPMF  Study=RootExudatesMiller201507
Num Peaks: 10
361.157 52450 319.1151 9929 245.0597 7847 258.1142 6454 291.0834 4521 232.0474 4348 168.94 3181 320.151 3013 128.9939 2577 290.1248 1785

Name: C114
SYNON: $:00in-source
SYNON: $:04
SYNON: $:05NA
SYNON: $:06QUAD
SYNON: $:07Thermo ISQ
SYNON: $:09Thermo Trace GC: TG-5MS column
SYNON: $:10EI
SYNON: $:11P
SYNON: $:12NA
SYNON: $:1450-650
SYNON: $:16NA
Comment: Rt=1508.44  Contributor=JahnCSUPMF  Study=RootExudatesMiller201507
Num Peaks: 10
193.9999 24712 224.9957 14759 178.0061 11391 156.0949 6365 180.9704 5147 165.7579 4892 102.935 4715 307.0625 3448 104.9449 2251 211.8301 1586

Name: C115
SYNON: $:00in-source
SYNON: $:04
SYNON: $:05NA
SYNON: $:06QUAD
SYNON: $:07Thermo ISQ
SYNON: $:09Thermo Trace GC: TG-5MS column
SYNON: $:10EI
SYNON: $:11P
SYNON: $:12NA
SYNON: $:1450-650
SYNON: $:16NA
Comment: Rt=261.67  Contributor=JahnCSUPMF  Study=RootExudatesMiller201507
Num Peaks: 9
355.1171 1255942 267.0204 1047388 356.1249 344838 357.1225 202335 268.0354 186094 269.0314 113944 250.9855 98010 358.118 29085 323.0669 26864

Name: C116
SYNON: $:00in-source
SYNON: $:04
SYNON: $:05NA
SYNON: $:06QUAD
SYNON: $:07Thermo ISQ
SYNON: $:09Thermo Trace GC: TG-5MS column
SYNON: $:10EI
SYNON: $:11P
SYNON: $:12NA
SYNON: $:1450-650
SYNON: $:16NA
Comment: Rt=621.53  Contributor=JahnCSUPMF  Study=RootExudatesMiller201507
Num Peaks: 9
273.1401 23928 150.0801 8021 238.1008 7671 115.9198 7402 171.0352 6478 126.0488 5483 184.0592 5153 213.0882 5020 154.0641 4323

Name: C117
SYNON: $:00in-source
SYNON: $:04
SYNON: $:05NA
SYNON: $:06QUAD
SYNON: $:07Thermo ISQ
SYNON: $:09Thermo Trace GC: TG-5MS column
SYNON: $:10EI
SYNON: $:11P
SYNON: $:12NA
SYNON: $:1450-650
SYNON: $:16NA
Comment: Rt=631.46  Contributor=JahnCSUPMF  Study=RootExudatesMiller201507
Num Peaks: 9
468.2805 10806 555.3521 6546 524.3328 5858 481.3188 5513 409.2404 4978 338.1896 4884 352.1648 4436 469.3169 4250 556.3498 4084

Name: C118
SYNON: $:00in-source
SYNON: $:04
SYNON: $:05NA
SYNON: $:06QUAD
SYNON: $:07Thermo ISQ
SYNON: $:09Thermo Trace GC: TG-5MS column
SYNON: $:10EI
SYNON: $:11P
SYNON: $:12NA
SYNON: $:1450-650
SYNON: $:16NA
Comment: Rt=469.65  Contributor=JahnCSUPMF  Study=RootExudatesMiller201507
Num Peaks: 9
447.1611 357056 448.167 165001 449.1609 118932 359.0902 74114 450.1439 39781 360.0886 23337 446.0792 12555 433.112 12186 287.0931 5831

Name: C119
SYNON: $:00in-source
SYNON: $:04
SYNON: $:05NA
SYNON: $:06QUAD
SYNON: $:07Thermo ISQ
SYNON: $:09Thermo Trace GC: TG-5MS column
SYNON: $:10EI
SYNON: $:11P
SYNON: $:12NA
SYNON: $:1450-650
SYNON: $:16NA
Comment: Rt=614.8  Contributor=JahnCSUPMF  Study=RootExudatesMiller201507
Num Peaks: 9
345.2205 149183 255.1284 56743 346.2216 48348 347.2229 20074 245.1089 8729 231.1391 4926 215.055 3052 447.1565 1860 183.0632 1629

Name: C120
SYNON: $:00in-source
SYNON: $:04
SYNON: $:05NA
SYNON: $:06QUAD
SYNON: $:07Thermo ISQ
SYNON: $:09Thermo Trace GC: TG-5MS column
SYNON: $:10EI
SYNON: $:11P
SYNON: $:12NA
SYNON: $:1450-650
SYNON: $:16NA
Comment: Rt=756.02  Contributor=JahnCSUPMF  Study=RootExudatesMiller201507
Num Peaks: 9
204.0887 62485 351.1862 20262 231.109 9207 352.2079 8670 291.2283 6880 364.1993 5408 450.2484 3810 365.2789 2511 437.2427 1968

Name: C121
SYNON: $:00in-source
SYNON: $:04
SYNON: $:05NA
SYNON: $:06QUAD
SYNON: $:07Thermo ISQ
SYNON: $:09Thermo Trace GC: TG-5MS column
SYNON: $:10EI
SYNON: $:11P
SYNON: $:12NA
SYNON: $:1450-650
SYNON: $:16NA
Comment: Rt=926.82  Contributor=JahnCSUPMF  Study=RootExudatesMiller201507
Num Peaks: 9
387.0941 7570 434.2707 6959 419.1685 6914 449.1556 6273 439.2583 4551 554.298 4224 423.2728 3354 568.4353 2877 410.2241 2279

Name: C122
SYNON: $:00in-source
SYNON: $:04
SYNON: $:05NA
SYNON: $:06QUAD
SYNON: $:07Thermo ISQ
SYNON: $:09Thermo Trace GC: TG-5MS column
SYNON: $:10EI
SYNON: $:11P
SYNON: $:12NA
SYNON: $:1450-650
SYNON: $:16NA
Comment: Rt=1166.52  Contributor=JahnCSUPMF  Study=RootExudatesMiller201507
Num Peaks: 9
319.1366 5812 258.1153 5570 435.183 3785 365.0945 2711 288.2127 2600 320.1222 2486 436.1093 1597 570.4861 906 571.4657 649

Name: C123
SYNON: $:00in-source
SYNON: $:04
SYNON: $:05NA
SYNON: $:06QUAD
SYNON: $:07Thermo ISQ
SYNON: $:09Thermo Trace GC: TG-5MS column
SYNON: $:10EI
SYNON: $:11P
SYNON: $:12NA
SYNON: $:1450-650
SYNON: $:16NA
Comment: Rt=404.8  Contributor=JahnCSUPMF  Study=RootExudatesMiller201507
Num Peaks: 8
201.0804 11810 216.0984 7409 116.9725 7197 275.1318 6185 143.0026 4723 159.0026 3694 88.9864 2820 141.0503 1162

Name: C124
SYNON: $:00in-source
SYNON: $:04
SYNON: $:05NA
SYNON: $:06QUAD
SYNON: $:07Thermo ISQ
SYNON: $:09Thermo Trace GC: TG-5MS column
SYNON: $:10EI
SYNON: $:11P
SYNON: $:12NA
SYNON: $:1450-650
SYNON: $:16NA
Comment: Rt=340.09  Contributor=JahnCSUPMF  Study=RootExudatesMiller201507
Num Peaks: 8
341.0658 649452 429.1437 249025 342.0702 150996 325.0225 147389 430.1576 76881 431.1449 43651 432.1413 9787 433.1635 3347

Name: C125
SYNON: $:00in-source
SYNON: $:04
SYNON: $:05NA
SYNON: $:06QUAD
SYNON: $:07Thermo ISQ
SYNON: $:09Thermo Trace GC: TG-5MS column
SYNON: $:10EI
SYNON: $:11P
SYNON: $:12NA
SYNON: $:1450-650
SYNON: $:16NA
Comment: Rt=328.77  Contributor=JahnCSUPMF  Study=RootExudatesMiller201507
Num Peaks: 8
231.1155 14014 60.6695 7392 56.6106 6690 245.0878 4521 246.2137 3436 63.0722 1412 83.9236 957 509.1442 615

Name: C126
SYNON: $:00in-source
SYNON: $:04
SYNON: $:05NA
SYNON: $:06QUAD
SYNON: $:07Thermo ISQ
SYNON: $:09Thermo Trace GC: TG-5MS column
SYNON: $:10EI
SYNON: $:11P
SYNON: $:12NA
SYNON: $:1450-650
SYNON: $:16NA
Comment: Rt=216.07  Contributor=JahnCSUPMF  Study=RootExudatesMiller201507
Num Peaks: 8
125.9204 15659 150.0836 12076 52.9981 9727 59.0874 8846 71.9058 5160 66.1016 4016 56.8294 1837 70.1332 1512

Name: C127
SYNON: $:00in-source
SYNON: $:04
SYNON: $:05NA
SYNON: $:06QUAD
SYNON: $:07Thermo ISQ
SYNON: $:09Thermo Trace GC: TG-5MS column
SYNON: $:10EI
SYNON: $:11P
SYNON: $:12NA
SYNON: $:1450-650
SYNON: $:16NA
Comment: Rt=215.16  Contributor=JahnCSUPMF  Study=RootExudatesMiller201507
Num Peaks: 8
191.0721 619099 190.0915 357734 116.9803 249548 73.0162 192797 192.1055 94707 134.066 15788 118.1056 15222 88.0577 3564

Name: C128
SYNON: $:00in-source
SYNON: $:04
SYNON: $:05NA
SYNON: $:06QUAD
SYNON: $:07Thermo ISQ
SYNON: $:09Thermo Trace GC: TG-5MS column
SYNON: $:10EI
SYNON: $:11P
SYNON: $:12NA
SYNON: $:1450-650
SYNON: $:16NA
Comment: Rt=237.29  Contributor=JahnCSUPMF  Study=RootExudatesMiller201507
Num Peaks: 8
130.9548 66428 150.0743 13595 66.0555 8262 129.9181 5671 94.5886 5123 56.8652 2043 55.1172 1442 84.8908 706

Name: C129
SYNON: $:00in-source
SYNON: $:04
SYNON: $:05NA
SYNON: $:06QUAD
SYNON: $:07Thermo ISQ
SYNON: $:09Thermo Trace GC: TG-5MS column
SYNON: $:10EI
SYNON: $:11P
SYNON: $:12NA
SYNON: $:1450-650
SYNON: $:16NA
Comment: Rt=238.82  Contributor=JahnCSUPMF  Study=RootExudatesMiller201507
Num Peaks: 8
265.1306 149580 220.1241 39616 266.1628 34701 218.081 21296 174.0685 12256 203.0337 8566 86.6228 3995 101.2389 3009

Name: C130
SYNON: $:00in-source
SYNON: $:04
SYNON: $:05NA
SYNON: $:06QUAD
SYNON: $:07Thermo ISQ
SYNON: $:09Thermo Trace GC: TG-5MS column
SYNON: $:10EI
SYNON: $:11P
SYNON: $:12NA
SYNON: $:1450-650
SYNON: $:16NA
Comment: Rt=274.79  Contributor=JahnCSUPMF  Study=RootExudatesMiller201507
Num Peaks: 8
74.2981 16158 116.952 9735 58.6931 8557 59.0541 7313 175.0353 7055 69.6118 4568 70.0687 4532 127.7032 4403

Name: C131
SYNON: $:00in-source
SYNON: $:04
SYNON: $:05NA
SYNON: $:06QUAD
SYNON: $:07Thermo ISQ
SYNON: $:09Thermo Trace GC: TG-5MS column
SYNON: $:10EI
SYNON: $:11P
SYNON: $:12NA
SYNON: $:1450-650
SYNON: $:16NA
Comment: Rt=274.89  Contributor=JahnCSUPMF  Study=RootExudatesMiller201507
Num Peaks: 8
159.1546 9660 101.9733 9153 173.0213 8828 101.7033 8312 160.0013 7843 128.0606 4381 115.852 3212 98.0528 2136

Name: C132
SYNON: $:00in-source
SYNON: $:04
SYNON: $:05NA
SYNON: $:06QUAD
SYNON: $:07Thermo ISQ
SYNON: $:09Thermo Trace GC: TG-5MS column
SYNON: $:10EI
SYNON: $:11P
SYNON: $:12NA
SYNON: $:1450-650
SYNON: $:16NA
Comment: Rt=646.43  Contributor=JahnCSUPMF  Study=RootExudatesMiller201507
Num Peaks: 8
289.1625 23345 288.1394 15450 272.1342 15074 312.1717 14091 286.1463 9091 287.1237 7940 302.1422 5351 492.2349 2753

Name: C133
SYNON: $:00in-source
SYNON: $:04
SYNON: $:05NA
SYNON: $:06QUAD
SYNON: $:07Thermo ISQ
SYNON: $:09Thermo Trace GC: TG-5MS column
SYNON: $:10EI
SYNON: $:11P
SYNON: $:12NA
SYNON: $:1450-650
SYNON: $:16NA
Comment: Rt=558.45  Contributor=JahnCSUPMF  Study=RootExudatesMiller201507
Num Peaks: 8
174.0967 581643 175.1271 51699 214.1242 37735 361.2895 21211 172.075 11157 200.1021 10063 362.2826 4417 187.0923 2796

Name: C134
SYNON: $:00in-source
SYNON: $:04
SYNON: $:05NA
SYNON: $:06QUAD
SYNON: $:07Thermo ISQ
SYNON: $:09Thermo Trace GC: TG-5MS column
SYNON: $:10EI
SYNON: $:11P
SYNON: $:12NA
SYNON: $:1450-650
SYNON: $:16NA
Comment: Rt=614.7  Contributor=JahnCSUPMF  Study=RootExudatesMiller201507
Num Peaks: 8
334.1944 10000 419.2427 8730 372.1951 6802 435.278 6210 348.2323 5256 335.1951 4052 421.2542 2875 537.2901 2826

Name: C135
SYNON: $:00in-source
SYNON: $:04
SYNON: $:05NA
SYNON: $:06QUAD
SYNON: $:07Thermo ISQ
SYNON: $:09Thermo Trace GC: TG-5MS column
SYNON: $:10EI
SYNON: $:11P
SYNON: $:12NA
SYNON: $:1450-650
SYNON: $:16NA
Comment: Rt=707.49  Contributor=JahnCSUPMF  Study=RootExudatesMiller201507
Num Peaks: 8
243.1311 10862 231.1101 9326 128.9795 5736 420.2831 3811 215.08 3753 289.1275 3400 143.027 3055 436.2766 2801

Name: C136
SYNON: $:00in-source
SYNON: $:04
SYNON: $:05NA
SYNON: $:06QUAD
SYNON: $:07Thermo ISQ
SYNON: $:09Thermo Trace GC: TG-5MS column
SYNON: $:10EI
SYNON: $:11P
SYNON: $:12NA
SYNON: $:1450-650
SYNON: $:16NA
Comment: Rt=970.28  Contributor=JahnCSUPMF  Study=RootExudatesMiller201507
Num Peaks: 8
489.1622 5278 460.0374 2475 427.1024 2163 563.1938 1940 537.1341 1875 549.102 1863 508.2068 1364 595.0107 1239

Name: C137
SYNON: $:00in-source
SYNON: $:04
SYNON: $:05NA
SYNON: $:06QUAD
SYNON: $:07Thermo ISQ
SYNON: $:09Thermo Trace GC: TG-5MS column
SYNON: $:10EI
SYNON: $:11P
SYNON: $:12NA
SYNON: $:1450-650
SYNON: $:16NA
Comment: Rt=1509.08  Contributor=JahnCSUPMF  Study=RootExudatesMiller201507
Num Peaks: 8
327.0578 13877936 355.1131 3560351 342.0715 2612415 325.0297 2046059 405.1368 1547029 356.1143 1046774 332.1068 599830 326.0637 496125

Name: C138
SYNON: $:00in-source
SYNON: $:04
SYNON: $:05NA
SYNON: $:06QUAD
SYNON: $:07Thermo ISQ
SYNON: $:09Thermo Trace GC: TG-5MS column
SYNON: $:10EI
SYNON: $:11P
SYNON: $:12NA
SYNON: $:1450-650
SYNON: $:16NA
Comment: Rt=1318.4  Contributor=JahnCSUPMF  Study=RootExudatesMiller201507
Num Peaks: 8
362.1134 21869 243.0349 11698 231.1055 7847 319.0725 7194 273.0799 6980 245.0931 5153 259.0828 5130 257.88 5106

Name: C139
SYNON: $:00in-source
SYNON: $:04
SYNON: $:05NA
SYNON: $:06QUAD
SYNON: $:07Thermo ISQ
SYNON: $:09Thermo Trace GC: TG-5MS column
SYNON: $:10EI
SYNON: $:11P
SYNON: $:12NA
SYNON: $:1450-650
SYNON: $:16NA
Comment: Rt=458.67  Contributor=JahnCSUPMF  Study=RootExudatesMiller201507
Num Peaks: 7
274.1389 5665 273.13 5511 116.9529 4319 261.1092 4061 215.1097 2826 99.8831 2014 143.0884 1851

Name: C140
SYNON: $:00in-source
SYNON: $:04
SYNON: $:05NA
SYNON: $:06QUAD
SYNON: $:07Thermo ISQ
SYNON: $:09Thermo Trace GC: TG-5MS column
SYNON: $:10EI
SYNON: $:11P
SYNON: $:12NA
SYNON: $:1450-650
SYNON: $:16NA
Comment: Rt=363.08  Contributor=JahnCSUPMF  Study=RootExudatesMiller201507
Num Peaks: 7
59.0832 3243 101.0873 2151 116.2884 1931 128.8687 1724 115.8257 1667 96.8859 1235 144.1278 1228

Name: C141
SYNON: $:00in-source
SYNON: $:04
SYNON: $:05NA
SYNON: $:06QUAD
SYNON: $:07Thermo ISQ
SYNON: $:09Thermo Trace GC: TG-5MS column
SYNON: $:10EI
SYNON: $:11P
SYNON: $:12NA
SYNON: $:1450-650
SYNON: $:16NA
Comment: Rt=384.79  Contributor=JahnCSUPMF  Study=RootExudatesMiller201507
Num Peaks: 7
393.1838 34317 394.2036 9807 305.0942 8419 395.1526 5613 306.1141 3314 171.0687 2568 289.1159 2304

Name: C142
SYNON: $:00in-source
SYNON: $:04
SYNON: $:05NA
SYNON: $:06QUAD
SYNON: $:07Thermo ISQ
SYNON: $:09Thermo Trace GC: TG-5MS column
SYNON: $:10EI
SYNON: $:11P
SYNON: $:12NA
SYNON: $:1450-650
SYNON: $:16NA
Comment: Rt=375.27  Contributor=JahnCSUPMF  Study=RootExudatesMiller201507
Num Peaks: 7
204.1145 26104 218.092 18144 247.1728 5934 306.1803 4212 260.1271 2857 288.177 2477 101.0812 1827

Name: C143
SYNON: $:00in-source
SYNON: $:04
SYNON: $:05NA
SYNON: $:06QUAD
SYNON: $:07Thermo ISQ
SYNON: $:09Thermo Trace GC: TG-5MS column
SYNON: $:10EI
SYNON: $:11P
SYNON: $:12NA
SYNON: $:1450-650
SYNON: $:16NA
Comment: Rt=338.79  Contributor=JahnCSUPMF  Study=RootExudatesMiller201507
Num Peaks: 7
319.1017 14349 272.0409 7885 288.0273 6931 273.0521 5223 257.9883 5212 289.0461 3941 321.0632 1845

Name: C144
SYNON: $:00in-source
SYNON: $:04
SYNON: $:05NA
SYNON: $:06QUAD
SYNON: $:07Thermo ISQ
SYNON: $:09Thermo Trace GC: TG-5MS column
SYNON: $:10EI
SYNON: $:11P
SYNON: $:12NA
SYNON: $:1450-650
SYNON: $:16NA
Comment: Rt=322.59  Contributor=JahnCSUPMF  Study=RootExudatesMiller201507
Num Peaks: 7
336.0983 52149 332.103 27980 443.1268 10012 337.1081 7935 334.1229 4087 444.1493 2870 445.1527 1514

Name: C145
SYNON: $:00in-source
SYNON: $:04
SYNON: $:05NA
SYNON: $:06QUAD
SYNON: $:07Thermo ISQ
SYNON: $:09Thermo Trace GC: TG-5MS column
SYNON: $:10EI
SYNON: $:11P
SYNON: $:12NA
SYNON: $:1450-650
SYNON: $:16NA
Comment: Rt=319.37  Contributor=JahnCSUPMF  Study=RootExudatesMiller201507
Num Peaks: 7
314.0847 24133 229.045 15131 406.156 14231 352.1705 9088 353.1548 3564 354.0971 2633 408.1265 2412

Name: C146
SYNON: $:00in-source
SYNON: $:04
SYNON: $:05NA
SYNON: $:06QUAD
SYNON: $:07Thermo ISQ
SYNON: $:09Thermo Trace GC: TG-5MS column
SYNON: $:10EI
SYNON: $:11P
SYNON: $:12NA
SYNON: $:1450-650
SYNON: $:16NA
Comment: Rt=216.77  Contributor=JahnCSUPMF  Study=RootExudatesMiller201507
Num Peaks: 7
68.9612 98910 121.1067 3382 97.0502 2967 63.2229 2821 141.2711 1969 123.0823 1322 124.0439 1007

Name: C147
SYNON: $:00in-source
SYNON: $:04
SYNON: $:05NA
SYNON: $:06QUAD
SYNON: $:07Thermo ISQ
SYNON: $:09Thermo Trace GC: TG-5MS column
SYNON: $:10EI
SYNON: $:11P
SYNON: $:12NA
SYNON: $:1450-650
SYNON: $:16NA
Comment: Rt=215.45  Contributor=JahnCSUPMF  Study=RootExudatesMiller201507
Num Peaks: 7
174.0788 496067 189.058 104401 130.0144 67477 175.0962 58524 176.1092 17052 99.9882 4881 85.6397 2975

Name: C148
SYNON: $:00in-source
SYNON: $:04
SYNON: $:05NA
SYNON: $:06QUAD
SYNON: $:07Thermo ISQ
SYNON: $:09Thermo Trace GC: TG-5MS column
SYNON: $:10EI
SYNON: $:11P
SYNON: $:12NA
SYNON: $:1450-650
SYNON: $:16NA
Comment: Rt=247.24  Contributor=JahnCSUPMF  Study=RootExudatesMiller201507
Num Peaks: 7
218.1134 21538193 219.1459 4079709 202.0792 2899247 220.1368 1954619 201.0633 23818 168.8904 12407 97.6706 1174

Name: C149
SYNON: $:00in-source
SYNON: $:04
SYNON: $:05NA
SYNON: $:06QUAD
SYNON: $:07Thermo ISQ
SYNON: $:09Thermo Trace GC: TG-5MS column
SYNON: $:10EI
SYNON: $:11P
SYNON: $:12NA
SYNON: $:1450-650
SYNON: $:16NA
Comment: Rt=245.63  Contributor=JahnCSUPMF  Study=RootExudatesMiller201507
Num Peaks: 7
85.9871 53572 102.9707 16065 224.1095 13730 173.0108 13381 141.5411 5554 103.7442 5212 98.2905 2955

Name: C150
SYNON: $:00in-source
SYNON: $:04
SYNON: $:05NA
SYNON: $:06QUAD
SYNON: $:07Thermo ISQ
SYNON: $:09Thermo Trace GC: TG-5MS column
SYNON: $:10EI
SYNON: $:11P
SYNON: $:12NA
SYNON: $:1450-650
SYNON: $:16NA
Comment: Rt=244.4  Contributor=JahnCSUPMF  Study=RootExudatesMiller201507
Num Peaks: 7
135.0092 30853 120.0491 19771 162.1033 14361 171.0146 9928 121.1706 8552 145.0012 5742 136.0782 2712

Name: C151
SYNON: $:00in-source
SYNON: $:04
SYNON: $:05NA
SYNON: $:06QUAD
SYNON: $:07Thermo ISQ
SYNON: $:09Thermo Trace GC: TG-5MS column
SYNON: $:10EI
SYNON: $:11P
SYNON: $:12NA
SYNON: $:1450-650
SYNON: $:16NA
Comment: Rt=292.01  Contributor=JahnCSUPMF  Study=RootExudatesMiller201507
Num Peaks: 7
224.0888 106037 272.1229 94434 273.1469 10349 180.033 5081 274.1208 4409 129.9808 3599 184.0053 2095

Name: C152
SYNON: $:00in-source
SYNON: $:04
SYNON: $:05NA
SYNON: $:06QUAD
SYNON: $:07Thermo ISQ
SYNON: $:09Thermo Trace GC: TG-5MS column
SYNON: $:10EI
SYNON: $:11P
SYNON: $:12NA
SYNON: $:1450-650
SYNON: $:16NA
Comment: Rt=278.4  Contributor=JahnCSUPMF  Study=RootExudatesMiller201507
Num Peaks: 7
355.1175 505805 356.1201 151596 357.1113 87530 269.0262 86429 358.1164 13039 359.113 4007 322.1012 3184

Name: C153
SYNON: $:00in-source
SYNON: $:04
SYNON: $:05NA
SYNON: $:06QUAD
SYNON: $:07Thermo ISQ
SYNON: $:09Thermo Trace GC: TG-5MS column
SYNON: $:10EI
SYNON: $:11P
SYNON: $:12NA
SYNON: $:1450-650
SYNON: $:16NA
Comment: Rt=282.73  Contributor=JahnCSUPMF  Study=RootExudatesMiller201507
Num Peaks: 7
58.0164 31119 130.9677 15504 76.1578 4532 57.4574 3215 113.0302 1950 69.5405 1815 106.0895 1319

Name: C154
SYNON: $:00in-source
SYNON: $:04
SYNON: $:05NA
SYNON: $:06QUAD
SYNON: $:07Thermo ISQ
SYNON: $:09Thermo Trace GC: TG-5MS column
SYNON: $:10EI
SYNON: $:11P
SYNON: $:12NA
SYNON: $:1450-650
SYNON: $:16NA
Comment: Rt=645.76  Contributor=JahnCSUPMF  Study=RootExudatesMiller201507
Num Peaks: 7
145.0364 6179 59.0426 3213 96.8143 1836 111.0273 1767 87.0083 1747 98.8695 1660 83.0483 1210

Name: C155
SYNON: $:00in-source
SYNON: $:04
SYNON: $:05NA
SYNON: $:06QUAD
SYNON: $:07Thermo ISQ
SYNON: $:09Thermo Trace GC: TG-5MS column
SYNON: $:10EI
SYNON: $:11P
SYNON: $:12NA
SYNON: $:1450-650
SYNON: $:16NA
Comment: Rt=473.8  Contributor=JahnCSUPMF  Study=RootExudatesMiller201507
Num Peaks: 7
221.0802 234180 295.1237 43749 222.1085 35279 296.1352 12380 297.1294 8394 279.1046 4316 517.2253 1147

Name: C156
SYNON: $:00in-source
SYNON: $:04
SYNON: $:05NA
SYNON: $:06QUAD
SYNON: $:07Thermo ISQ
SYNON: $:09Thermo Trace GC: TG-5MS column
SYNON: $:10EI
SYNON: $:11P
SYNON: $:12NA
SYNON: $:1450-650
SYNON: $:16NA
Comment: Rt=546.73  Contributor=JahnCSUPMF  Study=RootExudatesMiller201507
Num Peaks: 7
221.0893 133262 295.1417 40887 222.0959 24146 369.1825 12815 296.14 12561 370.1715 4415 371.1696 4118

Name: C157
SYNON: $:00in-source
SYNON: $:04
SYNON: $:05NA
SYNON: $:06QUAD
SYNON: $:07Thermo ISQ
SYNON: $:09Thermo Trace GC: TG-5MS column
SYNON: $:10EI
SYNON: $:11P
SYNON: $:12NA
SYNON: $:1450-650
SYNON: $:16NA
Comment: Rt=572.23  Contributor=JahnCSUPMF  Study=RootExudatesMiller201507
Num Peaks: 7
217.0733 101416 450.2615 12442 305.1661 11634 230.0641 4473 452.2795 3659 129.0084 1465 101.0446 1111

Name: C158
SYNON: $:00in-source
SYNON: $:04
SYNON: $:05NA
SYNON: $:06QUAD
SYNON: $:07Thermo ISQ
SYNON: $:09Thermo Trace GC: TG-5MS column
SYNON: $:10EI
SYNON: $:11P
SYNON: $:12NA
SYNON: $:1450-650
SYNON: $:16NA
Comment: Rt=661.49  Contributor=JahnCSUPMF  Study=RootExudatesMiller201507
Num Peaks: 7
204.0821 162044 217.0899 30589 305.1682 8309 218.1229 7342 243.1708 5387 319.1905 5168 292.0822 3265

Name: C159
SYNON: $:00in-source
SYNON: $:04
SYNON: $:05NA
SYNON: $:06QUAD
SYNON: $:07Thermo ISQ
SYNON: $:09Thermo Trace GC: TG-5MS column
SYNON: $:10EI
SYNON: $:11P
SYNON: $:12NA
SYNON: $:1450-650
SYNON: $:16NA
Comment: Rt=862.23  Contributor=JahnCSUPMF  Study=RootExudatesMiller201507
Num Peaks: 7
238.1435 8994 384.2865 7204 226.1124 6545 228.0982 5604 368.2648 5106 212.0712 4155 213.0982 2890

Name: C160
SYNON: $:00in-source
SYNON: $:04
SYNON: $:05NA
SYNON: $:06QUAD
SYNON: $:07Thermo ISQ
SYNON: $:09Thermo Trace GC: TG-5MS column
SYNON: $:10EI
SYNON: $:11P
SYNON: $:12NA
SYNON: $:1450-650
SYNON: $:16NA
Comment: Rt=783.63  Contributor=JahnCSUPMF  Study=RootExudatesMiller201507
Num Peaks: 7
351.2019 14105 231.2068 8595 243.1168 7126 353.2063 4265 303.1146 3198 275.2032 3169 437.3195 1894

Name: C161
SYNON: $:00in-source
SYNON: $:04
SYNON: $:05NA
SYNON: $:06QUAD
SYNON: $:07Thermo ISQ
SYNON: $:09Thermo Trace GC: TG-5MS column
SYNON: $:10EI
SYNON: $:11P
SYNON: $:12NA
SYNON: $:1450-650
SYNON: $:16NA
Comment: Rt=895.05  Contributor=JahnCSUPMF  Study=RootExudatesMiller201507
Num Peaks: 7
359.1361 17371 433.1908 15148 344.1652 12758 323.1473 12114 434.2457 7763 427.1672 4391 565.278 3163

Name: C162
SYNON: $:00in-source
SYNON: $:04
SYNON: $:05NA
SYNON: $:06QUAD
SYNON: $:07Thermo ISQ
SYNON: $:09Thermo Trace GC: TG-5MS column
SYNON: $:10EI
SYNON: $:11P
SYNON: $:12NA
SYNON: $:1450-650
SYNON: $:16NA
Comment: Rt=1137.7  Contributor=JahnCSUPMF  Study=RootExudatesMiller201507
Num Peaks: 7
210.9835 11213 165.7369 6956 133.6094 6194 118.9583 6103 166.1464 5592 135.5985 4011 198.1395 3007

Name: C163
SYNON: $:00in-source
SYNON: $:04
SYNON: $:05NA
SYNON: $:06QUAD
SYNON: $:07Thermo ISQ
SYNON: $:09Thermo Trace GC: TG-5MS column
SYNON: $:10EI
SYNON: $:11P
SYNON: $:12NA
SYNON: $:1450-650
SYNON: $:16NA
Comment: Rt=1096.01  Contributor=JahnCSUPMF  Study=RootExudatesMiller201507
Num Peaks: 7
202.9189 7937 166.0674 5927 102.8813 5826 92.9107 4126 136.0911 2990 104.9218 2728 92.4462 1765

Name: C164
SYNON: $:00in-source
SYNON: $:04
SYNON: $:05NA
SYNON: $:06QUAD
SYNON: $:07Thermo ISQ
SYNON: $:09Thermo Trace GC: TG-5MS column
SYNON: $:10EI
SYNON: $:11P
SYNON: $:12NA
SYNON: $:1450-650
SYNON: $:16NA
Comment: Rt=1042.48  Contributor=JahnCSUPMF  Study=RootExudatesMiller201507
Num Peaks: 7
96.005 6281 114.9718 3922 155.3233 3506 104.8371 3184 118.4792 2597 145.01 1788 137.0307 1659

Name: C165
SYNON: $:00in-source
SYNON: $:04
SYNON: $:05NA
SYNON: $:06QUAD
SYNON: $:07Thermo ISQ
SYNON: $:09Thermo Trace GC: TG-5MS column
SYNON: $:10EI
SYNON: $:11P
SYNON: $:12NA
SYNON: $:1450-650
SYNON: $:16NA
Comment: Rt=1509.01  Contributor=JahnCSUPMF  Study=RootExudatesMiller201507
Num Peaks: 7
165.0095 21626 197.0255 17816 178.9679 17574 176.3385 11320 239.9872 6777 188.9859 6768 154.0432 5281

Name: C166
SYNON: $:00in-source
SYNON: $:04
SYNON: $:05NA
SYNON: $:06QUAD
SYNON: $:07Thermo ISQ
SYNON: $:09Thermo Trace GC: TG-5MS column
SYNON: $:10EI
SYNON: $:11P
SYNON: $:12NA
SYNON: $:1450-650
SYNON: $:16NA
Comment: Rt=1155.31  Contributor=JahnCSUPMF  Study=RootExudatesMiller201507
Num Peaks: 7
95.9709 7172 134.3591 6148 154.0369 6077 118.9668 5704 166.1474 4836 152.0513 2967 142.9912 1222

Name: C167
SYNON: $:00in-source
SYNON: $:04
SYNON: $:05NA
SYNON: $:06QUAD
SYNON: $:07Thermo ISQ
SYNON: $:09Thermo Trace GC: TG-5MS column
SYNON: $:10EI
SYNON: $:11P
SYNON: $:12NA
SYNON: $:1450-650
SYNON: $:16NA
Comment: Rt=437.58  Contributor=JahnCSUPMF  Study=RootExudatesMiller201507
Num Peaks: 6
489.1287 8486 508.2175 5295 473.1123 3940 471.105 3138 439.0246 3007 455.0764 2545

Name: C168
SYNON: $:00in-source
SYNON: $:04
SYNON: $:05NA
SYNON: $:06QUAD
SYNON: $:07Thermo ISQ
SYNON: $:09Thermo Trace GC: TG-5MS column
SYNON: $:10EI
SYNON: $:11P
SYNON: $:12NA
SYNON: $:1450-650
SYNON: $:16NA
Comment: Rt=392.73  Contributor=JahnCSUPMF  Study=RootExudatesMiller201507
Num Peaks: 6
51.0859 29244 146.604 16713 130.8914 7741 126.9615 7280 58.1339 5816 142.0582 1320

Name: C169
SYNON: $:00in-source
SYNON: $:04
SYNON: $:05NA
SYNON: $:06QUAD
SYNON: $:07Thermo ISQ
SYNON: $:09Thermo Trace GC: TG-5MS column
SYNON: $:10EI
SYNON: $:11P
SYNON: $:12NA
SYNON: $:1450-650
SYNON: $:16NA
Comment: Rt=404.18  Contributor=JahnCSUPMF  Study=RootExudatesMiller201507
Num Peaks: 6
373.1323 518579 374.1452 204908 375.1484 132359 286.0743 35754 287.0864 18869 288.1114 2999

Name: C170
SYNON: $:00in-source
SYNON: $:04
SYNON: $:05NA
SYNON: $:06QUAD
SYNON: $:07Thermo ISQ
SYNON: $:09Thermo Trace GC: TG-5MS column
SYNON: $:10EI
SYNON: $:11P
SYNON: $:12NA
SYNON: $:1450-650
SYNON: $:16NA
Comment: Rt=375.73  Contributor=JahnCSUPMF  Study=RootExudatesMiller201507
Num Peaks: 6
443.1959 13570 444.2066 6018 444.7884 4271 445.1984 4128 339.078 4054 323.0403 3967

Name: C171
SYNON: $:00in-source
SYNON: $:04
SYNON: $:05NA
SYNON: $:06QUAD
SYNON: $:07Thermo ISQ
SYNON: $:09Thermo Trace GC: TG-5MS column
SYNON: $:10EI
SYNON: $:11P
SYNON: $:12NA
SYNON: $:1450-650
SYNON: $:16NA
Comment: Rt=349.22  Contributor=JahnCSUPMF  Study=RootExudatesMiller201507
Num Peaks: 6
398.1342 5728 155.0574 3926 321.0429 2291 367.0654 2066 435.1867 2061 365.0877 1150

Name: C172
SYNON: $:00in-source
SYNON: $:04
SYNON: $:05NA
SYNON: $:06QUAD
SYNON: $:07Thermo ISQ
SYNON: $:09Thermo Trace GC: TG-5MS column
SYNON: $:10EI
SYNON: $:11P
SYNON: $:12NA
SYNON: $:1450-650
SYNON: $:16NA
Comment: Rt=216.26  Contributor=JahnCSUPMF  Study=RootExudatesMiller201507
Num Peaks: 6
147.0416 7846859 79.0017 928263 51.021 367737 52.0471 302604 50.301 157561 58.0144 138738

Name: C173
SYNON: $:00in-source
SYNON: $:04
SYNON: $:05NA
SYNON: $:06QUAD
SYNON: $:07Thermo ISQ
SYNON: $:09Thermo Trace GC: TG-5MS column
SYNON: $:10EI
SYNON: $:11P
SYNON: $:12NA
SYNON: $:1450-650
SYNON: $:16NA
Comment: Rt=216.85  Contributor=JahnCSUPMF  Study=RootExudatesMiller201507
Num Peaks: 6
287.0956 5181 201.0605 3911 170.6839 3538 142.0009 3049 364.1628 1848 437.3396 1291

Name: C174
SYNON: $:00in-source
SYNON: $:04
SYNON: $:05NA
SYNON: $:06QUAD
SYNON: $:07Thermo ISQ
SYNON: $:09Thermo Trace GC: TG-5MS column
SYNON: $:10EI
SYNON: $:11P
SYNON: $:12NA
SYNON: $:1450-650
SYNON: $:16NA
Comment: Rt=227.57  Contributor=JahnCSUPMF  Study=RootExudatesMiller201507
Num Peaks: 6
116.9893 6855 144.0729 3027 66.1992 2744 112.985 2639 71.9135 2226 105.8446 2099

Name: C175
SYNON: $:00in-source
SYNON: $:04
SYNON: $:05NA
SYNON: $:06QUAD
SYNON: $:07Thermo ISQ
SYNON: $:09Thermo Trace GC: TG-5MS column
SYNON: $:10EI
SYNON: $:11P
SYNON: $:12NA
SYNON: $:1450-650
SYNON: $:16NA
Comment: Rt=231.37  Contributor=JahnCSUPMF  Study=RootExudatesMiller201507
Num Peaks: 6
167.0033 18827 125.9617 13557 143.0201 7096 150.8224 6520 168.1831 2958 137.0688 1548

Name: C176
SYNON: $:00in-source
SYNON: $:04
SYNON: $:05NA
SYNON: $:06QUAD
SYNON: $:07Thermo ISQ
SYNON: $:09Thermo Trace GC: TG-5MS column
SYNON: $:10EI
SYNON: $:11P
SYNON: $:12NA
SYNON: $:1450-650
SYNON: $:16NA
Comment: Rt=245.74  Contributor=JahnCSUPMF  Study=RootExudatesMiller201507
Num Peaks: 6
198.07 58603 199.1046 6341 105.7571 4210 106.0264 3474 56.0306 2365 55.7227 2204

Name: C177
SYNON: $:00in-source
SYNON: $:04
SYNON: $:05NA
SYNON: $:06QUAD
SYNON: $:07Thermo ISQ
SYNON: $:09Thermo Trace GC: TG-5MS column
SYNON: $:10EI
SYNON: $:11P
SYNON: $:12NA
SYNON: $:1450-650
SYNON: $:16NA
Comment: Rt=242.71  Contributor=JahnCSUPMF  Study=RootExudatesMiller201507
Num Peaks: 6
116.9672 39907 71.9263 20060 87.0374 10972 175.0823 7366 139.9288 2621 60.1263 2445

Name: C178
SYNON: $:00in-source
SYNON: $:04
SYNON: $:05NA
SYNON: $:06QUAD
SYNON: $:07Thermo ISQ
SYNON: $:09Thermo Trace GC: TG-5MS column
SYNON: $:10EI
SYNON: $:11P
SYNON: $:12NA
SYNON: $:1450-650
SYNON: $:16NA
Comment: Rt=244.6  Contributor=JahnCSUPMF  Study=RootExudatesMiller201507
Num Peaks: 6
147.0453 1612470 78.9954 345896 148.0824 225936 149.054 89759 52.8142 7225 150.1059 5292

Name: C179
SYNON: $:00in-source
SYNON: $:04
SYNON: $:05NA
SYNON: $:06QUAD
SYNON: $:07Thermo ISQ
SYNON: $:09Thermo Trace GC: TG-5MS column
SYNON: $:10EI
SYNON: $:11P
SYNON: $:12NA
SYNON: $:1450-650
SYNON: $:16NA
Comment: Rt=288.96  Contributor=JahnCSUPMF  Study=RootExudatesMiller201507
Num Peaks: 6
226.0612 1071398 227.0906 299832 228.0773 148107 152.0133 48253 229.0814 24697 105.2412 5803

Name: C180
SYNON: $:00in-source
SYNON: $:04
SYNON: $:05NA
SYNON: $:06QUAD
SYNON: $:07Thermo ISQ
SYNON: $:09Thermo Trace GC: TG-5MS column
SYNON: $:10EI
SYNON: $:11P
SYNON: $:12NA
SYNON: $:1450-650
SYNON: $:16NA
Comment: Rt=291.61  Contributor=JahnCSUPMF  Study=RootExudatesMiller201507
Num Peaks: 6
150.0865 3437 53.1539 3295 66.0979 1991 107.8857 1475 113.0157 1471 97.079 1017

Name: C181
SYNON: $:00in-source
SYNON: $:04
SYNON: $:05NA
SYNON: $:06QUAD
SYNON: $:07Thermo ISQ
SYNON: $:09Thermo Trace GC: TG-5MS column
SYNON: $:10EI
SYNON: $:11P
SYNON: $:12NA
SYNON: $:1450-650
SYNON: $:16NA
Comment: Rt=303.63  Contributor=JahnCSUPMF  Study=RootExudatesMiller201507
Num Peaks: 6
284.087 37415 250.99 36728 266.0781 35674 250.0424 23550 372.1736 12667 285.0837 9728

Name: C182
SYNON: $:00in-source
SYNON: $:04
SYNON: $:05NA
SYNON: $:06QUAD
SYNON: $:07Thermo ISQ
SYNON: $:09Thermo Trace GC: TG-5MS column
SYNON: $:10EI
SYNON: $:11P
SYNON: $:12NA
SYNON: $:1450-650
SYNON: $:16NA
Comment: Rt=259.71  Contributor=JahnCSUPMF  Study=RootExudatesMiller201507
Num Peaks: 6
191.0649 302655 184.0179 146060 228.0782 46255 185.0651 11100 302.1344 5451 229.1112 4629

Name: C183
SYNON: $:00in-source
SYNON: $:04
SYNON: $:05NA
SYNON: $:06QUAD
SYNON: $:07Thermo ISQ
SYNON: $:09Thermo Trace GC: TG-5MS column
SYNON: $:10EI
SYNON: $:11P
SYNON: $:12NA
SYNON: $:1450-650
SYNON: $:16NA
Comment: Rt=279.69  Contributor=JahnCSUPMF  Study=RootExudatesMiller201507
Num Peaks: 6
267.0211 615803 268.0296 138061 250.9762 78298 323.0626 15906 339.0819 12397 263.0406 4274

Name: C184
SYNON: $:00in-source
SYNON: $:04
SYNON: $:05NA
SYNON: $:06QUAD
SYNON: $:07Thermo ISQ
SYNON: $:09Thermo Trace GC: TG-5MS column
SYNON: $:10EI
SYNON: $:11P
SYNON: $:12NA
SYNON: $:1450-650
SYNON: $:16NA
Comment: Rt=650.64  Contributor=JahnCSUPMF  Study=RootExudatesMiller201507
Num Peaks: 6
397.1132 3397 446.0516 3293 550.1303 2717 521.0631 2415 564.0728 1888 531.1017 1637

Name: C185
SYNON: $:00in-source
SYNON: $:04
SYNON: $:05NA
SYNON: $:06QUAD
SYNON: $:07Thermo ISQ
SYNON: $:09Thermo Trace GC: TG-5MS column
SYNON: $:10EI
SYNON: $:11P
SYNON: $:12NA
SYNON: $:1450-650
SYNON: $:16NA
Comment: Rt=644.28  Contributor=JahnCSUPMF  Study=RootExudatesMiller201507
Num Peaks: 6
114.8453 3527 335.1784 3330 120.013 2997 336.181 1576 139.0478 914 84.89 901

Name: C186
SYNON: $:00in-source
SYNON: $:04
SYNON: $:05NA
SYNON: $:06QUAD
SYNON: $:07Thermo ISQ
SYNON: $:09Thermo Trace GC: TG-5MS column
SYNON: $:10EI
SYNON: $:11P
SYNON: $:12NA
SYNON: $:1450-650
SYNON: $:16NA
Comment: Rt=640.1  Contributor=JahnCSUPMF  Study=RootExudatesMiller201507
Num Peaks: 6
233.129 67615 234.1406 24015 161.1057 20067 300.177 18968 246.1346 18092 390.2152 4069

Name: C187
SYNON: $:00in-source
SYNON: $:04
SYNON: $:05NA
SYNON: $:06QUAD
SYNON: $:07Thermo ISQ
SYNON: $:09Thermo Trace GC: TG-5MS column
SYNON: $:10EI
SYNON: $:11P
SYNON: $:12NA
SYNON: $:1450-650
SYNON: $:16NA
Comment: Rt=641.67  Contributor=JahnCSUPMF  Study=RootExudatesMiller201507
Num Peaks: 6
344.2001 9322 216.0799 9227 240.1113 8697 349.2194 5064 350.2292 2835 141.9385 1372

Name: C188
SYNON: $:00in-source
SYNON: $:04
SYNON: $:05NA
SYNON: $:06QUAD
SYNON: $:07Thermo ISQ
SYNON: $:09Thermo Trace GC: TG-5MS column
SYNON: $:10EI
SYNON: $:11P
SYNON: $:12NA
SYNON: $:1450-650
SYNON: $:16NA
Comment: Rt=516.3  Contributor=JahnCSUPMF  Study=RootExudatesMiller201507
Num Peaks: 6
591.2409 4558 591.7503 3349 592.2893 2867 592.764 2151 593.2751 2064 593.8414 1630

Name: C189
SYNON: $:00in-source
SYNON: $:04
SYNON: $:05NA
SYNON: $:06QUAD
SYNON: $:07Thermo ISQ
SYNON: $:09Thermo Trace GC: TG-5MS column
SYNON: $:10EI
SYNON: $:11P
SYNON: $:12NA
SYNON: $:1450-650
SYNON: $:16NA
Comment: Rt=518.71  Contributor=JahnCSUPMF  Study=RootExudatesMiller201507
Num Peaks: 6
145.0137 5790 243.1519 5403 129.0176 4287 213.0441 3771 260.1873 2231 215.0713 2085

Name: C190
SYNON: $:00in-source
SYNON: $:04
SYNON: $:05NA
SYNON: $:06QUAD
SYNON: $:07Thermo ISQ
SYNON: $:09Thermo Trace GC: TG-5MS column
SYNON: $:10EI
SYNON: $:11P
SYNON: $:12NA
SYNON: $:1450-650
SYNON: $:16NA
Comment: Rt=518.02  Contributor=JahnCSUPMF  Study=RootExudatesMiller201507
Num Peaks: 6
74.3009 5961 298.0679 5829 247.0251 5780 492.1847 4245 426.0336 2879 445.0255 2660

Name: C191
SYNON: $:00in-source
SYNON: $:04
SYNON: $:05NA
SYNON: $:06QUAD
SYNON: $:07Thermo ISQ
SYNON: $:09Thermo Trace GC: TG-5MS column
SYNON: $:10EI
SYNON: $:11P
SYNON: $:12NA
SYNON: $:1450-650
SYNON: $:16NA
Comment: Rt=546.61  Contributor=JahnCSUPMF  Study=RootExudatesMiller201507
Num Peaks: 6
217.1027 35318 333.2219 20333 334.2215 7208 245.1064 3862 335.2274 3439 260.1339 3334

Name: C192
SYNON: $:00in-source
SYNON: $:04
SYNON: $:05NA
SYNON: $:06QUAD
SYNON: $:07Thermo ISQ
SYNON: $:09Thermo Trace GC: TG-5MS column
SYNON: $:10EI
SYNON: $:11P
SYNON: $:12NA
SYNON: $:1450-650
SYNON: $:16NA
Comment: Rt=562.01  Contributor=JahnCSUPMF  Study=RootExudatesMiller201507
Num Peaks: 6
397.2523 77870 398.2774 17890 425.2559 10106 471.268 6235 426.2475 2810 445.1299 2365

Name: C193
SYNON: $:00in-source
SYNON: $:04
SYNON: $:05NA
SYNON: $:06QUAD
SYNON: $:07Thermo ISQ
SYNON: $:09Thermo Trace GC: TG-5MS column
SYNON: $:10EI
SYNON: $:11P
SYNON: $:12NA
SYNON: $:1450-650
SYNON: $:16NA
Comment: Rt=594.86  Contributor=JahnCSUPMF  Study=RootExudatesMiller201507
Num Peaks: 6
437.2615 32650 438.2801 15251 439.2893 9516 437.7503 5634 319.1563 5090 440.1222 2472

Name: C194
SYNON: $:00in-source
SYNON: $:04
SYNON: $:05NA
SYNON: $:06QUAD
SYNON: $:07Thermo ISQ
SYNON: $:09Thermo Trace GC: TG-5MS column
SYNON: $:10EI
SYNON: $:11P
SYNON: $:12NA
SYNON: $:1450-650
SYNON: $:16NA
Comment: Rt=1135.3  Contributor=JahnCSUPMF  Study=RootExudatesMiller201507
Num Peaks: 6
361.1314 21322 243.0928 13217 362.148 5153 363.1377 3973 244.183 3279 306.2477 2827

Name: C195
SYNON: $:00in-source
SYNON: $:04
SYNON: $:05NA
SYNON: $:06QUAD
SYNON: $:07Thermo ISQ
SYNON: $:09Thermo Trace GC: TG-5MS column
SYNON: $:10EI
SYNON: $:11P
SYNON: $:12NA
SYNON: $:1450-650
SYNON: $:16NA
Comment: Rt=1110.52  Contributor=JahnCSUPMF  Study=RootExudatesMiller201507
Num Peaks: 6
181.0057 7529 195.7233 6962 118.9581 5490 114.9163 3831 95.4442 2902 136.1075 2608

Name: C196
SYNON: $:00in-source
SYNON: $:04
SYNON: $:05NA
SYNON: $:06QUAD
SYNON: $:07Thermo ISQ
SYNON: $:09Thermo Trace GC: TG-5MS column
SYNON: $:10EI
SYNON: $:11P
SYNON: $:12NA
SYNON: $:1450-650
SYNON: $:16NA
Comment: Rt=1101.18  Contributor=JahnCSUPMF  Study=RootExudatesMiller201507
Num Peaks: 6
118.9634 6982 114.9159 4342 157.2072 3856 115.1204 3589 155.2971 3455 141.0352 1074

Name: C197
SYNON: $:00in-source
SYNON: $:04
SYNON: $:05NA
SYNON: $:06QUAD
SYNON: $:07Thermo ISQ
SYNON: $:09Thermo Trace GC: TG-5MS column
SYNON: $:10EI
SYNON: $:11P
SYNON: $:12NA
SYNON: $:1450-650
SYNON: $:16NA
Comment: Rt=1053.21  Contributor=JahnCSUPMF  Study=RootExudatesMiller201507
Num Peaks: 6
156.0336 7375 196.0817 7095 118.8597 7066 156.6353 4306 155.3229 3547 104.94 2980

Name: C198
SYNON: $:00in-source
SYNON: $:04
SYNON: $:05NA
SYNON: $:06QUAD
SYNON: $:07Thermo ISQ
SYNON: $:09Thermo Trace GC: TG-5MS column
SYNON: $:10EI
SYNON: $:11P
SYNON: $:12NA
SYNON: $:1450-650
SYNON: $:16NA
Comment: Rt=1038.51  Contributor=JahnCSUPMF  Study=RootExudatesMiller201507
Num Peaks: 6
369.1361 12685 296.121 11370 358.158 8636 279.1671 8160 371.0782 6468 370.1364 5068

Name: C199
SYNON: $:00in-source
SYNON: $:04
SYNON: $:05NA
SYNON: $:06QUAD
SYNON: $:07Thermo ISQ
SYNON: $:09Thermo Trace GC: TG-5MS column
SYNON: $:10EI
SYNON: $:11P
SYNON: $:12NA
SYNON: $:1450-650
SYNON: $:16NA
Comment: Rt=1037.67  Contributor=JahnCSUPMF  Study=RootExudatesMiller201507
Num Peaks: 6
118.9075 6440 181.015 6100 156.6157 4554 149.7461 3261 153.392 2728 121.1301 1307

Name: C200
SYNON: $:00in-source
SYNON: $:04
SYNON: $:05NA
SYNON: $:06QUAD
SYNON: $:07Thermo ISQ
SYNON: $:09Thermo Trace GC: TG-5MS column
SYNON: $:10EI
SYNON: $:11P
SYNON: $:12NA
SYNON: $:1450-650
SYNON: $:16NA
Comment: Rt=1396.33  Contributor=JahnCSUPMF  Study=RootExudatesMiller201507
Num Peaks: 6
231.0915 6149 273.0591 5653 362.1554 5240 247.0513 4664 305.1022 3576 229.0401 3337

Name: C201
SYNON: $:00in-source
SYNON: $:04
SYNON: $:05NA
SYNON: $:06QUAD
SYNON: $:07Thermo ISQ
SYNON: $:09Thermo Trace GC: TG-5MS column
SYNON: $:10EI
SYNON: $:11P
SYNON: $:12NA
SYNON: $:1450-650
SYNON: $:16NA
Comment: Rt=1431.91  Contributor=JahnCSUPMF  Study=RootExudatesMiller201507
Num Peaks: 6
257.038 15015 243.0667 11259 230.9116 6849 245.0956 4984 362.0885 4783 319.1553 4638

Name: C202
SYNON: $:00in-source
SYNON: $:04
SYNON: $:05NA
SYNON: $:06QUAD
SYNON: $:07Thermo ISQ
SYNON: $:09Thermo Trace GC: TG-5MS column
SYNON: $:10EI
SYNON: $:11P
SYNON: $:12NA
SYNON: $:1450-650
SYNON: $:16NA
Comment: Rt=1469.34  Contributor=JahnCSUPMF  Study=RootExudatesMiller201507
Num Peaks: 6
361.0838 42937 243.1089 19377 244.9354 7236 363.1007 6113 306.241 4086 364.0595 1413

Name: C203
SYNON: $:00in-source
SYNON: $:04
SYNON: $:05NA
SYNON: $:06QUAD
SYNON: $:07Thermo ISQ
SYNON: $:09Thermo Trace GC: TG-5MS column
SYNON: $:10EI
SYNON: $:11P
SYNON: $:12NA
SYNON: $:1450-650
SYNON: $:16NA
Comment: Rt=1150.03  Contributor=JahnCSUPMF  Study=RootExudatesMiller201507
Num Peaks: 6
361.1201 13615 243.0258 7679 273.0965 5461 362.0799 4929 245.1765 4307 289.0921 3286

Name: C204
SYNON: $:00in-source
SYNON: $:04
SYNON: $:05NA
SYNON: $:06QUAD
SYNON: $:07Thermo ISQ
SYNON: $:09Thermo Trace GC: TG-5MS column
SYNON: $:10EI
SYNON: $:11P
SYNON: $:12NA
SYNON: $:1450-650
SYNON: $:16NA
Comment: Rt=1223.14  Contributor=JahnCSUPMF  Study=RootExudatesMiller201507
Num Peaks: 6
154.0556 6308 156.0496 6241 180.9948 5897 118.8582 4762 102.9319 4642 150.7719 2367

Name: C205
SYNON: $:00in-source
SYNON: $:04
SYNON: $:05NA
SYNON: $:06QUAD
SYNON: $:07Thermo ISQ
SYNON: $:09Thermo Trace GC: TG-5MS column
SYNON: $:10EI
SYNON: $:11P
SYNON: $:12NA
SYNON: $:1450-650
SYNON: $:16NA
Comment: Rt=1216.01  Contributor=JahnCSUPMF  Study=RootExudatesMiller201507
Num Peaks: 6
243.084 8676 273.081 5630 244.1369 3565 289.0797 2297 363.1194 2231 274.2001 1691

Name: C206
SYNON: $:00in-source
SYNON: $:04
SYNON: $:05NA
SYNON: $:06QUAD
SYNON: $:07Thermo ISQ
SYNON: $:09Thermo Trace GC: TG-5MS column
SYNON: $:10EI
SYNON: $:11P
SYNON: $:12NA
SYNON: $:1450-650
SYNON: $:16NA
Comment: Rt=1212.35  Contributor=JahnCSUPMF  Study=RootExudatesMiller201507
Num Peaks: 6
271.0658 23297 361.1235 13815 231.1021 5597 362.131 3560 232.2652 2514 306.1411 2216

Name: C207
SYNON: $:00in-source
SYNON: $:04
SYNON: $:05NA
SYNON: $:06QUAD
SYNON: $:07Thermo ISQ
SYNON: $:09Thermo Trace GC: TG-5MS column
SYNON: $:10EI
SYNON: $:11P
SYNON: $:12NA
SYNON: $:1450-650
SYNON: $:16NA
Comment: Rt=1190.68  Contributor=JahnCSUPMF  Study=RootExudatesMiller201507
Num Peaks: 6
271.0571 22138 243.0688 6807 272.1568 5446 273.1568 4759 258.1039 4231 362.1901 2736

Name: C208
SYNON: $:00in-source
SYNON: $:04
SYNON: $:05NA
SYNON: $:06QUAD
SYNON: $:07Thermo ISQ
SYNON: $:09Thermo Trace GC: TG-5MS column
SYNON: $:10EI
SYNON: $:11P
SYNON: $:12NA
SYNON: $:1450-650
SYNON: $:16NA
Comment: Rt=1257.4  Contributor=JahnCSUPMF  Study=RootExudatesMiller201507
Num Peaks: 6
361.1598 22735 243.1118 8726 272.0834 6096 244.1265 4229 229.0066 4090 260.2292 2368

Name: C209
SYNON: $:00in-source
SYNON: $:04
SYNON: $:05NA
SYNON: $:06QUAD
SYNON: $:07Thermo ISQ
SYNON: $:09Thermo Trace GC: TG-5MS column
SYNON: $:10EI
SYNON: $:11P
SYNON: $:12NA
SYNON: $:1450-650
SYNON: $:16NA
Comment: Rt=1287.13  Contributor=JahnCSUPMF  Study=RootExudatesMiller201507
Num Peaks: 6
257.0483 15176 231.0713 4672 362.1379 3875 245.0729 3227 319.0997 3121 169.0633 1733

Name: C210
SYNON: $:00in-source
SYNON: $:04
SYNON: $:05NA
SYNON: $:06QUAD
SYNON: $:07Thermo ISQ
SYNON: $:09Thermo Trace GC: TG-5MS column
SYNON: $:10EI
SYNON: $:11P
SYNON: $:12NA
SYNON: $:1450-650
SYNON: $:16NA
Comment: Rt=1274  Contributor=JahnCSUPMF  Study=RootExudatesMiller201507
Num Peaks: 6
361.1711 19270 243.0742 9190 259.1683 5822 245.0866 4228 319.098 4223 364.1128 1194

Name: C211
SYNON: $:00in-source
SYNON: $:04
SYNON: $:05NA
SYNON: $:06QUAD
SYNON: $:07Thermo ISQ
SYNON: $:09Thermo Trace GC: TG-5MS column
SYNON: $:10EI
SYNON: $:11P
SYNON: $:12NA
SYNON: $:1450-650
SYNON: $:16NA
Comment: Rt=1354.43  Contributor=JahnCSUPMF  Study=RootExudatesMiller201507
Num Peaks: 6
361.1546 22027 217.0665 20723 243.1771 10508 259.1662 5056 245.1836 4872 168.9148 2283

Name: C212
SYNON: $:00in-source
SYNON: $:04
SYNON: $:05NA
SYNON: $:06QUAD
SYNON: $:07Thermo ISQ
SYNON: $:09Thermo Trace GC: TG-5MS column
SYNON: $:10EI
SYNON: $:11P
SYNON: $:12NA
SYNON: $:1450-650
SYNON: $:16NA
Comment: Rt=1382.01  Contributor=JahnCSUPMF  Study=RootExudatesMiller201507
Num Peaks: 6
243.042 9857 231.2243 7961 230.2287 6131 259.0894 4876 258.061 4532 244.1194 2761

Name: C213
SYNON: $:00in-source
SYNON: $:04
SYNON: $:05NA
SYNON: $:06QUAD
SYNON: $:07Thermo ISQ
SYNON: $:09Thermo Trace GC: TG-5MS column
SYNON: $:10EI
SYNON: $:11P
SYNON: $:12NA
SYNON: $:1450-650
SYNON: $:16NA
Comment: Rt=456.7  Contributor=JahnCSUPMF  Study=RootExudatesMiller201507
Num Peaks: 5
170.0951 23242 232.1282 21085 272.1324 12152 244.1099 11814 171.1792 5441

Name: C214
SYNON: $:00in-source
SYNON: $:04
SYNON: $:05NA
SYNON: $:06QUAD
SYNON: $:07Thermo ISQ
SYNON: $:09Thermo Trace GC: TG-5MS column
SYNON: $:10EI
SYNON: $:11P
SYNON: $:12NA
SYNON: $:1450-650
SYNON: $:16NA
Comment: Rt=458.14  Contributor=JahnCSUPMF  Study=RootExudatesMiller201507
Num Peaks: 5
382.2268 157813 383.218 29385 381.2052 25711 384.2363 9455 292.1322 4035

Name: C215
SYNON: $:00in-source
SYNON: $:04
SYNON: $:05NA
SYNON: $:06QUAD
SYNON: $:07Thermo ISQ
SYNON: $:09Thermo Trace GC: TG-5MS column
SYNON: $:10EI
SYNON: $:11P
SYNON: $:12NA
SYNON: $:1450-650
SYNON: $:16NA
Comment: Rt=455  Contributor=JahnCSUPMF  Study=RootExudatesMiller201507
Num Peaks: 5
475.0755 13987 461.0404 7513 563.1453 5518 459.0377 5194 443.0993 1975

Name: C216
SYNON: $:00in-source
SYNON: $:04
SYNON: $:05NA
SYNON: $:06QUAD
SYNON: $:07Thermo ISQ
SYNON: $:09Thermo Trace GC: TG-5MS column
SYNON: $:10EI
SYNON: $:11P
SYNON: $:12NA
SYNON: $:1450-650
SYNON: $:16NA
Comment: Rt=439.42  Contributor=JahnCSUPMF  Study=RootExudatesMiller201507
Num Peaks: 5
235.0725 17857 319.1124 3876 187.0131 3802 259.2188 2907 185.0449 1556

Name: C217
SYNON: $:00in-source
SYNON: $:04
SYNON: $:05NA
SYNON: $:06QUAD
SYNON: $:07Thermo ISQ
SYNON: $:09Thermo Trace GC: TG-5MS column
SYNON: $:10EI
SYNON: $:11P
SYNON: $:12NA
SYNON: $:1450-650
SYNON: $:16NA
Comment: Rt=389.31  Contributor=JahnCSUPMF  Study=RootExudatesMiller201507
Num Peaks: 5
218.133 27246 291.1664 25669 219.1093 24751 292.1895 17783 116.9423 4650

Name: C218
SYNON: $:00in-source
SYNON: $:04
SYNON: $:05NA
SYNON: $:06QUAD
SYNON: $:07Thermo ISQ
SYNON: $:09Thermo Trace GC: TG-5MS column
SYNON: $:10EI
SYNON: $:11P
SYNON: $:12NA
SYNON: $:1450-650
SYNON: $:16NA
Comment: Rt=368.02  Contributor=JahnCSUPMF  Study=RootExudatesMiller201507
Num Peaks: 5
301.1391 32422 302.1371 21210 226.0547 10487 212.0453 4846 303.1012 2609

Name: C219
SYNON: $:00in-source
SYNON: $:04
SYNON: $:05NA
SYNON: $:06QUAD
SYNON: $:07Thermo ISQ
SYNON: $:09Thermo Trace GC: TG-5MS column
SYNON: $:10EI
SYNON: $:11P
SYNON: $:12NA
SYNON: $:1450-650
SYNON: $:16NA
Comment: Rt=365.2  Contributor=JahnCSUPMF  Study=RootExudatesMiller201507
Num Peaks: 5
51.8382 30436 78.0308 19023 80.0537 2978 125.868 2865 127.5459 1273

Name: C220
SYNON: $:00in-source
SYNON: $:04
SYNON: $:05NA
SYNON: $:06QUAD
SYNON: $:07Thermo ISQ
SYNON: $:09Thermo Trace GC: TG-5MS column
SYNON: $:10EI
SYNON: $:11P
SYNON: $:12NA
SYNON: $:1450-650
SYNON: $:16NA
Comment: Rt=365.76  Contributor=JahnCSUPMF  Study=RootExudatesMiller201507
Num Peaks: 5
260.1269 84798 232.1213 15475 261.1363 12108 262.1287 4267 170.0273 2108

Name: C221
SYNON: $:00in-source
SYNON: $:04
SYNON: $:05NA
SYNON: $:06QUAD
SYNON: $:07Thermo ISQ
SYNON: $:09Thermo Trace GC: TG-5MS column
SYNON: $:10EI
SYNON: $:11P
SYNON: $:12NA
SYNON: $:1450-650
SYNON: $:16NA
Comment: Rt=377.49  Contributor=JahnCSUPMF  Study=RootExudatesMiller201507
Num Peaks: 5
359.0927 543158 360.0936 136085 361.0881 74304 374.0929 7956 272.0783 6965

Name: C222
SYNON: $:00in-source
SYNON: $:04
SYNON: $:05NA
SYNON: $:06QUAD
SYNON: $:07Thermo ISQ
SYNON: $:09Thermo Trace GC: TG-5MS column
SYNON: $:10EI
SYNON: $:11P
SYNON: $:12NA
SYNON: $:1450-650
SYNON: $:16NA
Comment: Rt=338.08  Contributor=JahnCSUPMF  Study=RootExudatesMiller201507
Num Peaks: 5
147.725 92745 50.3403 34010 78.0174 23336 80.0514 3531 150.0946 3135

Name: C223
SYNON: $:00in-source
SYNON: $:04
SYNON: $:05NA
SYNON: $:06QUAD
SYNON: $:07Thermo ISQ
SYNON: $:09Thermo Trace GC: TG-5MS column
SYNON: $:10EI
SYNON: $:11P
SYNON: $:12NA
SYNON: $:1450-650
SYNON: $:16NA
Comment: Rt=356.07  Contributor=JahnCSUPMF  Study=RootExudatesMiller201507
Num Peaks: 5
240.078 56898 276.1626 17019 241.1233 12970 262.1019 11243 242.1054 5168

Name: C224
SYNON: $:00in-source
SYNON: $:04
SYNON: $:05NA
SYNON: $:06QUAD
SYNON: $:07Thermo ISQ
SYNON: $:09Thermo Trace GC: TG-5MS column
SYNON: $:10EI
SYNON: $:11P
SYNON: $:12NA
SYNON: $:1450-650
SYNON: $:16NA
Comment: Rt=350.17  Contributor=JahnCSUPMF  Study=RootExudatesMiller201507
Num Peaks: 5
50.394 30750 51.9072 30445 78.0345 20478 57.9988 11082 126.9764 8771

Name: C225
SYNON: $:00in-source
SYNON: $:04
SYNON: $:05NA
SYNON: $:06QUAD
SYNON: $:07Thermo ISQ
SYNON: $:09Thermo Trace GC: TG-5MS column
SYNON: $:10EI
SYNON: $:11P
SYNON: $:12NA
SYNON: $:1450-650
SYNON: $:16NA
Comment: Rt=313.6  Contributor=JahnCSUPMF  Study=RootExudatesMiller201507
Num Peaks: 5
147.6962 114216 130.9511 17576 68.9803 10261 146.0173 3436 87.0261 1151

Name: C226
SYNON: $:00in-source
SYNON: $:04
SYNON: $:05NA
SYNON: $:06QUAD
SYNON: $:07Thermo ISQ
SYNON: $:09Thermo Trace GC: TG-5MS column
SYNON: $:10EI
SYNON: $:11P
SYNON: $:12NA
SYNON: $:1450-650
SYNON: $:16NA
Comment: Rt=319.77  Contributor=JahnCSUPMF  Study=RootExudatesMiller201507
Num Peaks: 5
57.966 13411 126.9716 11655 126.3965 4747 125.8894 4217 127.5061 1776

Name: C227
SYNON: $:00in-source
SYNON: $:04
SYNON: $:05NA
SYNON: $:06QUAD
SYNON: $:07Thermo ISQ
SYNON: $:09Thermo Trace GC: TG-5MS column
SYNON: $:10EI
SYNON: $:11P
SYNON: $:12NA
SYNON: $:1450-650
SYNON: $:16NA
Comment: Rt=218.5  Contributor=JahnCSUPMF  Study=RootExudatesMiller201507
Num Peaks: 5
221.0857 7537680 222.1098 1661506 223.0937 879276 224.0862 108443 323.0973 22658

Name: C228
SYNON: $:00in-source
SYNON: $:04
SYNON: $:05NA
SYNON: $:06QUAD
SYNON: $:07Thermo ISQ
SYNON: $:09Thermo Trace GC: TG-5MS column
SYNON: $:10EI
SYNON: $:11P
SYNON: $:12NA
SYNON: $:1450-650
SYNON: $:16NA
Comment: Rt=227.58  Contributor=JahnCSUPMF  Study=RootExudatesMiller201507
Num Peaks: 5
52.8831 8998 80.0944 6984 150.0945 4538 59.0763 3564 65.9054 2285

Name: C229
SYNON: $:00in-source
SYNON: $:04
SYNON: $:05NA
SYNON: $:06QUAD
SYNON: $:07Thermo ISQ
SYNON: $:09Thermo Trace GC: TG-5MS column
SYNON: $:10EI
SYNON: $:11P
SYNON: $:12NA
SYNON: $:1450-650
SYNON: $:16NA
Comment: Rt=228.17  Contributor=JahnCSUPMF  Study=RootExudatesMiller201507
Num Peaks: 5
78.995 429513 147.7137 190945 147.8948 179426 52.0161 116162 50.3238 108964

Name: C230
SYNON: $:00in-source
SYNON: $:04
SYNON: $:05NA
SYNON: $:06QUAD
SYNON: $:07Thermo ISQ
SYNON: $:09Thermo Trace GC: TG-5MS column
SYNON: $:10EI
SYNON: $:11P
SYNON: $:12NA
SYNON: $:1450-650
SYNON: $:16NA
Comment: Rt=220.87  Contributor=JahnCSUPMF  Study=RootExudatesMiller201507
Num Peaks: 5
186.1078 46687 159.0869 45865 145.0442 5300 145.3842 4691 184.0331 4117

Name: C231
SYNON: $:00in-source
SYNON: $:04
SYNON: $:05NA
SYNON: $:06QUAD
SYNON: $:07Thermo ISQ
SYNON: $:09Thermo Trace GC: TG-5MS column
SYNON: $:10EI
SYNON: $:11P
SYNON: $:12NA
SYNON: $:1450-650
SYNON: $:16NA
Comment: Rt=223.09  Contributor=JahnCSUPMF  Study=RootExudatesMiller201507
Num Peaks: 5
51.7252 107066 58.0177 45608 125.9731 11792 74.4246 9330 101.8681 2228

Name: C232
SYNON: $:00in-source
SYNON: $:04
SYNON: $:05NA
SYNON: $:06QUAD
SYNON: $:07Thermo ISQ
SYNON: $:09Thermo Trace GC: TG-5MS column
SYNON: $:10EI
SYNON: $:11P
SYNON: $:12NA
SYNON: $:1450-650
SYNON: $:16NA
Comment: Rt=237.45  Contributor=JahnCSUPMF  Study=RootExudatesMiller201507
Num Peaks: 5
147.0339 1792061 148.0862 251988 149.0526 133222 58.0073 30594 75.7362 6358

Name: C233
SYNON: $:00in-source
SYNON: $:04
SYNON: $:05NA
SYNON: $:06QUAD
SYNON: $:07Thermo ISQ
SYNON: $:09Thermo Trace GC: TG-5MS column
SYNON: $:10EI
SYNON: $:11P
SYNON: $:12NA
SYNON: $:1450-650
SYNON: $:16NA
Comment: Rt=245.26  Contributor=JahnCSUPMF  Study=RootExudatesMiller201507
Num Peaks: 5
190.0691 48806 117.8622 11077 104.2252 3264 83.0311 988 82.6652 791

Name: C234
SYNON: $:00in-source
SYNON: $:04
SYNON: $:05NA
SYNON: $:06QUAD
SYNON: $:07Thermo ISQ
SYNON: $:09Thermo Trace GC: TG-5MS column
SYNON: $:10EI
SYNON: $:11P
SYNON: $:12NA
SYNON: $:1450-650
SYNON: $:16NA
Comment: Rt=243.67  Contributor=JahnCSUPMF  Study=RootExudatesMiller201507
Num Peaks: 5
228.0956 5511 109.8957 4698 110.1154 4095 157.0231 3470 212.0304 3349

Name: C235
SYNON: $:00in-source
SYNON: $:04
SYNON: $:05NA
SYNON: $:06QUAD
SYNON: $:07Thermo ISQ
SYNON: $:09Thermo Trace GC: TG-5MS column
SYNON: $:10EI
SYNON: $:11P
SYNON: $:12NA
SYNON: $:1450-650
SYNON: $:16NA
Comment: Rt=251.89  Contributor=JahnCSUPMF  Study=RootExudatesMiller201507
Num Peaks: 5
225.0488 119934 226.079 15661 278.1345 11293 240.0304 9532 109.9315 3566

Name: C236
SYNON: $:00in-source
SYNON: $:04
SYNON: $:05NA
SYNON: $:06QUAD
SYNON: $:07Thermo ISQ
SYNON: $:09Thermo Trace GC: TG-5MS column
SYNON: $:10EI
SYNON: $:11P
SYNON: $:12NA
SYNON: $:1450-650
SYNON: $:16NA
Comment: Rt=304.59  Contributor=JahnCSUPMF  Study=RootExudatesMiller201507
Num Peaks: 5
148.0342 110487 57.9631 18495 68.9836 13299 130.9236 12558 125.9823 6110

Name: C237
SYNON: $:00in-source
SYNON: $:04
SYNON: $:05NA
SYNON: $:06QUAD
SYNON: $:07Thermo ISQ
SYNON: $:09Thermo Trace GC: TG-5MS column
SYNON: $:10EI
SYNON: $:11P
SYNON: $:12NA
SYNON: $:1450-650
SYNON: $:16NA
Comment: Rt=255.09  Contributor=JahnCSUPMF  Study=RootExudatesMiller201507
Num Peaks: 5
188.0785 111769 129.9756 25069 203.1015 22496 219.1033 15056 233.0972 10935

Name: C238
SYNON: $:00in-source
SYNON: $:04
SYNON: $:05NA
SYNON: $:06QUAD
SYNON: $:07Thermo ISQ
SYNON: $:09Thermo Trace GC: TG-5MS column
SYNON: $:10EI
SYNON: $:11P
SYNON: $:12NA
SYNON: $:1450-650
SYNON: $:16NA
Comment: Rt=257.11  Contributor=JahnCSUPMF  Study=RootExudatesMiller201507
Num Peaks: 5
58.0171 39994 125.9746 9649 100.8363 3132 66.0737 3059 127.5423 2464

Name: C239
SYNON: $:00in-source
SYNON: $:04
SYNON: $:05NA
SYNON: $:06QUAD
SYNON: $:07Thermo ISQ
SYNON: $:09Thermo Trace GC: TG-5MS column
SYNON: $:10EI
SYNON: $:11P
SYNON: $:12NA
SYNON: $:1450-650
SYNON: $:16NA
Comment: Rt=257.39  Contributor=JahnCSUPMF  Study=RootExudatesMiller201507
Num Peaks: 5
87.8989 14562 101.2306 8608 104.0878 7463 114.6205 5305 98.8482 2636

Name: C240
SYNON: $:00in-source
SYNON: $:04
SYNON: $:05NA
SYNON: $:06QUAD
SYNON: $:07Thermo ISQ
SYNON: $:09Thermo Trace GC: TG-5MS column
SYNON: $:10EI
SYNON: $:11P
SYNON: $:12NA
SYNON: $:1450-650
SYNON: $:16NA
Comment: Rt=261.37  Contributor=JahnCSUPMF  Study=RootExudatesMiller201507
Num Peaks: 5
285.0496 81937 289.049 13713 286.0914 11828 287.0645 7074 290.0662 2703

Name: C241
SYNON: $:00in-source
SYNON: $:04
SYNON: $:05NA
SYNON: $:06QUAD
SYNON: $:07Thermo ISQ
SYNON: $:09Thermo Trace GC: TG-5MS column
SYNON: $:10EI
SYNON: $:11P
SYNON: $:12NA
SYNON: $:1450-650
SYNON: $:16NA
Comment: Rt=643.67  Contributor=JahnCSUPMF  Study=RootExudatesMiller201507
Num Peaks: 5
74.9996 12199 163.0384 9744 228.0832 6730 118.9298 3433 380.2366 1149

Name: C242
SYNON: $:00in-source
SYNON: $:04
SYNON: $:05NA
SYNON: $:06QUAD
SYNON: $:07Thermo ISQ
SYNON: $:09Thermo Trace GC: TG-5MS column
SYNON: $:10EI
SYNON: $:11P
SYNON: $:12NA
SYNON: $:1450-650
SYNON: $:16NA
Comment: Rt=468.01  Contributor=JahnCSUPMF  Study=RootExudatesMiller201507
Num Peaks: 5
475.0813 9288 461.0361 6460 459.0506 4177 563.1432 3821 564.1239 1982

Name: C243
SYNON: $:00in-source
SYNON: $:04
SYNON: $:05NA
SYNON: $:06QUAD
SYNON: $:07Thermo ISQ
SYNON: $:09Thermo Trace GC: TG-5MS column
SYNON: $:10EI
SYNON: $:11P
SYNON: $:12NA
SYNON: $:1450-650
SYNON: $:16NA
Comment: Rt=504.5  Contributor=JahnCSUPMF  Study=RootExudatesMiller201507
Num Peaks: 5
424.2057 21096 424.4361 19693 425.2445 7005 276.1203 2704 336.1231 1425

Name: C244
SYNON: $:00in-source
SYNON: $:04
SYNON: $:05NA
SYNON: $:06QUAD
SYNON: $:07Thermo ISQ
SYNON: $:09Thermo Trace GC: TG-5MS column
SYNON: $:10EI
SYNON: $:11P
SYNON: $:12NA
SYNON: $:1450-650
SYNON: $:16NA
Comment: Rt=508.85  Contributor=JahnCSUPMF  Study=RootExudatesMiller201507
Num Peaks: 5
578.2458 2510 490.1199 2456 577.8391 2324 579.2198 2079 457.0668 2031

Name: C245
SYNON: $:00in-source
SYNON: $:04
SYNON: $:05NA
SYNON: $:06QUAD
SYNON: $:07Thermo ISQ
SYNON: $:09Thermo Trace GC: TG-5MS column
SYNON: $:10EI
SYNON: $:11P
SYNON: $:12NA
SYNON: $:1450-650
SYNON: $:16NA
Comment: Rt=512.6  Contributor=JahnCSUPMF  Study=RootExudatesMiller201507
Num Peaks: 5
229.154 25902 230.144 5690 143.0161 2370 183.0539 1810 182.1118 1540

Name: C246
SYNON: $:00in-source
SYNON: $:04
SYNON: $:05NA
SYNON: $:06QUAD
SYNON: $:07Thermo ISQ
SYNON: $:09Thermo Trace GC: TG-5MS column
SYNON: $:10EI
SYNON: $:11P
SYNON: $:12NA
SYNON: $:1450-650
SYNON: $:16NA
Comment: Rt=541.23  Contributor=JahnCSUPMF  Study=RootExudatesMiller201507
Num Peaks: 5
314.2419 67225 211.1321 31381 130.9808 20518 170.0627 4373 225.8404 4096

Name: C247
SYNON: $:00in-source
SYNON: $:04
SYNON: $:05NA
SYNON: $:06QUAD
SYNON: $:07Thermo ISQ
SYNON: $:09Thermo Trace GC: TG-5MS column
SYNON: $:10EI
SYNON: $:11P
SYNON: $:12NA
SYNON: $:1450-650
SYNON: $:16NA
Comment: Rt=571.61  Contributor=JahnCSUPMF  Study=RootExudatesMiller201507
Num Peaks: 5
314.2359 69005 211.1123 25726 130.9963 14526 142.995 2292 182.987 1928

Name: C248
SYNON: $:00in-source
SYNON: $:04
SYNON: $:05NA
SYNON: $:06QUAD
SYNON: $:07Thermo ISQ
SYNON: $:09Thermo Trace GC: TG-5MS column
SYNON: $:10EI
SYNON: $:11P
SYNON: $:12NA
SYNON: $:1450-650
SYNON: $:16NA
Comment: Rt=570.96  Contributor=JahnCSUPMF  Study=RootExudatesMiller201507
Num Peaks: 5
299.1499 27475 300.1386 9087 302.1385 4657 392.2134 3569 276.1661 2935

Name: C249
SYNON: $:00in-source
SYNON: $:04
SYNON: $:05NA
SYNON: $:06QUAD
SYNON: $:07Thermo ISQ
SYNON: $:09Thermo Trace GC: TG-5MS column
SYNON: $:10EI
SYNON: $:11P
SYNON: $:12NA
SYNON: $:1450-650
SYNON: $:16NA
Comment: Rt=573.67  Contributor=JahnCSUPMF  Study=RootExudatesMiller201507
Num Peaks: 5
292.1607 8295 243.1304 6680 273.1523 4157 229.0941 3670 215.08 2069

Name: C250
SYNON: $:00in-source
SYNON: $:04
SYNON: $:05NA
SYNON: $:06QUAD
SYNON: $:07Thermo ISQ
SYNON: $:09Thermo Trace GC: TG-5MS column
SYNON: $:10EI
SYNON: $:11P
SYNON: $:12NA
SYNON: $:1450-650
SYNON: $:16NA
Comment: Rt=610.94  Contributor=JahnCSUPMF  Study=RootExudatesMiller201507
Num Peaks: 5
204.0793 23987 307.1825 11385 277.2217 4339 290.2324 3910 275.1258 3619

Name: C251
SYNON: $:00in-source
SYNON: $:04
SYNON: $:05NA
SYNON: $:06QUAD
SYNON: $:07Thermo ISQ
SYNON: $:09Thermo Trace GC: TG-5MS column
SYNON: $:10EI
SYNON: $:11P
SYNON: $:12NA
SYNON: $:1450-650
SYNON: $:16NA
Comment: Rt=604.54  Contributor=JahnCSUPMF  Study=RootExudatesMiller201507
Num Peaks: 5
318.1961 13100 420.2322 3980 228.1595 3437 276.1813 2153 200.0913 1418

Name: C252
SYNON: $:00in-source
SYNON: $:04
SYNON: $:05NA
SYNON: $:06QUAD
SYNON: $:07Thermo ISQ
SYNON: $:09Thermo Trace GC: TG-5MS column
SYNON: $:10EI
SYNON: $:11P
SYNON: $:12NA
SYNON: $:1450-650
SYNON: $:16NA
Comment: Rt=587.59  Contributor=JahnCSUPMF  Study=RootExudatesMiller201507
Num Peaks: 5
295.1206 5416493 296.132 715881 297.1046 310561 310.1386 57889 298.1333 38486

Name: C253
SYNON: $:00in-source
SYNON: $:04
SYNON: $:05NA
SYNON: $:06QUAD
SYNON: $:07Thermo ISQ
SYNON: $:09Thermo Trace GC: TG-5MS column
SYNON: $:10EI
SYNON: $:11P
SYNON: $:12NA
SYNON: $:1450-650
SYNON: $:16NA
Comment: Rt=594.42  Contributor=JahnCSUPMF  Study=RootExudatesMiller201507
Num Peaks: 5
273.1221 13387 274.1612 4544 375.1621 3523 275.1437 3077 349.2186 1863

Name: C254
SYNON: $:00in-source
SYNON: $:04
SYNON: $:05NA
SYNON: $:06QUAD
SYNON: $:07Thermo ISQ
SYNON: $:09Thermo Trace GC: TG-5MS column
SYNON: $:10EI
SYNON: $:11P
SYNON: $:12NA
SYNON: $:1450-650
SYNON: $:16NA
Comment: Rt=593.56  Contributor=JahnCSUPMF  Study=RootExudatesMiller201507
Num Peaks: 5
217.0887 26411 303.1979 3117 305.165 3085 291.1653 2665 215.0801 1908

Name: C255
SYNON: $:00in-source
SYNON: $:04
SYNON: $:05NA
SYNON: $:06QUAD
SYNON: $:07Thermo ISQ
SYNON: $:09Thermo Trace GC: TG-5MS column
SYNON: $:10EI
SYNON: $:11P
SYNON: $:12NA
SYNON: $:1450-650
SYNON: $:16NA
Comment: Rt=673.48  Contributor=JahnCSUPMF  Study=RootExudatesMiller201507
Num Peaks: 5
295.1437 33205 297.1426 10991 296.1618 10837 369.1715 10542 370.1745 4401

Name: C256
SYNON: $:00in-source
SYNON: $:04
SYNON: $:05NA
SYNON: $:06QUAD
SYNON: $:07Thermo ISQ
SYNON: $:09Thermo Trace GC: TG-5MS column
SYNON: $:10EI
SYNON: $:11P
SYNON: $:12NA
SYNON: $:1450-650
SYNON: $:16NA
Comment: Rt=852.31  Contributor=JahnCSUPMF  Study=RootExudatesMiller201507
Num Peaks: 5
419.2281 3976 244.073 2549 274.2116 2351 275.1059 2040 277.0716 1893

Name: C257
SYNON: $:00in-source
SYNON: $:04
SYNON: $:05NA
SYNON: $:06QUAD
SYNON: $:07Thermo ISQ
SYNON: $:09Thermo Trace GC: TG-5MS column
SYNON: $:10EI
SYNON: $:11P
SYNON: $:12NA
SYNON: $:1450-650
SYNON: $:16NA
Comment: Rt=854.52  Contributor=JahnCSUPMF  Study=RootExudatesMiller201507
Num Peaks: 5
245.1662 3376 259.1991 3245 169.0685 1934 288.1562 1751 215.1078 1414

Name: C258
SYNON: $:00in-source
SYNON: $:04
SYNON: $:05NA
SYNON: $:06QUAD
SYNON: $:07Thermo ISQ
SYNON: $:09Thermo Trace GC: TG-5MS column
SYNON: $:10EI
SYNON: $:11P
SYNON: $:12NA
SYNON: $:1450-650
SYNON: $:16NA
Comment: Rt=804.98  Contributor=JahnCSUPMF  Study=RootExudatesMiller201507
Num Peaks: 5
292.1478 11334 305.2082 9209 375.2053 6779 275.1476 5066 452.2429 2438

Name: C259
SYNON: $:00in-source
SYNON: $:04
SYNON: $:05NA
SYNON: $:06QUAD
SYNON: $:07Thermo ISQ
SYNON: $:09Thermo Trace GC: TG-5MS column
SYNON: $:10EI
SYNON: $:11P
SYNON: $:12NA
SYNON: $:1450-650
SYNON: $:16NA
Comment: Rt=924.85  Contributor=JahnCSUPMF  Study=RootExudatesMiller201507
Num Peaks: 5
276.2181 12437 214.0788 7830 181.8171 6264 386.1822 3671 368.2361 1952

Name: C260
SYNON: $:00in-source
SYNON: $:04
SYNON: $:05NA
SYNON: $:06QUAD
SYNON: $:07Thermo ISQ
SYNON: $:09Thermo Trace GC: TG-5MS column
SYNON: $:10EI
SYNON: $:11P
SYNON: $:12NA
SYNON: $:1450-650
SYNON: $:16NA
Comment: Rt=1123.52  Contributor=JahnCSUPMF  Study=RootExudatesMiller201507
Num Peaks: 5
243.0448 8755 258.071 5344 259.1129 4858 230.1275 3789 169.03 1900

Name: C261
SYNON: $:00in-source
SYNON: $:04
SYNON: $:05NA
SYNON: $:06QUAD
SYNON: $:07Thermo ISQ
SYNON: $:09Thermo Trace GC: TG-5MS column
SYNON: $:10EI
SYNON: $:11P
SYNON: $:12NA
SYNON: $:1450-650
SYNON: $:16NA
Comment: Rt=1120.44  Contributor=JahnCSUPMF  Study=RootExudatesMiller201507
Num Peaks: 5
165.8011 7450 95.8924 7129 158.0907 4772 150.8743 3089 95.4341 3058

Name: C262
SYNON: $:00in-source
SYNON: $:04
SYNON: $:05NA
SYNON: $:06QUAD
SYNON: $:07Thermo ISQ
SYNON: $:09Thermo Trace GC: TG-5MS column
SYNON: $:10EI
SYNON: $:11P
SYNON: $:12NA
SYNON: $:1450-650
SYNON: $:16NA
Comment: Rt=1129.32  Contributor=JahnCSUPMF  Study=RootExudatesMiller201507
Num Peaks: 5
154.0421 6503 165.7623 6441 202.9687 6034 118.9497 5680 150.1583 2863

Name: C263
SYNON: $:00in-source
SYNON: $:04
SYNON: $:05NA
SYNON: $:06QUAD
SYNON: $:07Thermo ISQ
SYNON: $:09Thermo Trace GC: TG-5MS column
SYNON: $:10EI
SYNON: $:11P
SYNON: $:12NA
SYNON: $:1450-650
SYNON: $:16NA
Comment: Rt=1131.7  Contributor=JahnCSUPMF  Study=RootExudatesMiller201507
Num Peaks: 5
163.9939 7964 102.906 5243 158.082 5102 104.3076 1838 137.1577 1517

Name: C264
SYNON: $:00in-source
SYNON: $:04
SYNON: $:05NA
SYNON: $:06QUAD
SYNON: $:07Thermo ISQ
SYNON: $:09Thermo Trace GC: TG-5MS column
SYNON: $:10EI
SYNON: $:11P
SYNON: $:12NA
SYNON: $:1450-650
SYNON: $:16NA
Comment: Rt=1127.81  Contributor=JahnCSUPMF  Study=RootExudatesMiller201507
Num Peaks: 5
160.9008 9798 156.048 8657 134.3214 7276 166.9662 3845 145.0399 1624

Name: C265
SYNON: $:00in-source
SYNON: $:04
SYNON: $:05NA
SYNON: $:06QUAD
SYNON: $:07Thermo ISQ
SYNON: $:09Thermo Trace GC: TG-5MS column
SYNON: $:10EI
SYNON: $:11P
SYNON: $:12NA
SYNON: $:1450-650
SYNON: $:16NA
Comment: Rt=1135.46  Contributor=JahnCSUPMF  Study=RootExudatesMiller201507
Num Peaks: 5
95.9731 5527 156.6344 4138 114.912 4031 159.026 2775 142.9733 1274

Name: C266
SYNON: $:00in-source
SYNON: $:04
SYNON: $:05NA
SYNON: $:06QUAD
SYNON: $:07Thermo ISQ
SYNON: $:09Thermo Trace GC: TG-5MS column
SYNON: $:10EI
SYNON: $:11P
SYNON: $:12NA
SYNON: $:1450-650
SYNON: $:16NA
Comment: Rt=1088.79  Contributor=JahnCSUPMF  Study=RootExudatesMiller201507
Num Peaks: 5
133.6378 6186 114.8988 3984 150.0944 3238 104.8781 2904 97.0453 1431

Name: C267
SYNON: $:00in-source
SYNON: $:04
SYNON: $:05NA
SYNON: $:06QUAD
SYNON: $:07Thermo ISQ
SYNON: $:09Thermo Trace GC: TG-5MS column
SYNON: $:10EI
SYNON: $:11P
SYNON: $:12NA
SYNON: $:1450-650
SYNON: $:16NA
Comment: Rt=1082.39  Contributor=JahnCSUPMF  Study=RootExudatesMiller201507
Num Peaks: 5
217.065 25994 361.1171 16748 243.0595 12590 244.0909 5484 305.0958 3729

Name: C268
SYNON: $:00in-source
SYNON: $:04
SYNON: $:05NA
SYNON: $:06QUAD
SYNON: $:07Thermo ISQ
SYNON: $:09Thermo Trace GC: TG-5MS column
SYNON: $:10EI
SYNON: $:11P
SYNON: $:12NA
SYNON: $:1450-650
SYNON: $:16NA
Comment: Rt=1081.09  Contributor=JahnCSUPMF  Study=RootExudatesMiller201507
Num Peaks: 5
154.049 7311 166.0548 6732 92.9299 4550 149.6141 3837 135.7154 3653

Name: C269
SYNON: $:00in-source
SYNON: $:04
SYNON: $:05NA
SYNON: $:06QUAD
SYNON: $:07Thermo ISQ
SYNON: $:09Thermo Trace GC: TG-5MS column
SYNON: $:10EI
SYNON: $:11P
SYNON: $:12NA
SYNON: $:1450-650
SYNON: $:16NA
Comment: Rt=1110.35  Contributor=JahnCSUPMF  Study=RootExudatesMiller201507
Num Peaks: 5
361.0972 10300 243.0233 8453 231.0768 6148 258.0874 6029 319.936 1760

Name: C270
SYNON: $:00in-source
SYNON: $:04
SYNON: $:05NA
SYNON: $:06QUAD
SYNON: $:07Thermo ISQ
SYNON: $:09Thermo Trace GC: TG-5MS column
SYNON: $:10EI
SYNON: $:11P
SYNON: $:12NA
SYNON: $:1450-650
SYNON: $:16NA
Comment: Rt=1102.94  Contributor=JahnCSUPMF  Study=RootExudatesMiller201507
Num Peaks: 5
361.1059 12017 229.056 4696 230.129 4696 319.1529 4138 169.0645 2641

Name: C271
SYNON: $:00in-source
SYNON: $:04
SYNON: $:05NA
SYNON: $:06QUAD
SYNON: $:07Thermo ISQ
SYNON: $:09Thermo Trace GC: TG-5MS column
SYNON: $:10EI
SYNON: $:11P
SYNON: $:12NA
SYNON: $:1450-650
SYNON: $:16NA
Comment: Rt=1104.04  Contributor=JahnCSUPMF  Study=RootExudatesMiller201507
Num Peaks: 5
164.261 9750 165.6851 8290 134.3361 6949 154.0358 6888 137.0467 1820

Name: C272
SYNON: $:00in-source
SYNON: $:04
SYNON: $:05NA
SYNON: $:06QUAD
SYNON: $:07Thermo ISQ
SYNON: $:09Thermo Trace GC: TG-5MS column
SYNON: $:10EI
SYNON: $:11P
SYNON: $:12NA
SYNON: $:1450-650
SYNON: $:16NA
Comment: Rt=1005.79  Contributor=JahnCSUPMF  Study=RootExudatesMiller201507
Num Peaks: 5
118.8633 5158 104.9003 2251 96.7331 2070 159.1543 1652 137.1939 1139

Name: C273
SYNON: $:00in-source
SYNON: $:04
SYNON: $:05NA
SYNON: $:06QUAD
SYNON: $:07Thermo ISQ
SYNON: $:09Thermo Trace GC: TG-5MS column
SYNON: $:10EI
SYNON: $:11P
SYNON: $:12NA
SYNON: $:1450-650
SYNON: $:16NA
Comment: Rt=1003.41  Contributor=JahnCSUPMF  Study=RootExudatesMiller201507
Num Peaks: 5
156.0598 6168 95.9108 6082 180.9727 4658 150.8193 2354 99.993 1219

Name: C274
SYNON: $:00in-source
SYNON: $:04
SYNON: $:05NA
SYNON: $:06QUAD
SYNON: $:07Thermo ISQ
SYNON: $:09Thermo Trace GC: TG-5MS column
SYNON: $:10EI
SYNON: $:11P
SYNON: $:12NA
SYNON: $:1450-650
SYNON: $:16NA
Comment: Rt=996.39  Contributor=JahnCSUPMF  Study=RootExudatesMiller201507
Num Peaks: 5
160.8247 7380 95.9294 5882 167.0285 2971 136.8131 1389 120.8195 1291

Name: C275
SYNON: $:00in-source
SYNON: $:04
SYNON: $:05NA
SYNON: $:06QUAD
SYNON: $:07Thermo ISQ
SYNON: $:09Thermo Trace GC: TG-5MS column
SYNON: $:10EI
SYNON: $:11P
SYNON: $:12NA
SYNON: $:1450-650
SYNON: $:16NA
Comment: Rt=1075.54  Contributor=JahnCSUPMF  Study=RootExudatesMiller201507
Num Peaks: 5
160.9571 8100 161.8774 4747 136.1406 2656 159.1265 2167 104.2873 1964

Name: C276
SYNON: $:00in-source
SYNON: $:04
SYNON: $:05NA
SYNON: $:06QUAD
SYNON: $:07Thermo ISQ
SYNON: $:09Thermo Trace GC: TG-5MS column
SYNON: $:10EI
SYNON: $:11P
SYNON: $:12NA
SYNON: $:1450-650
SYNON: $:16NA
Comment: Rt=1073.88  Contributor=JahnCSUPMF  Study=RootExudatesMiller201507
Num Peaks: 5
296.1747 11672 369.1172 10008 279.0924 7759 370.1656 4844 577.2539 1353

Name: C277
SYNON: $:00in-source
SYNON: $:04
SYNON: $:05NA
SYNON: $:06QUAD
SYNON: $:07Thermo ISQ
SYNON: $:09Thermo Trace GC: TG-5MS column
SYNON: $:10EI
SYNON: $:11P
SYNON: $:12NA
SYNON: $:1450-650
SYNON: $:16NA
Comment: Rt=1066.86  Contributor=JahnCSUPMF  Study=RootExudatesMiller201507
Num Peaks: 5
273.1361 5297 245.1048 3930 230.0306 3223 232.1006 2899 305.1014 2733

Name: C278
SYNON: $:00in-source
SYNON: $:04
SYNON: $:05NA
SYNON: $:06QUAD
SYNON: $:07Thermo ISQ
SYNON: $:09Thermo Trace GC: TG-5MS column
SYNON: $:10EI
SYNON: $:11P
SYNON: $:12NA
SYNON: $:1450-650
SYNON: $:16NA
Comment: Rt=1052.11  Contributor=JahnCSUPMF  Study=RootExudatesMiller201507
Num Peaks: 5
243.0772 6605 291.0557 2880 305.1032 2669 319.0841 2639 363.1182 1568

Name: C279
SYNON: $:00in-source
SYNON: $:04
SYNON: $:05NA
SYNON: $:06QUAD
SYNON: $:07Thermo ISQ
SYNON: $:09Thermo Trace GC: TG-5MS column
SYNON: $:10EI
SYNON: $:11P
SYNON: $:12NA
SYNON: $:1450-650
SYNON: $:16NA
Comment: Rt=1059.07  Contributor=JahnCSUPMF  Study=RootExudatesMiller201507
Num Peaks: 5
211.0262 11466 95.9776 6959 165.7214 6642 114.8975 4199 76.8793 3785

Name: C280
SYNON: $:00in-source
SYNON: $:04
SYNON: $:05NA
SYNON: $:06QUAD
SYNON: $:07Thermo ISQ
SYNON: $:09Thermo Trace GC: TG-5MS column
SYNON: $:10EI
SYNON: $:11P
SYNON: $:12NA
SYNON: $:1450-650
SYNON: $:16NA
Comment: Rt=1030.03  Contributor=JahnCSUPMF  Study=RootExudatesMiller201507
Num Peaks: 5
238.0591 10756 240.0179 9872 202.9671 5754 180.1127 4778 102.873 4753

Name: C281
SYNON: $:00in-source
SYNON: $:04
SYNON: $:05NA
SYNON: $:06QUAD
SYNON: $:07Thermo ISQ
SYNON: $:09Thermo Trace GC: TG-5MS column
SYNON: $:10EI
SYNON: $:11P
SYNON: $:12NA
SYNON: $:1450-650
SYNON: $:16NA
Comment: Rt=1028.78  Contributor=JahnCSUPMF  Study=RootExudatesMiller201507
Num Peaks: 5
361.1181 5041 231.0789 4981 259.0787 4152 305.1441 3157 289.0934 2483

Name: C282
SYNON: $:00in-source
SYNON: $:04
SYNON: $:05NA
SYNON: $:06QUAD
SYNON: $:07Thermo ISQ
SYNON: $:09Thermo Trace GC: TG-5MS column
SYNON: $:10EI
SYNON: $:11P
SYNON: $:12NA
SYNON: $:1450-650
SYNON: $:16NA
Comment: Rt=1406.86  Contributor=JahnCSUPMF  Study=RootExudatesMiller201507
Num Peaks: 5
399.0639 39272 377.095 20809 312.0489 10563 419.1391 9619 476.1481 4297

Name: C283
SYNON: $:00in-source
SYNON: $:04
SYNON: $:05NA
SYNON: $:06QUAD
SYNON: $:07Thermo ISQ
SYNON: $:09Thermo Trace GC: TG-5MS column
SYNON: $:10EI
SYNON: $:11P
SYNON: $:12NA
SYNON: $:1450-650
SYNON: $:16NA
Comment: Rt=1405.66  Contributor=JahnCSUPMF  Study=RootExudatesMiller201507
Num Peaks: 5
361.1047 27716 243.0788 14240 231.0854 7584 273.1306 5816 247.035 4913

Name: C284
SYNON: $:00in-source
SYNON: $:04
SYNON: $:05NA
SYNON: $:06QUAD
SYNON: $:07Thermo ISQ
SYNON: $:09Thermo Trace GC: TG-5MS column
SYNON: $:10EI
SYNON: $:11P
SYNON: $:12NA
SYNON: $:1450-650
SYNON: $:16NA
Comment: Rt=1408.79  Contributor=JahnCSUPMF  Study=RootExudatesMiller201507
Num Peaks: 5
362.193 6757 259.0908 5796 245.0512 4548 363.1906 3396 215.1499 1199

Name: C285
SYNON: $:00in-source
SYNON: $:04
SYNON: $:05NA
SYNON: $:06QUAD
SYNON: $:07Thermo ISQ
SYNON: $:09Thermo Trace GC: TG-5MS column
SYNON: $:10EI
SYNON: $:11P
SYNON: $:12NA
SYNON: $:1450-650
SYNON: $:16NA
Comment: Rt=1509.16  Contributor=JahnCSUPMF  Study=RootExudatesMiller201507
Num Peaks: 5
194.9938 99071 250.0445 87554 162.9283 57049 270.0697 48976 134.9841 44566

Name: C286
SYNON: $:00in-source
SYNON: $:04
SYNON: $:05NA
SYNON: $:06QUAD
SYNON: $:07Thermo ISQ
SYNON: $:09Thermo Trace GC: TG-5MS column
SYNON: $:10EI
SYNON: $:11P
SYNON: $:12NA
SYNON: $:1450-650
SYNON: $:16NA
Comment: Rt=1508.04  Contributor=JahnCSUPMF  Study=RootExudatesMiller201507
Num Peaks: 5
406.1234 409195 479.1385 384613 503.1563 161594 387.0605 50894 383.0461 28384

Name: C287
SYNON: $:00in-source
SYNON: $:04
SYNON: $:05NA
SYNON: $:06QUAD
SYNON: $:07Thermo ISQ
SYNON: $:09Thermo Trace GC: TG-5MS column
SYNON: $:10EI
SYNON: $:11P
SYNON: $:12NA
SYNON: $:1450-650
SYNON: $:16NA
Comment: Rt=1508.06  Contributor=JahnCSUPMF  Study=RootExudatesMiller201507
Num Peaks: 5
344.087 179146 407.1183 66855 339.0737 42953 451.1184 20941 373.0713 20618

Name: C288
SYNON: $:00in-source
SYNON: $:04
SYNON: $:05NA
SYNON: $:06QUAD
SYNON: $:07Thermo ISQ
SYNON: $:09Thermo Trace GC: TG-5MS column
SYNON: $:10EI
SYNON: $:11P
SYNON: $:12NA
SYNON: $:1450-650
SYNON: $:16NA
Comment: Rt=1507.87  Contributor=JahnCSUPMF  Study=RootExudatesMiller201507
Num Peaks: 5
266.1003 192803 345.1168 149021 238.9917 129913 399.0625 57757 371.0793 9921

Name: C289
SYNON: $:00in-source
SYNON: $:04
SYNON: $:05NA
SYNON: $:06QUAD
SYNON: $:07Thermo ISQ
SYNON: $:09Thermo Trace GC: TG-5MS column
SYNON: $:10EI
SYNON: $:11P
SYNON: $:12NA
SYNON: $:1450-650
SYNON: $:16NA
Comment: Rt=1498.33  Contributor=JahnCSUPMF  Study=RootExudatesMiller201507
Num Peaks: 5
362.2112 7536 259.116 6556 362.7791 4576 233.0725 4470 288.2049 1726

Name: C290
SYNON: $:00in-source
SYNON: $:04
SYNON: $:05NA
SYNON: $:06QUAD
SYNON: $:07Thermo ISQ
SYNON: $:09Thermo Trace GC: TG-5MS column
SYNON: $:10EI
SYNON: $:11P
SYNON: $:12NA
SYNON: $:1450-650
SYNON: $:16NA
Comment: Rt=1495.93  Contributor=JahnCSUPMF  Study=RootExudatesMiller201507
Num Peaks: 5
243.0579 10600 231.2011 8456 272.1047 6905 247.0314 4479 304.0412 1558

Name: C291
SYNON: $:00in-source
SYNON: $:04
SYNON: $:05NA
SYNON: $:06QUAD
SYNON: $:07Thermo ISQ
SYNON: $:09Thermo Trace GC: TG-5MS column
SYNON: $:10EI
SYNON: $:11P
SYNON: $:12NA
SYNON: $:1450-650
SYNON: $:16NA
Comment: Rt=1445.78  Contributor=JahnCSUPMF  Study=RootExudatesMiller201507
Num Peaks: 5
272.1428 4570 319.135 3800 245.1711 3590 289.0555 3134 291.0797 3044

Name: C292
SYNON: $:00in-source
SYNON: $:04
SYNON: $:05NA
SYNON: $:06QUAD
SYNON: $:07Thermo ISQ
SYNON: $:09Thermo Trace GC: TG-5MS column
SYNON: $:10EI
SYNON: $:11P
SYNON: $:12NA
SYNON: $:1450-650
SYNON: $:16NA
Comment: Rt=1450.58  Contributor=JahnCSUPMF  Study=RootExudatesMiller201507
Num Peaks: 5
361.1164 37521 362.1166 10260 230.9542 10058 305.0938 6427 364.1619 1568

Name: C293
SYNON: $:00in-source
SYNON: $:04
SYNON: $:05NA
SYNON: $:06QUAD
SYNON: $:07Thermo ISQ
SYNON: $:09Thermo Trace GC: TG-5MS column
SYNON: $:10EI
SYNON: $:11P
SYNON: $:12NA
SYNON: $:1450-650
SYNON: $:16NA
Comment: Rt=1452.42  Contributor=JahnCSUPMF  Study=RootExudatesMiller201507
Num Peaks: 5
229.0756 4377 363.1348 3921 306.1254 2688 246.1274 2660 169.0562 2072

Name: C294
SYNON: $:00in-source
SYNON: $:04
SYNON: $:05NA
SYNON: $:06QUAD
SYNON: $:07Thermo ISQ
SYNON: $:09Thermo Trace GC: TG-5MS column
SYNON: $:10EI
SYNON: $:11P
SYNON: $:12NA
SYNON: $:1450-650
SYNON: $:16NA
Comment: Rt=1460.88  Contributor=JahnCSUPMF  Study=RootExudatesMiller201507
Num Peaks: 5
257.0584 13791 319.0725 3744 305.118 3347 363.1274 2483 274.5345 1633

Name: C295
SYNON: $:00in-source
SYNON: $:04
SYNON: $:05NA
SYNON: $:06QUAD
SYNON: $:07Thermo ISQ
SYNON: $:09Thermo Trace GC: TG-5MS column
SYNON: $:10EI
SYNON: $:11P
SYNON: $:12NA
SYNON: $:1450-650
SYNON: $:16NA
Comment: Rt=1457.66  Contributor=JahnCSUPMF  Study=RootExudatesMiller201507
Num Peaks: 5
361.0853 33124 244.1285 5424 245.1696 4875 291.0729 4733 274.124 2306

Name: C296
SYNON: $:00in-source
SYNON: $:04
SYNON: $:05NA
SYNON: $:06QUAD
SYNON: $:07Thermo ISQ
SYNON: $:09Thermo Trace GC: TG-5MS column
SYNON: $:10EI
SYNON: $:11P
SYNON: $:12NA
SYNON: $:1450-650
SYNON: $:16NA
Comment: Rt=1176.57  Contributor=JahnCSUPMF  Study=RootExudatesMiller201507
Num Peaks: 5
230.1015 3717 289.087 3379 362.1918 3008 363.2329 2429 169.0162 1961

Name: C297
SYNON: $:00in-source
SYNON: $:04
SYNON: $:05NA
SYNON: $:06QUAD
SYNON: $:07Thermo ISQ
SYNON: $:09Thermo Trace GC: TG-5MS column
SYNON: $:10EI
SYNON: $:11P
SYNON: $:12NA
SYNON: $:1450-650
SYNON: $:16NA
Comment: Rt=1165.21  Contributor=JahnCSUPMF  Study=RootExudatesMiller201507
Num Peaks: 5
154.0222 7793 133.7165 5199 158.0877 5089 104.9966 2503 136.7027 1881

Name: C298
SYNON: $:00in-source
SYNON: $:04
SYNON: $:05NA
SYNON: $:06QUAD
SYNON: $:07Thermo ISQ
SYNON: $:09Thermo Trace GC: TG-5MS column
SYNON: $:10EI
SYNON: $:11P
SYNON: $:12NA
SYNON: $:1450-650
SYNON: $:16NA
Comment: Rt=1166.98  Contributor=JahnCSUPMF  Study=RootExudatesMiller201507
Num Peaks: 5
227.1071 5909 157.0873 3882 277.0876 3100 260.157 2865 173.0393 2350

Name: C299
SYNON: $:00in-source
SYNON: $:04
SYNON: $:05NA
SYNON: $:06QUAD
SYNON: $:07Thermo ISQ
SYNON: $:09Thermo Trace GC: TG-5MS column
SYNON: $:10EI
SYNON: $:11P
SYNON: $:12NA
SYNON: $:1450-650
SYNON: $:16NA
Comment: Rt=1148.71  Contributor=JahnCSUPMF  Study=RootExudatesMiller201507
Num Peaks: 5
154.024 7225 202.9739 5664 156.632 4896 114.9144 3718 104.937 2709

Name: C300
SYNON: $:00in-source
SYNON: $:04
SYNON: $:05NA
SYNON: $:06QUAD
SYNON: $:07Thermo ISQ
SYNON: $:09Thermo Trace GC: TG-5MS column
SYNON: $:10EI
SYNON: $:11P
SYNON: $:12NA
SYNON: $:1450-650
SYNON: $:16NA
Comment: Rt=1232.7  Contributor=JahnCSUPMF  Study=RootExudatesMiller201507
Num Peaks: 5
160.9014 7768 156.0293 7229 118.8848 5590 181.0087 5254 133.6583 5228

Name: C301
SYNON: $:00in-source
SYNON: $:04
SYNON: $:05NA
SYNON: $:06QUAD
SYNON: $:07Thermo ISQ
SYNON: $:09Thermo Trace GC: TG-5MS column
SYNON: $:10EI
SYNON: $:11P
SYNON: $:12NA
SYNON: $:1450-650
SYNON: $:16NA
Comment: Rt=1235.3  Contributor=JahnCSUPMF  Study=RootExudatesMiller201507
Num Peaks: 5
361.1353 17148 243.098 10748 305.1205 3524 363.098 2740 169.047 1950

Name: C302
SYNON: $:00in-source
SYNON: $:04
SYNON: $:05NA
SYNON: $:06QUAD
SYNON: $:07Thermo ISQ
SYNON: $:09Thermo Trace GC: TG-5MS column
SYNON: $:10EI
SYNON: $:11P
SYNON: $:12NA
SYNON: $:1450-650
SYNON: $:16NA
Comment: Rt=1242.94  Contributor=JahnCSUPMF  Study=RootExudatesMiller201507
Num Peaks: 5
257.0481 16843 231.213 4301 305.1001 2614 260.1188 2001 215.0405 1115

Name: C303
SYNON: $:00in-source
SYNON: $:04
SYNON: $:05NA
SYNON: $:06QUAD
SYNON: $:07Thermo ISQ
SYNON: $:09Thermo Trace GC: TG-5MS column
SYNON: $:10EI
SYNON: $:11P
SYNON: $:12NA
SYNON: $:1450-650
SYNON: $:16NA
Comment: Rt=1249.4  Contributor=JahnCSUPMF  Study=RootExudatesMiller201507
Num Peaks: 5
243.1175 10025 272.9334 5310 259.0738 4978 230.1283 4202 305.0616 2427

Name: C304
SYNON: $:00in-source
SYNON: $:04
SYNON: $:05NA
SYNON: $:06QUAD
SYNON: $:07Thermo ISQ
SYNON: $:09Thermo Trace GC: TG-5MS column
SYNON: $:10EI
SYNON: $:11P
SYNON: $:12NA
SYNON: $:1450-650
SYNON: $:16NA
Comment: Rt=1200.17  Contributor=JahnCSUPMF  Study=RootExudatesMiller201507
Num Peaks: 5
240.1074 11651 118.8877 6734 165.7904 5954 154.6972 3566 155.443 3524

Name: C305
SYNON: $:00in-source
SYNON: $:04
SYNON: $:05NA
SYNON: $:06QUAD
SYNON: $:07Thermo ISQ
SYNON: $:09Thermo Trace GC: TG-5MS column
SYNON: $:10EI
SYNON: $:11P
SYNON: $:12NA
SYNON: $:1450-650
SYNON: $:16NA
Comment: Rt=1258.98  Contributor=JahnCSUPMF  Study=RootExudatesMiller201507
Num Peaks: 5
259.0806 6403 230.0832 4530 305.1359 4280 363.1373 3233 169.0026 2242

Name: C306
SYNON: $:00in-source
SYNON: $:04
SYNON: $:05NA
SYNON: $:06QUAD
SYNON: $:07Thermo ISQ
SYNON: $:09Thermo Trace GC: TG-5MS column
SYNON: $:10EI
SYNON: $:11P
SYNON: $:12NA
SYNON: $:1450-650
SYNON: $:16NA
Comment: Rt=1300.46  Contributor=JahnCSUPMF  Study=RootExudatesMiller201507
Num Peaks: 5
243.0581 10545 245.0867 3864 305.0844 3518 319.1322 3419 169.1221 1983

Name: C307
SYNON: $:00in-source
SYNON: $:04
SYNON: $:05NA
SYNON: $:06QUAD
SYNON: $:07Thermo ISQ
SYNON: $:09Thermo Trace GC: TG-5MS column
SYNON: $:10EI
SYNON: $:11P
SYNON: $:12NA
SYNON: $:1450-650
SYNON: $:16NA
Comment: Rt=1296.26  Contributor=JahnCSUPMF  Study=RootExudatesMiller201507
Num Peaks: 5
431.121 309415 503.1531 41971 389.0724 27306 479.6284 15932 369.1664 9965

Name: C308
SYNON: $:00in-source
SYNON: $:04
SYNON: $:05NA
SYNON: $:06QUAD
SYNON: $:07Thermo ISQ
SYNON: $:09Thermo Trace GC: TG-5MS column
SYNON: $:10EI
SYNON: $:11P
SYNON: $:12NA
SYNON: $:1450-650
SYNON: $:16NA
Comment: Rt=1351.44  Contributor=JahnCSUPMF  Study=RootExudatesMiller201507
Num Peaks: 5
273.0764 4804 362.1489 3466 305.119 3131 289.1021 2916 363.2143 2831

Name: C309
SYNON: $:00in-source
SYNON: $:04
SYNON: $:05NA
SYNON: $:06QUAD
SYNON: $:07Thermo ISQ
SYNON: $:09Thermo Trace GC: TG-5MS column
SYNON: $:10EI
SYNON: $:11P
SYNON: $:12NA
SYNON: $:1450-650
SYNON: $:16NA
Comment: Rt=1363.11  Contributor=JahnCSUPMF  Study=RootExudatesMiller201507
Num Peaks: 5
135.0038 16126 211.0274 8587 160.881 7233 155.9184 5952 115.0219 2794

Name: C310
SYNON: $:00in-source
SYNON: $:04
SYNON: $:05NA
SYNON: $:06QUAD
SYNON: $:07Thermo ISQ
SYNON: $:09Thermo Trace GC: TG-5MS column
SYNON: $:10EI
SYNON: $:11P
SYNON: $:12NA
SYNON: $:1450-650
SYNON: $:16NA
Comment: Rt=461.2  Contributor=JahnCSUPMF  Study=RootExudatesMiller201507
Num Peaks: 4
304.1935 9764 174.0895 9325 305.1583 6576 246.1316 3502

Name: C311
SYNON: $:00in-source
SYNON: $:04
SYNON: $:05NA
SYNON: $:06QUAD
SYNON: $:07Thermo ISQ
SYNON: $:09Thermo Trace GC: TG-5MS column
SYNON: $:10EI
SYNON: $:11P
SYNON: $:12NA
SYNON: $:1450-650
SYNON: $:16NA
Comment: Rt=460.33  Contributor=JahnCSUPMF  Study=RootExudatesMiller201507
Num Peaks: 4
57.9776 4414 58.5616 2045 59.0887 1433 67.0214 527

Name: C312
SYNON: $:00in-source
SYNON: $:04
SYNON: $:05NA
SYNON: $:06QUAD
SYNON: $:07Thermo ISQ
SYNON: $:09Thermo Trace GC: TG-5MS column
SYNON: $:10EI
SYNON: $:11P
SYNON: $:12NA
SYNON: $:1450-650
SYNON: $:16NA
Comment: Rt=459.2  Contributor=JahnCSUPMF  Study=RootExudatesMiller201507
Num Peaks: 4
237.1149 79447 222.0767 43310 238.1454 16965 236.0513 7629

Name: C313
SYNON: $:00in-source
SYNON: $:04
SYNON: $:05NA
SYNON: $:06QUAD
SYNON: $:07Thermo ISQ
SYNON: $:09Thermo Trace GC: TG-5MS column
SYNON: $:10EI
SYNON: $:11P
SYNON: $:12NA
SYNON: $:1450-650
SYNON: $:16NA
Comment: Rt=455.02  Contributor=JahnCSUPMF  Study=RootExudatesMiller201507
Num Peaks: 4
366.2314 28758 420.2106 4923 367.2678 4420 435.2142 2091

Name: C314
SYNON: $:00in-source
SYNON: $:04
SYNON: $:05NA
SYNON: $:06QUAD
SYNON: $:07Thermo ISQ
SYNON: $:09Thermo Trace GC: TG-5MS column
SYNON: $:10EI
SYNON: $:11P
SYNON: $:12NA
SYNON: $:1450-650
SYNON: $:16NA
Comment: Rt=440.17  Contributor=JahnCSUPMF  Study=RootExudatesMiller201507
Num Peaks: 4
51.1441 25568 51.9775 20673 68.9826 3260 79.5187 3226

Name: C315
SYNON: $:00in-source
SYNON: $:04
SYNON: $:05NA
SYNON: $:06QUAD
SYNON: $:07Thermo ISQ
SYNON: $:09Thermo Trace GC: TG-5MS column
SYNON: $:10EI
SYNON: $:11P
SYNON: $:12NA
SYNON: $:1450-650
SYNON: $:16NA
Comment: Rt=442.92  Contributor=JahnCSUPMF  Study=RootExudatesMiller201507
Num Peaks: 4
229.1304 88230 214.1153 60336 172.064 54295 215.096 5317

Name: C316
SYNON: $:00in-source
SYNON: $:04
SYNON: $:05NA
SYNON: $:06QUAD
SYNON: $:07Thermo ISQ
SYNON: $:09Thermo Trace GC: TG-5MS column
SYNON: $:10EI
SYNON: $:11P
SYNON: $:12NA
SYNON: $:1450-650
SYNON: $:16NA
Comment: Rt=443.02  Contributor=JahnCSUPMF  Study=RootExudatesMiller201507
Num Peaks: 4
433.1125 108727 434.1347 26330 435.15 14199 436.193 2983

Name: C317
SYNON: $:00in-source
SYNON: $:04
SYNON: $:05NA
SYNON: $:06QUAD
SYNON: $:07Thermo ISQ
SYNON: $:09Thermo Trace GC: TG-5MS column
SYNON: $:10EI
SYNON: $:11P
SYNON: $:12NA
SYNON: $:1450-650
SYNON: $:16NA
Comment: Rt=425.77  Contributor=JahnCSUPMF  Study=RootExudatesMiller201507
Num Peaks: 4
72.9956 13499 130.9581 9233 116.9929 2868 129.0196 1129

Name: C318
SYNON: $:00in-source
SYNON: $:04
SYNON: $:05NA
SYNON: $:06QUAD
SYNON: $:07Thermo ISQ
SYNON: $:09Thermo Trace GC: TG-5MS column
SYNON: $:10EI
SYNON: $:11P
SYNON: $:12NA
SYNON: $:1450-650
SYNON: $:16NA
Comment: Rt=403.8  Contributor=JahnCSUPMF  Study=RootExudatesMiller201507
Num Peaks: 4
126.9741 7686 58.0588 6400 100.0473 1457 112.9774 1224

Name: C319
SYNON: $:00in-source
SYNON: $:04
SYNON: $:05NA
SYNON: $:06QUAD
SYNON: $:07Thermo ISQ
SYNON: $:09Thermo Trace GC: TG-5MS column
SYNON: $:10EI
SYNON: $:11P
SYNON: $:12NA
SYNON: $:1450-650
SYNON: $:16NA
Comment: Rt=399.31  Contributor=JahnCSUPMF  Study=RootExudatesMiller201507
Num Peaks: 4
50.3464 18187 77.4152 3956 80.0494 2487 125.8829 2438

Name: C320
SYNON: $:00in-source
SYNON: $:04
SYNON: $:05NA
SYNON: $:06QUAD
SYNON: $:07Thermo ISQ
SYNON: $:09Thermo Trace GC: TG-5MS column
SYNON: $:10EI
SYNON: $:11P
SYNON: $:12NA
SYNON: $:1450-650
SYNON: $:16NA
Comment: Rt=408.3  Contributor=JahnCSUPMF  Study=RootExudatesMiller201507
Num Peaks: 4
401.0421 70232 402.0644 15556 490.1194 5179 491.1241 4648

Name: C321
SYNON: $:00in-source
SYNON: $:04
SYNON: $:05NA
SYNON: $:06QUAD
SYNON: $:07Thermo ISQ
SYNON: $:09Thermo Trace GC: TG-5MS column
SYNON: $:10EI
SYNON: $:11P
SYNON: $:12NA
SYNON: $:1450-650
SYNON: $:16NA
Comment: Rt=408.32  Contributor=JahnCSUPMF  Study=RootExudatesMiller201507
Num Peaks: 4
51.136 29946 79.5045 5122 68.9897 4406 59.0927 1538

Name: C322
SYNON: $:00in-source
SYNON: $:04
SYNON: $:05NA
SYNON: $:06QUAD
SYNON: $:07Thermo ISQ
SYNON: $:09Thermo Trace GC: TG-5MS column
SYNON: $:10EI
SYNON: $:11P
SYNON: $:12NA
SYNON: $:1450-650
SYNON: $:16NA
Comment: Rt=367.52  Contributor=JahnCSUPMF  Study=RootExudatesMiller201507
Num Peaks: 4
200.0898 18647 243.1874 9735 154.0592 3517 244.1189 2809

Name: C323
SYNON: $:00in-source
SYNON: $:04
SYNON: $:05NA
SYNON: $:06QUAD
SYNON: $:07Thermo ISQ
SYNON: $:09Thermo Trace GC: TG-5MS column
SYNON: $:10EI
SYNON: $:11P
SYNON: $:12NA
SYNON: $:1450-650
SYNON: $:16NA
Comment: Rt=365.4  Contributor=JahnCSUPMF  Study=RootExudatesMiller201507
Num Peaks: 4
272.124 5431 258.1191 3766 277.1022 2796 274.1123 2012

Name: C324
SYNON: $:00in-source
SYNON: $:04
SYNON: $:05NA
SYNON: $:06QUAD
SYNON: $:07Thermo ISQ
SYNON: $:09Thermo Trace GC: TG-5MS column
SYNON: $:10EI
SYNON: $:11P
SYNON: $:12NA
SYNON: $:1450-650
SYNON: $:16NA
Comment: Rt=363.88  Contributor=JahnCSUPMF  Study=RootExudatesMiller201507
Num Peaks: 4
130.9748 11169 126.9618 9252 68.9713 8100 58.0139 8095

Name: C325
SYNON: $:00in-source
SYNON: $:04
SYNON: $:05NA
SYNON: $:06QUAD
SYNON: $:07Thermo ISQ
SYNON: $:09Thermo Trace GC: TG-5MS column
SYNON: $:10EI
SYNON: $:11P
SYNON: $:12NA
SYNON: $:1450-650
SYNON: $:16NA
Comment: Rt=364.33  Contributor=JahnCSUPMF  Study=RootExudatesMiller201507
Num Peaks: 4
248.1067 28149 275.1356 5529 291.1328 3504 276.1426 2565

Name: C326
SYNON: $:00in-source
SYNON: $:04
SYNON: $:05NA
SYNON: $:06QUAD
SYNON: $:07Thermo ISQ
SYNON: $:09Thermo Trace GC: TG-5MS column
SYNON: $:10EI
SYNON: $:11P
SYNON: $:12NA
SYNON: $:1450-650
SYNON: $:16NA
Comment: Rt=339.42  Contributor=JahnCSUPMF  Study=RootExudatesMiller201507
Num Peaks: 4
292.1594 387826 293.184 137276 276.071 8050 291.1584 5560

Name: C327
SYNON: $:00in-source
SYNON: $:04
SYNON: $:05NA
SYNON: $:06QUAD
SYNON: $:07Thermo ISQ
SYNON: $:09Thermo Trace GC: TG-5MS column
SYNON: $:10EI
SYNON: $:11P
SYNON: $:12NA
SYNON: $:1450-650
SYNON: $:16NA
Comment: Rt=339.85  Contributor=JahnCSUPMF  Study=RootExudatesMiller201507
Num Peaks: 4
58.014 13557 126.9653 10194 59.0716 2306 105.6702 1069

Name: C328
SYNON: $:00in-source
SYNON: $:04
SYNON: $:05NA
SYNON: $:06QUAD
SYNON: $:07Thermo ISQ
SYNON: $:09Thermo Trace GC: TG-5MS column
SYNON: $:10EI
SYNON: $:11P
SYNON: $:12NA
SYNON: $:1450-650
SYNON: $:16NA
Comment: Rt=356.2  Contributor=JahnCSUPMF  Study=RootExudatesMiller201507
Num Peaks: 4
411.2262 3917 410.9177 2707 412.1427 1512 410.1511 1087

Name: C329
SYNON: $:00in-source
SYNON: $:04
SYNON: $:05NA
SYNON: $:06QUAD
SYNON: $:07Thermo ISQ
SYNON: $:09Thermo Trace GC: TG-5MS column
SYNON: $:10EI
SYNON: $:11P
SYNON: $:12NA
SYNON: $:1450-650
SYNON: $:16NA
Comment: Rt=347.18  Contributor=JahnCSUPMF  Study=RootExudatesMiller201507
Num Peaks: 4
248.128 24851 174.086 24733 276.1241 9008 175.1292 6817

Name: C330
SYNON: $:00in-source
SYNON: $:04
SYNON: $:05NA
SYNON: $:06QUAD
SYNON: $:07Thermo ISQ
SYNON: $:09Thermo Trace GC: TG-5MS column
SYNON: $:10EI
SYNON: $:11P
SYNON: $:12NA
SYNON: $:1450-650
SYNON: $:16NA
Comment: Rt=347.91  Contributor=JahnCSUPMF  Study=RootExudatesMiller201507
Num Peaks: 4
214.1019 43003 245.1265 35601 172.1046 4170 139.9023 3133

Name: C331
SYNON: $:00in-source
SYNON: $:04
SYNON: $:05NA
SYNON: $:06QUAD
SYNON: $:07Thermo ISQ
SYNON: $:09Thermo Trace GC: TG-5MS column
SYNON: $:10EI
SYNON: $:11P
SYNON: $:12NA
SYNON: $:1450-650
SYNON: $:16NA
Comment: Rt=314.94  Contributor=JahnCSUPMF  Study=RootExudatesMiller201507
Num Peaks: 4
397.1466 16897 309.0402 8507 398.1372 4819 396.2183 3160

Name: C332
SYNON: $:00in-source
SYNON: $:04
SYNON: $:05NA
SYNON: $:06QUAD
SYNON: $:07Thermo ISQ
SYNON: $:09Thermo Trace GC: TG-5MS column
SYNON: $:10EI
SYNON: $:11P
SYNON: $:12NA
SYNON: $:1450-650
SYNON: $:16NA
Comment: Rt=314.96  Contributor=JahnCSUPMF  Study=RootExudatesMiller201507
Num Peaks: 4
78.362 46112 58.1153 13003 80.1309 3495 150.0729 3397

Name: C333
SYNON: $:00in-source
SYNON: $:04
SYNON: $:05NA
SYNON: $:06QUAD
SYNON: $:07Thermo ISQ
SYNON: $:09Thermo Trace GC: TG-5MS column
SYNON: $:10EI
SYNON: $:11P
SYNON: $:12NA
SYNON: $:1450-650
SYNON: $:16NA
Comment: Rt=322.47  Contributor=JahnCSUPMF  Study=RootExudatesMiller201507
Num Peaks: 4
155.0258 2258 109.9586 2023 109.7317 1859 216.0369 1571

Name: C334
SYNON: $:00in-source
SYNON: $:04
SYNON: $:05NA
SYNON: $:06QUAD
SYNON: $:07Thermo ISQ
SYNON: $:09Thermo Trace GC: TG-5MS column
SYNON: $:10EI
SYNON: $:11P
SYNON: $:12NA
SYNON: $:1450-650
SYNON: $:16NA
Comment: Rt=214.09  Contributor=JahnCSUPMF  Study=RootExudatesMiller201507
Num Peaks: 4
295.1376 195966 296.1487 36697 297.143 13601 279.0974 13325

Name: C335
SYNON: $:00in-source
SYNON: $:04
SYNON: $:05NA
SYNON: $:06QUAD
SYNON: $:07Thermo ISQ
SYNON: $:09Thermo Trace GC: TG-5MS column
SYNON: $:10EI
SYNON: $:11P
SYNON: $:12NA
SYNON: $:1450-650
SYNON: $:16NA
Comment: Rt=216.7  Contributor=JahnCSUPMF  Study=RootExudatesMiller201507
Num Peaks: 4
102.9047 18318 114.9715 7679 104.9751 3831 104.7054 3583

Name: C336
SYNON: $:00in-source
SYNON: $:04
SYNON: $:05NA
SYNON: $:06QUAD
SYNON: $:07Thermo ISQ
SYNON: $:09Thermo Trace GC: TG-5MS column
SYNON: $:10EI
SYNON: $:11P
SYNON: $:12NA
SYNON: $:1450-650
SYNON: $:16NA
Comment: Rt=216.09  Contributor=JahnCSUPMF  Study=RootExudatesMiller201507
Num Peaks: 4
233.0776 20700 101.077 5952 115.86 4256 172.9746 3151

Name: C337
SYNON: $:00in-source
SYNON: $:04
SYNON: $:05NA
SYNON: $:06QUAD
SYNON: $:07Thermo ISQ
SYNON: $:09Thermo Trace GC: TG-5MS column
SYNON: $:10EI
SYNON: $:11P
SYNON: $:12NA
SYNON: $:1450-650
SYNON: $:16NA
Comment: Rt=215.53  Contributor=JahnCSUPMF  Study=RootExudatesMiller201507
Num Peaks: 4
132.9615 178394 219.0875 162780 220.1182 23348 101.8527 5434

Name: C338
SYNON: $:00in-source
SYNON: $:04
SYNON: $:05NA
SYNON: $:06QUAD
SYNON: $:07Thermo ISQ
SYNON: $:09Thermo Trace GC: TG-5MS column
SYNON: $:10EI
SYNON: $:11P
SYNON: $:12NA
SYNON: $:1450-650
SYNON: $:16NA
Comment: Rt=226.52  Contributor=JahnCSUPMF  Study=RootExudatesMiller201507
Num Peaks: 4
129.0111 5245 274.0977 4022 304.099 2912 495.2049 1001

Name: C339
SYNON: $:00in-source
SYNON: $:04
SYNON: $:05NA
SYNON: $:06QUAD
SYNON: $:07Thermo ISQ
SYNON: $:09Thermo Trace GC: TG-5MS column
SYNON: $:10EI
SYNON: $:11P
SYNON: $:12NA
SYNON: $:1450-650
SYNON: $:16NA
Comment: Rt=223.36  Contributor=JahnCSUPMF  Study=RootExudatesMiller201507
Num Peaks: 4
174.0737 283157 175.1001 22989 202.1181 19279 279.1136 8212

Name: C340
SYNON: $:00in-source
SYNON: $:04
SYNON: $:05NA
SYNON: $:06QUAD
SYNON: $:07Thermo ISQ
SYNON: $:09Thermo Trace GC: TG-5MS column
SYNON: $:10EI
SYNON: $:11P
SYNON: $:12NA
SYNON: $:1450-650
SYNON: $:16NA
Comment: Rt=231.58  Contributor=JahnCSUPMF  Study=RootExudatesMiller201507
Num Peaks: 4
114.8991 3549 86.5682 2260 101.2242 2129 92.4332 1646

Name: C341
SYNON: $:00in-source
SYNON: $:04
SYNON: $:05NA
SYNON: $:06QUAD
SYNON: $:07Thermo ISQ
SYNON: $:09Thermo Trace GC: TG-5MS column
SYNON: $:10EI
SYNON: $:11P
SYNON: $:12NA
SYNON: $:1450-650
SYNON: $:16NA
Comment: Rt=230.31  Contributor=JahnCSUPMF  Study=RootExudatesMiller201507
Num Peaks: 4
58.0122 46155 100.1996 2096 97.0654 1357 63.2123 1311

Name: C342
SYNON: $:00in-source
SYNON: $:04
SYNON: $:05NA
SYNON: $:06QUAD
SYNON: $:07Thermo ISQ
SYNON: $:09Thermo Trace GC: TG-5MS column
SYNON: $:10EI
SYNON: $:11P
SYNON: $:12NA
SYNON: $:1450-650
SYNON: $:16NA
Comment: Rt=236.9  Contributor=JahnCSUPMF  Study=RootExudatesMiller201507
Num Peaks: 4
53.1373 5271 112.9628 2940 105.8801 1984 106.1255 1828

Name: C343
SYNON: $:00in-source
SYNON: $:04
SYNON: $:05NA
SYNON: $:06QUAD
SYNON: $:07Thermo ISQ
SYNON: $:09Thermo Trace GC: TG-5MS column
SYNON: $:10EI
SYNON: $:11P
SYNON: $:12NA
SYNON: $:1450-650
SYNON: $:16NA
Comment: Rt=246.04  Contributor=JahnCSUPMF  Study=RootExudatesMiller201507
Num Peaks: 4
205.0715 275568 206.0996 69593 74.2328 36230 184.0669 17854

Name: C344
SYNON: $:00in-source
SYNON: $:04
SYNON: $:05NA
SYNON: $:06QUAD
SYNON: $:07Thermo ISQ
SYNON: $:09Thermo Trace GC: TG-5MS column
SYNON: $:10EI
SYNON: $:11P
SYNON: $:12NA
SYNON: $:1450-650
SYNON: $:16NA
Comment: Rt=244.23  Contributor=JahnCSUPMF  Study=RootExudatesMiller201507
Num Peaks: 4
160.024 40866 144.0441 13180 70.0896 7088 57.4662 4690

Name: C345
SYNON: $:00in-source
SYNON: $:04
SYNON: $:05NA
SYNON: $:06QUAD
SYNON: $:07Thermo ISQ
SYNON: $:09Thermo Trace GC: TG-5MS column
SYNON: $:10EI
SYNON: $:11P
SYNON: $:12NA
SYNON: $:1450-650
SYNON: $:16NA
Comment: Rt=251.54  Contributor=JahnCSUPMF  Study=RootExudatesMiller201507
Num Peaks: 4
51.1108 150532 68.9627 17990 75.6448 5504 149.6349 4292

Name: C346
SYNON: $:00in-source
SYNON: $:04
SYNON: $:05NA
SYNON: $:06QUAD
SYNON: $:07Thermo ISQ
SYNON: $:09Thermo Trace GC: TG-5MS column
SYNON: $:10EI
SYNON: $:11P
SYNON: $:12NA
SYNON: $:1450-650
SYNON: $:16NA
Comment: Rt=290.03  Contributor=JahnCSUPMF  Study=RootExudatesMiller201507
Num Peaks: 4
57.9656 19956 126.9512 19694 58.1291 18057 126.0064 6713

Name: C347
SYNON: $:00in-source
SYNON: $:04
SYNON: $:05NA
SYNON: $:06QUAD
SYNON: $:07Thermo ISQ
SYNON: $:09Thermo Trace GC: TG-5MS column
SYNON: $:10EI
SYNON: $:11P
SYNON: $:12NA
SYNON: $:1450-650
SYNON: $:16NA
Comment: Rt=291.03  Contributor=JahnCSUPMF  Study=RootExudatesMiller201507
Num Peaks: 4
202.1159 19832 203.116 3957 216.1373 2783 113.8207 1033

Name: C348
SYNON: $:00in-source
SYNON: $:04
SYNON: $:05NA
SYNON: $:06QUAD
SYNON: $:07Thermo ISQ
SYNON: $:09Thermo Trace GC: TG-5MS column
SYNON: $:10EI
SYNON: $:11P
SYNON: $:12NA
SYNON: $:1450-650
SYNON: $:16NA
Comment: Rt=298.57  Contributor=JahnCSUPMF  Study=RootExudatesMiller201507
Num Peaks: 4
218.0995 22695 144.0719 21119 246.1667 5363 145.1574 4676

Name: C349
SYNON: $:00in-source
SYNON: $:04
SYNON: $:05NA
SYNON: $:06QUAD
SYNON: $:07Thermo ISQ
SYNON: $:09Thermo Trace GC: TG-5MS column
SYNON: $:10EI
SYNON: $:11P
SYNON: $:12NA
SYNON: $:1450-650
SYNON: $:16NA
Comment: Rt=258.12  Contributor=JahnCSUPMF  Study=RootExudatesMiller201507
Num Peaks: 4
204.0066 28660 271.0413 13605 245.0469 4539 157.0389 3883

Name: C350
SYNON: $:00in-source
SYNON: $:04
SYNON: $:05NA
SYNON: $:06QUAD
SYNON: $:07Thermo ISQ
SYNON: $:09Thermo Trace GC: TG-5MS column
SYNON: $:10EI
SYNON: $:11P
SYNON: $:12NA
SYNON: $:1450-650
SYNON: $:16NA
Comment: Rt=257.95  Contributor=JahnCSUPMF  Study=RootExudatesMiller201507
Num Peaks: 4
359.1164 12582 354.3109 6575 360.1032 3265 353.9662 2527

Name: C351
SYNON: $:00in-source
SYNON: $:04
SYNON: $:05NA
SYNON: $:06QUAD
SYNON: $:07Thermo ISQ
SYNON: $:09Thermo Trace GC: TG-5MS column
SYNON: $:10EI
SYNON: $:11P
SYNON: $:12NA
SYNON: $:1450-650
SYNON: $:16NA
Comment: Rt=257.17  Contributor=JahnCSUPMF  Study=RootExudatesMiller201507
Num Peaks: 4
170.0578 5667 142.0503 2213 198.0939 2101 213.0852 1879

Name: C352
SYNON: $:00in-source
SYNON: $:04
SYNON: $:05NA
SYNON: $:06QUAD
SYNON: $:07Thermo ISQ
SYNON: $:09Thermo Trace GC: TG-5MS column
SYNON: $:10EI
SYNON: $:11P
SYNON: $:12NA
SYNON: $:1450-650
SYNON: $:16NA
Comment: Rt=256.23  Contributor=JahnCSUPMF  Study=RootExudatesMiller201507
Num Peaks: 4
323.0864 183854 324.1215 61841 322.102 41838 307.1156 4572

Name: C353
SYNON: $:00in-source
SYNON: $:04
SYNON: $:05NA
SYNON: $:06QUAD
SYNON: $:07Thermo ISQ
SYNON: $:09Thermo Trace GC: TG-5MS column
SYNON: $:10EI
SYNON: $:11P
SYNON: $:12NA
SYNON: $:1450-650
SYNON: $:16NA
Comment: Rt=266.47  Contributor=JahnCSUPMF  Study=RootExudatesMiller201507
Num Peaks: 4
337.17 279972 338.1767 85552 114.9518 26329 113.8598 4720

Name: C354
SYNON: $:00in-source
SYNON: $:04
SYNON: $:05NA
SYNON: $:06QUAD
SYNON: $:07Thermo ISQ
SYNON: $:09Thermo Trace GC: TG-5MS column
SYNON: $:10EI
SYNON: $:11P
SYNON: $:12NA
SYNON: $:1450-650
SYNON: $:16NA
Comment: Rt=266.49  Contributor=JahnCSUPMF  Study=RootExudatesMiller201507
Num Peaks: 4
279.0911 119250 248.067 67127 336.1433 53799 263.0629 24969

Name: C355
SYNON: $:00in-source
SYNON: $:04
SYNON: $:05NA
SYNON: $:06QUAD
SYNON: $:07Thermo ISQ
SYNON: $:09Thermo Trace GC: TG-5MS column
SYNON: $:10EI
SYNON: $:11P
SYNON: $:12NA
SYNON: $:1450-650
SYNON: $:16NA
Comment: Rt=273.83  Contributor=JahnCSUPMF  Study=RootExudatesMiller201507
Num Peaks: 4
368.3126 32909 354.189 17882 321.0829 8981 374.164 4062

Name: C356
SYNON: $:00in-source
SYNON: $:04
SYNON: $:05NA
SYNON: $:06QUAD
SYNON: $:07Thermo ISQ
SYNON: $:09Thermo Trace GC: TG-5MS column
SYNON: $:10EI
SYNON: $:11P
SYNON: $:12NA
SYNON: $:1450-650
SYNON: $:16NA
Comment: Rt=274.75  Contributor=JahnCSUPMF  Study=RootExudatesMiller201507
Num Peaks: 4
125.9903 8653 80.086 5022 53.1259 3527 112.9684 1547

Name: C357
SYNON: $:00in-source
SYNON: $:04
SYNON: $:05NA
SYNON: $:06QUAD
SYNON: $:07Thermo ISQ
SYNON: $:09Thermo Trace GC: TG-5MS column
SYNON: $:10EI
SYNON: $:11P
SYNON: $:12NA
SYNON: $:1450-650
SYNON: $:16NA
Comment: Rt=642.9  Contributor=JahnCSUPMF  Study=RootExudatesMiller201507
Num Peaks: 4
55.196 1335 54.9203 1305 109.0541 1210 139.8746 1022

Name: C358
SYNON: $:00in-source
SYNON: $:04
SYNON: $:05NA
SYNON: $:06QUAD
SYNON: $:07Thermo ISQ
SYNON: $:09Thermo Trace GC: TG-5MS column
SYNON: $:10EI
SYNON: $:11P
SYNON: $:12NA
SYNON: $:1450-650
SYNON: $:16NA
Comment: Rt=632.26  Contributor=JahnCSUPMF  Study=RootExudatesMiller201507
Num Peaks: 4
259.1354 47226 258.149 19213 188.0635 17420 424.2854 1121

Name: C359
SYNON: $:00in-source
SYNON: $:04
SYNON: $:05NA
SYNON: $:06QUAD
SYNON: $:07Thermo ISQ
SYNON: $:09Thermo Trace GC: TG-5MS column
SYNON: $:10EI
SYNON: $:11P
SYNON: $:12NA
SYNON: $:1450-650
SYNON: $:16NA
Comment: Rt=483.39  Contributor=JahnCSUPMF  Study=RootExudatesMiller201507
Num Peaks: 4
246.0756 6362 260.1335 5797 172.0811 5553 113.9698 4053

Name: C360
SYNON: $:00in-source
SYNON: $:04
SYNON: $:05NA
SYNON: $:06QUAD
SYNON: $:07Thermo ISQ
SYNON: $:09Thermo Trace GC: TG-5MS column
SYNON: $:10EI
SYNON: $:11P
SYNON: $:12NA
SYNON: $:1450-650
SYNON: $:16NA
Comment: Rt=482.14  Contributor=JahnCSUPMF  Study=RootExudatesMiller201507
Num Peaks: 4
447.1582 100827 448.1318 46860 449.1269 28119 446.0063 2942

Name: C361
SYNON: $:00in-source
SYNON: $:04
SYNON: $:05NA
SYNON: $:06QUAD
SYNON: $:07Thermo ISQ
SYNON: $:09Thermo Trace GC: TG-5MS column
SYNON: $:10EI
SYNON: $:11P
SYNON: $:12NA
SYNON: $:1450-650
SYNON: $:16NA
Comment: Rt=511.13  Contributor=JahnCSUPMF  Study=RootExudatesMiller201507
Num Peaks: 4
401.0458 64850 402.0453 20907 489.1252 7395 577.1598 4847

Name: C362
SYNON: $:00in-source
SYNON: $:04
SYNON: $:05NA
SYNON: $:06QUAD
SYNON: $:07Thermo ISQ
SYNON: $:09Thermo Trace GC: TG-5MS column
SYNON: $:10EI
SYNON: $:11P
SYNON: $:12NA
SYNON: $:1450-650
SYNON: $:16NA
Comment: Rt=526.11  Contributor=JahnCSUPMF  Study=RootExudatesMiller201507
Num Peaks: 4
307.1929 39101 308.1839 7394 233.0884 4969 245.1193 3311

Name: C363
SYNON: $:00in-source
SYNON: $:04
SYNON: $:05NA
SYNON: $:06QUAD
SYNON: $:07Thermo ISQ
SYNON: $:09Thermo Trace GC: TG-5MS column
SYNON: $:10EI
SYNON: $:11P
SYNON: $:12NA
SYNON: $:1450-650
SYNON: $:16NA
Comment: Rt=555.7  Contributor=JahnCSUPMF  Study=RootExudatesMiller201507
Num Peaks: 4
292.1488 5314 304.1955 4679 246.1129 4110 290.1628 3559

Name: C364
SYNON: $:00in-source
SYNON: $:04
SYNON: $:05NA
SYNON: $:06QUAD
SYNON: $:07Thermo ISQ
SYNON: $:09Thermo Trace GC: TG-5MS column
SYNON: $:10EI
SYNON: $:11P
SYNON: $:12NA
SYNON: $:1450-650
SYNON: $:16NA
Comment: Rt=580.92  Contributor=JahnCSUPMF  Study=RootExudatesMiller201507
Num Peaks: 4
313.2085 12062 426.3029 7983 472.3063 4595 427.2608 3963

Name: C365
SYNON: $:00in-source
SYNON: $:04
SYNON: $:05NA
SYNON: $:06QUAD
SYNON: $:07Thermo ISQ
SYNON: $:09Thermo Trace GC: TG-5MS column
SYNON: $:10EI
SYNON: $:11P
SYNON: $:12NA
SYNON: $:1450-650
SYNON: $:16NA
Comment: Rt=572.37  Contributor=JahnCSUPMF  Study=RootExudatesMiller201507
Num Peaks: 4
218.1021 22155 232.0943 12271 219.0915 10778 233.1272 5519

Name: C366
SYNON: $:00in-source
SYNON: $:04
SYNON: $:05NA
SYNON: $:06QUAD
SYNON: $:07Thermo ISQ
SYNON: $:09Thermo Trace GC: TG-5MS column
SYNON: $:10EI
SYNON: $:11P
SYNON: $:12NA
SYNON: $:1450-650
SYNON: $:16NA
Comment: Rt=588.48  Contributor=JahnCSUPMF  Study=RootExudatesMiller201507
Num Peaks: 4
425.0533 2924 499.0338 2144 411.1477 1273 485.0458 849

Name: C367
SYNON: $:00in-source
SYNON: $:04
SYNON: $:05NA
SYNON: $:06QUAD
SYNON: $:07Thermo ISQ
SYNON: $:09Thermo Trace GC: TG-5MS column
SYNON: $:10EI
SYNON: $:11P
SYNON: $:12NA
SYNON: $:1450-650
SYNON: $:16NA
Comment: Rt=600.36  Contributor=JahnCSUPMF  Study=RootExudatesMiller201507
Num Peaks: 4
231.1145 11144 226.0955 6523 292.1589 4380 232.1031 3523

Name: C368
SYNON: $:00in-source
SYNON: $:04
SYNON: $:05NA
SYNON: $:06QUAD
SYNON: $:07Thermo ISQ
SYNON: $:09Thermo Trace GC: TG-5MS column
SYNON: $:10EI
SYNON: $:11P
SYNON: $:12NA
SYNON: $:1450-650
SYNON: $:16NA
Comment: Rt=655.52  Contributor=JahnCSUPMF  Study=RootExudatesMiller201507
Num Peaks: 4
318.1908 20326 305.1662 19214 306.2024 8295 367.1894 2618

Name: C369
SYNON: $:00in-source
SYNON: $:04
SYNON: $:05NA
SYNON: $:06QUAD
SYNON: $:07Thermo ISQ
SYNON: $:09Thermo Trace GC: TG-5MS column
SYNON: $:10EI
SYNON: $:11P
SYNON: $:12NA
SYNON: $:1450-650
SYNON: $:16NA
Comment: Rt=706.53  Contributor=JahnCSUPMF  Study=RootExudatesMiller201507
Num Peaks: 4
189.0307 9595 435.2887 7334 203.0425 5497 232.1279 4445

Name: C370
SYNON: $:00in-source
SYNON: $:04
SYNON: $:05NA
SYNON: $:06QUAD
SYNON: $:07Thermo ISQ
SYNON: $:09Thermo Trace GC: TG-5MS column
SYNON: $:10EI
SYNON: $:11P
SYNON: $:12NA
SYNON: $:1450-650
SYNON: $:16NA
Comment: Rt=743.43  Contributor=JahnCSUPMF  Study=RootExudatesMiller201507
Num Peaks: 4
93.7367 1059 66.5884 886 105.7429 758 108.03 706

Name: C371
SYNON: $:00in-source
SYNON: $:04
SYNON: $:05NA
SYNON: $:06QUAD
SYNON: $:07Thermo ISQ
SYNON: $:09Thermo Trace GC: TG-5MS column
SYNON: $:10EI
SYNON: $:11P
SYNON: $:12NA
SYNON: $:1450-650
SYNON: $:16NA
Comment: Rt=856.14  Contributor=JahnCSUPMF  Study=RootExudatesMiller201507
Num Peaks: 4
243.0949 5105 231.1325 4175 289.1385 3083 260.0502 2175

Name: C372
SYNON: $:00in-source
SYNON: $:04
SYNON: $:05NA
SYNON: $:06QUAD
SYNON: $:07Thermo ISQ
SYNON: $:09Thermo Trace GC: TG-5MS column
SYNON: $:10EI
SYNON: $:11P
SYNON: $:12NA
SYNON: $:1450-650
SYNON: $:16NA
Comment: Rt=784.52  Contributor=JahnCSUPMF  Study=RootExudatesMiller201507
Num Peaks: 4
204.0804 137262 305.191 15329 261.1384 4620 101.0113 2349

Name: C373
SYNON: $:00in-source
SYNON: $:04
SYNON: $:05NA
SYNON: $:06QUAD
SYNON: $:07Thermo ISQ
SYNON: $:09Thermo Trace GC: TG-5MS column
SYNON: $:10EI
SYNON: $:11P
SYNON: $:12NA
SYNON: $:1450-650
SYNON: $:16NA
Comment: Rt=896.1  Contributor=JahnCSUPMF  Study=RootExudatesMiller201507
Num Peaks: 4
388.2136 2680 521.0966 2020 411.2813 943 607.4999 731

Name: C374
SYNON: $:00in-source
SYNON: $:04
SYNON: $:05NA
SYNON: $:06QUAD
SYNON: $:07Thermo ISQ
SYNON: $:09Thermo Trace GC: TG-5MS column
SYNON: $:10EI
SYNON: $:11P
SYNON: $:12NA
SYNON: $:1450-650
SYNON: $:16NA
Comment: Rt=895.61  Contributor=JahnCSUPMF  Study=RootExudatesMiller201507
Num Peaks: 4
309.1616 10674 380.2116 6524 351.2259 4827 525.2757 2602

Name: C375
SYNON: $:00in-source
SYNON: $:04
SYNON: $:05NA
SYNON: $:06QUAD
SYNON: $:07Thermo ISQ
SYNON: $:09Thermo Trace GC: TG-5MS column
SYNON: $:10EI
SYNON: $:11P
SYNON: $:12NA
SYNON: $:1450-650
SYNON: $:16NA
Comment: Rt=894.79  Contributor=JahnCSUPMF  Study=RootExudatesMiller201507
Num Peaks: 4
566.3165 2536 526.3079 1731 635.1505 1309 559.2723 1257

Name: C376
SYNON: $:00in-source
SYNON: $:04
SYNON: $:05NA
SYNON: $:06QUAD
SYNON: $:07Thermo ISQ
SYNON: $:09Thermo Trace GC: TG-5MS column
SYNON: $:10EI
SYNON: $:11P
SYNON: $:12NA
SYNON: $:1450-650
SYNON: $:16NA
Comment: Rt=895.26  Contributor=JahnCSUPMF  Study=RootExudatesMiller201507
Num Peaks: 4
265.0968 90672 193.0605 72946 177.0171 40272 266.1171 23693

Name: C377
SYNON: $:00in-source
SYNON: $:04
SYNON: $:05NA
SYNON: $:06QUAD
SYNON: $:07Thermo ISQ
SYNON: $:09Thermo Trace GC: TG-5MS column
SYNON: $:10EI
SYNON: $:11P
SYNON: $:12NA
SYNON: $:1450-650
SYNON: $:16NA
Comment: Rt=923.3  Contributor=JahnCSUPMF  Study=RootExudatesMiller201507
Num Peaks: 4
278.1752 81451 180.066 9393 445.1278 4021 445.4035 3381

Name: C378
SYNON: $:00in-source
SYNON: $:04
SYNON: $:05NA
SYNON: $:06QUAD
SYNON: $:07Thermo ISQ
SYNON: $:09Thermo Trace GC: TG-5MS column
SYNON: $:10EI
SYNON: $:11P
SYNON: $:12NA
SYNON: $:1450-650
SYNON: $:16NA
Comment: Rt=935.01  Contributor=JahnCSUPMF  Study=RootExudatesMiller201507
Num Peaks: 4
477.1087 4637 434.1849 3068 360.1961 2798 445.0995 2558

Name: C379
SYNON: $:00in-source
SYNON: $:04
SYNON: $:05NA
SYNON: $:06QUAD
SYNON: $:07Thermo ISQ
SYNON: $:09Thermo Trace GC: TG-5MS column
SYNON: $:10EI
SYNON: $:11P
SYNON: $:12NA
SYNON: $:1450-650
SYNON: $:16NA
Comment: Rt=1119.86  Contributor=JahnCSUPMF  Study=RootExudatesMiller201507
Num Peaks: 4
229.0642 4585 245.0725 4026 289.0685 2765 246.301 2422

Name: C380
SYNON: $:00in-source
SYNON: $:04
SYNON: $:05NA
SYNON: $:06QUAD
SYNON: $:07Thermo ISQ
SYNON: $:09Thermo Trace GC: TG-5MS column
SYNON: $:10EI
SYNON: $:11P
SYNON: $:12NA
SYNON: $:1450-650
SYNON: $:16NA
Comment: Rt=1143.62  Contributor=JahnCSUPMF  Study=RootExudatesMiller201507
Num Peaks: 4
160.9058 8746 96.0184 5839 158.0697 5682 155.2776 3351

Name: C381
SYNON: $:00in-source
SYNON: $:04
SYNON: $:05NA
SYNON: $:06QUAD
SYNON: $:07Thermo ISQ
SYNON: $:09Thermo Trace GC: TG-5MS column
SYNON: $:10EI
SYNON: $:11P
SYNON: $:12NA
SYNON: $:1450-650
SYNON: $:16NA
Comment: Rt=1145.02  Contributor=JahnCSUPMF  Study=RootExudatesMiller201507
Num Peaks: 4
319.1734 3379 305.1214 3326 291.1043 2926 363.1167 1919

Name: C382
SYNON: $:00in-source
SYNON: $:04
SYNON: $:05NA
SYNON: $:06QUAD
SYNON: $:07Thermo ISQ
SYNON: $:09Thermo Trace GC: TG-5MS column
SYNON: $:10EI
SYNON: $:11P
SYNON: $:12NA
SYNON: $:1450-650
SYNON: $:16NA
Comment: Rt=1087.81  Contributor=JahnCSUPMF  Study=RootExudatesMiller201507
Num Peaks: 4
96.005 8308 158.0597 6250 161.8812 5064 96.5682 3029

Name: C383
SYNON: $:00in-source
SYNON: $:04
SYNON: $:05NA
SYNON: $:06QUAD
SYNON: $:07Thermo ISQ
SYNON: $:09Thermo Trace GC: TG-5MS column
SYNON: $:10EI
SYNON: $:11P
SYNON: $:12NA
SYNON: $:1450-650
SYNON: $:16NA
Comment: Rt=1086.25  Contributor=JahnCSUPMF  Study=RootExudatesMiller201507
Num Peaks: 4
231.0684 6045 273.1494 4689 272.9057 4463 319.0974 2840

Name: C384
SYNON: $:00in-source
SYNON: $:04
SYNON: $:05NA
SYNON: $:06QUAD
SYNON: $:07Thermo ISQ
SYNON: $:09Thermo Trace GC: TG-5MS column
SYNON: $:10EI
SYNON: $:11P
SYNON: $:12NA
SYNON: $:1450-650
SYNON: $:16NA
Comment: Rt=1089.9  Contributor=JahnCSUPMF  Study=RootExudatesMiller201507
Num Peaks: 4
165.6622 7932 155.3235 3776 158.8064 3575 145.041 1687

Name: C385
SYNON: $:00in-source
SYNON: $:04
SYNON: $:05NA
SYNON: $:06QUAD
SYNON: $:07Thermo ISQ
SYNON: $:09Thermo Trace GC: TG-5MS column
SYNON: $:10EI
SYNON: $:11P
SYNON: $:12NA
SYNON: $:1450-650
SYNON: $:16NA
Comment: Rt=1078.24  Contributor=JahnCSUPMF  Study=RootExudatesMiller201507
Num Peaks: 4
181.0112 7260 156.6237 4073 94.9022 2018 121.1628 1483

Name: C386
SYNON: $:00in-source
SYNON: $:04
SYNON: $:05NA
SYNON: $:06QUAD
SYNON: $:07Thermo ISQ
SYNON: $:09Thermo Trace GC: TG-5MS column
SYNON: $:10EI
SYNON: $:11P
SYNON: $:12NA
SYNON: $:1450-650
SYNON: $:16NA
Comment: Rt=1119.09  Contributor=JahnCSUPMF  Study=RootExudatesMiller201507
Num Peaks: 4
164.1592 8551 154.0451 7965 133.7299 5289 114.9331 3775

Name: C387
SYNON: $:00in-source
SYNON: $:04
SYNON: $:05NA
SYNON: $:06QUAD
SYNON: $:07Thermo ISQ
SYNON: $:09Thermo Trace GC: TG-5MS column
SYNON: $:10EI
SYNON: $:11P
SYNON: $:12NA
SYNON: $:1450-650
SYNON: $:16NA
Comment: Rt=1117.77  Contributor=JahnCSUPMF  Study=RootExudatesMiller201507
Num Peaks: 4
202.9735 7965 102.8357 5255 180.0843 5209 156.6917 4613

Name: C388
SYNON: $:00in-source
SYNON: $:04
SYNON: $:05NA
SYNON: $:06QUAD
SYNON: $:07Thermo ISQ
SYNON: $:09Thermo Trace GC: TG-5MS column
SYNON: $:10EI
SYNON: $:11P
SYNON: $:12NA
SYNON: $:1450-650
SYNON: $:16NA
Comment: Rt=1115.26  Contributor=JahnCSUPMF  Study=RootExudatesMiller201507
Num Peaks: 4
160.902 9265 74.444 3776 96.5807 2487 120.8795 2113

Name: C389
SYNON: $:00in-source
SYNON: $:04
SYNON: $:05NA
SYNON: $:06QUAD
SYNON: $:07Thermo ISQ
SYNON: $:09Thermo Trace GC: TG-5MS column
SYNON: $:10EI
SYNON: $:11P
SYNON: $:12NA
SYNON: $:1450-650
SYNON: $:16NA
Comment: Rt=1097.44  Contributor=JahnCSUPMF  Study=RootExudatesMiller201507
Num Peaks: 4
156.04 8389 165.6244 6896 119.6034 1654 145.0673 1452

Name: C390
SYNON: $:00in-source
SYNON: $:04
SYNON: $:05NA
SYNON: $:06QUAD
SYNON: $:07Thermo ISQ
SYNON: $:09Thermo Trace GC: TG-5MS column
SYNON: $:10EI
SYNON: $:11P
SYNON: $:12NA
SYNON: $:1450-650
SYNON: $:16NA
Comment: Rt=1105.4  Contributor=JahnCSUPMF  Study=RootExudatesMiller201507
Num Peaks: 4
160.9581 9935 163.7691 7503 95.897 7326 104.8881 2585

Name: C391
SYNON: $:00in-source
SYNON: $:04
SYNON: $:05NA
SYNON: $:06QUAD
SYNON: $:07Thermo ISQ
SYNON: $:09Thermo Trace GC: TG-5MS column
SYNON: $:10EI
SYNON: $:11P
SYNON: $:12NA
SYNON: $:1450-650
SYNON: $:16NA
Comment: Rt=1101.51  Contributor=JahnCSUPMF  Study=RootExudatesMiller201507
Num Peaks: 4
217.0725 21126 243.0651 11414 305.0937 3802 363.0771 2798

Name: C392
SYNON: $:00in-source
SYNON: $:04
SYNON: $:05NA
SYNON: $:06QUAD
SYNON: $:07Thermo ISQ
SYNON: $:09Thermo Trace GC: TG-5MS column
SYNON: $:10EI
SYNON: $:11P
SYNON: $:12NA
SYNON: $:1450-650
SYNON: $:16NA
Comment: Rt=973.28  Contributor=JahnCSUPMF  Study=RootExudatesMiller201507
Num Peaks: 4
488.2162 2123 519.0546 2069 577.9264 1320 547.2488 1131

Name: C393
SYNON: $:00in-source
SYNON: $:04
SYNON: $:05NA
SYNON: $:06QUAD
SYNON: $:07Thermo ISQ
SYNON: $:09Thermo Trace GC: TG-5MS column
SYNON: $:10EI
SYNON: $:11P
SYNON: $:12NA
SYNON: $:1450-650
SYNON: $:16NA
Comment: Rt=975.72  Contributor=JahnCSUPMF  Study=RootExudatesMiller201507
Num Peaks: 4
361.1102 7737 319.1248 4736 258.9352 3592 229.0752 3373

Name: C394
SYNON: $:00in-source
SYNON: $:04
SYNON: $:05NA
SYNON: $:06QUAD
SYNON: $:07Thermo ISQ
SYNON: $:09Thermo Trace GC: TG-5MS column
SYNON: $:10EI
SYNON: $:11P
SYNON: $:12NA
SYNON: $:1450-650
SYNON: $:16NA
Comment: Rt=1005.33  Contributor=JahnCSUPMF  Study=RootExudatesMiller201507
Num Peaks: 4
459.0638 3701 476.0848 3482 372.1308 3184 507.1468 1872

Name: C395
SYNON: $:00in-source
SYNON: $:04
SYNON: $:05NA
SYNON: $:06QUAD
SYNON: $:07Thermo ISQ
SYNON: $:09Thermo Trace GC: TG-5MS column
SYNON: $:10EI
SYNON: $:11P
SYNON: $:12NA
SYNON: $:1450-650
SYNON: $:16NA
Comment: Rt=1006.44  Contributor=JahnCSUPMF  Study=RootExudatesMiller201507
Num Peaks: 4
397.0854 2565 488.0732 1924 474.0923 1918 593.2251 879

Name: C396
SYNON: $:00in-source
SYNON: $:04
SYNON: $:05NA
SYNON: $:06QUAD
SYNON: $:07Thermo ISQ
SYNON: $:09Thermo Trace GC: TG-5MS column
SYNON: $:10EI
SYNON: $:11P
SYNON: $:12NA
SYNON: $:1450-650
SYNON: $:16NA
Comment: Rt=1007.06  Contributor=JahnCSUPMF  Study=RootExudatesMiller201507
Num Peaks: 4
413.1045 5055 461.9428 3724 563.1626 1716 533.0599 1484

Name: C397
SYNON: $:00in-source
SYNON: $:04
SYNON: $:05NA
SYNON: $:06QUAD
SYNON: $:07Thermo ISQ
SYNON: $:09Thermo Trace GC: TG-5MS column
SYNON: $:10EI
SYNON: $:11P
SYNON: $:12NA
SYNON: $:1450-650
SYNON: $:16NA
Comment: Rt=1008.01  Contributor=JahnCSUPMF  Study=RootExudatesMiller201507
Num Peaks: 4
361.1227 5144 231.1206 4656 305.1173 2465 319.0818 2138

Name: C398
SYNON: $:00in-source
SYNON: $:04
SYNON: $:05NA
SYNON: $:06QUAD
SYNON: $:07Thermo ISQ
SYNON: $:09Thermo Trace GC: TG-5MS column
SYNON: $:10EI
SYNON: $:11P
SYNON: $:12NA
SYNON: $:1450-650
SYNON: $:16NA
Comment: Rt=1000.74  Contributor=JahnCSUPMF  Study=RootExudatesMiller201507
Num Peaks: 4
165.6866 4893 154.0535 4719 158.7796 2437 88.3794 885

Name: C399
SYNON: $:00in-source
SYNON: $:04
SYNON: $:05NA
SYNON: $:06QUAD
SYNON: $:07Thermo ISQ
SYNON: $:09Thermo Trace GC: TG-5MS column
SYNON: $:10EI
SYNON: $:11P
SYNON: $:12NA
SYNON: $:1450-650
SYNON: $:16NA
Comment: Rt=1070.4  Contributor=JahnCSUPMF  Study=RootExudatesMiller201507
Num Peaks: 4
156.028 8070 153.9987 7523 163.7183 7150 152.0425 3630

Name: C400
SYNON: $:00in-source
SYNON: $:04
SYNON: $:05NA
SYNON: $:06QUAD
SYNON: $:07Thermo ISQ
SYNON: $:09Thermo Trace GC: TG-5MS column
SYNON: $:10EI
SYNON: $:11P
SYNON: $:12NA
SYNON: $:1450-650
SYNON: $:16NA
Comment: Rt=1068.17  Contributor=JahnCSUPMF  Study=RootExudatesMiller201507
Num Peaks: 4
179.7217 5700 158.0775 5557 91.2711 4694 149.6095 3448

Name: C401
SYNON: $:00in-source
SYNON: $:04
SYNON: $:05NA
SYNON: $:06QUAD
SYNON: $:07Thermo ISQ
SYNON: $:09Thermo Trace GC: TG-5MS column
SYNON: $:10EI
SYNON: $:11P
SYNON: $:12NA
SYNON: $:1450-650
SYNON: $:16NA
Comment: Rt=1067.21  Contributor=JahnCSUPMF  Study=RootExudatesMiller201507
Num Peaks: 4
176.3719 20145 196.0574 10011 181.001 7316 121.1276 1543

Name: C402
SYNON: $:00in-source
SYNON: $:04
SYNON: $:05NA
SYNON: $:06QUAD
SYNON: $:07Thermo ISQ
SYNON: $:09Thermo Trace GC: TG-5MS column
SYNON: $:10EI
SYNON: $:11P
SYNON: $:12NA
SYNON: $:1450-650
SYNON: $:16NA
Comment: Rt=1065  Contributor=JahnCSUPMF  Study=RootExudatesMiller201507
Num Peaks: 4
118.8734 8033 134.314 6691 118.4839 2578 142.9623 1374

Name: C403
SYNON: $:00in-source
SYNON: $:04
SYNON: $:05NA
SYNON: $:06QUAD
SYNON: $:07Thermo ISQ
SYNON: $:09Thermo Trace GC: TG-5MS column
SYNON: $:10EI
SYNON: $:11P
SYNON: $:12NA
SYNON: $:1450-650
SYNON: $:16NA
Comment: Rt=1064.03  Contributor=JahnCSUPMF  Study=RootExudatesMiller201507
Num Peaks: 4
151.0085 3549 158.7485 3132 137.0853 1622 145.0066 1565

Name: C404
SYNON: $:00in-source
SYNON: $:04
SYNON: $:05NA
SYNON: $:06QUAD
SYNON: $:07Thermo ISQ
SYNON: $:09Thermo Trace GC: TG-5MS column
SYNON: $:10EI
SYNON: $:11P
SYNON: $:12NA
SYNON: $:1450-650
SYNON: $:16NA
Comment: Rt=1048.86  Contributor=JahnCSUPMF  Study=RootExudatesMiller201507
Num Peaks: 4
240.0126 11682 165.7748 7530 95.9783 6864 202.9726 5860

Name: C405
SYNON: $:00in-source
SYNON: $:04
SYNON: $:05NA
SYNON: $:06QUAD
SYNON: $:07Thermo ISQ
SYNON: $:09Thermo Trace GC: TG-5MS column
SYNON: $:10EI
SYNON: $:11P
SYNON: $:12NA
SYNON: $:1450-650
SYNON: $:16NA
Comment: Rt=1039.65  Contributor=JahnCSUPMF  Study=RootExudatesMiller201507
Num Peaks: 4
353.1031 4547 577.2085 2297 578.1417 1331 593.2029 628

Name: C406
SYNON: $:00in-source
SYNON: $:04
SYNON: $:05NA
SYNON: $:06QUAD
SYNON: $:07Thermo ISQ
SYNON: $:09Thermo Trace GC: TG-5MS column
SYNON: $:10EI
SYNON: $:11P
SYNON: $:12NA
SYNON: $:1450-650
SYNON: $:16NA
Comment: Rt=1037.57  Contributor=JahnCSUPMF  Study=RootExudatesMiller201507
Num Peaks: 4
92.9003 5133 94.8691 2343 94.3894 1080 93.572 1069

Name: C407
SYNON: $:00in-source
SYNON: $:04
SYNON: $:05NA
SYNON: $:06QUAD
SYNON: $:07Thermo ISQ
SYNON: $:09Thermo Trace GC: TG-5MS column
SYNON: $:10EI
SYNON: $:11P
SYNON: $:12NA
SYNON: $:1450-650
SYNON: $:16NA
Comment: Rt=1034.17  Contributor=JahnCSUPMF  Study=RootExudatesMiller201507
Num Peaks: 4
256.0035 18957 165.7409 6161 157.8727 4028 157.1108 3151

Name: C408
SYNON: $:00in-source
SYNON: $:04
SYNON: $:05NA
SYNON: $:06QUAD
SYNON: $:07Thermo ISQ
SYNON: $:09Thermo Trace GC: TG-5MS column
SYNON: $:10EI
SYNON: $:11P
SYNON: $:12NA
SYNON: $:1450-650
SYNON: $:16NA
Comment: Rt=1035.8  Contributor=JahnCSUPMF  Study=RootExudatesMiller201507
Num Peaks: 4
95.9944 6402 154.0221 6340 151.014 2970 136.156 2457

Name: C409
SYNON: $:00in-source
SYNON: $:04
SYNON: $:05NA
SYNON: $:06QUAD
SYNON: $:07Thermo ISQ
SYNON: $:09Thermo Trace GC: TG-5MS column
SYNON: $:10EI
SYNON: $:11P
SYNON: $:12NA
SYNON: $:1450-650
SYNON: $:16NA
Comment: Rt=1046.61  Contributor=JahnCSUPMF  Study=RootExudatesMiller201507
Num Peaks: 4
133.6782 6960 158.1845 5358 76.9053 3690 136.1582 2478

Name: C410
SYNON: $:00in-source
SYNON: $:04
SYNON: $:05NA
SYNON: $:06QUAD
SYNON: $:07Thermo ISQ
SYNON: $:09Thermo Trace GC: TG-5MS column
SYNON: $:10EI
SYNON: $:11P
SYNON: $:12NA
SYNON: $:1450-650
SYNON: $:16NA
Comment: Rt=1028.74  Contributor=JahnCSUPMF  Study=RootExudatesMiller201507
Num Peaks: 4
160.8916 6981 95.976 6449 154.066 5725 114.9941 3440

Name: C411
SYNON: $:00in-source
SYNON: $:04
SYNON: $:05NA
SYNON: $:06QUAD
SYNON: $:07Thermo ISQ
SYNON: $:09Thermo Trace GC: TG-5MS column
SYNON: $:10EI
SYNON: $:11P
SYNON: $:12NA
SYNON: $:1450-650
SYNON: $:16NA
Comment: Rt=1024.15  Contributor=JahnCSUPMF  Study=RootExudatesMiller201507
Num Peaks: 4
165.7379 6448 180.9883 5525 96.599 2757 153.1059 2660

Name: C412
SYNON: $:00in-source
SYNON: $:04
SYNON: $:05NA
SYNON: $:06QUAD
SYNON: $:07Thermo ISQ
SYNON: $:09Thermo Trace GC: TG-5MS column
SYNON: $:10EI
SYNON: $:11P
SYNON: $:12NA
SYNON: $:1450-650
SYNON: $:16NA
Comment: Rt=1019.91  Contributor=JahnCSUPMF  Study=RootExudatesMiller201507
Num Peaks: 4
134.3363 4595 95.409 3286 114.9008 3096 150.1565 2848

Name: C413
SYNON: $:00in-source
SYNON: $:04
SYNON: $:05NA
SYNON: $:06QUAD
SYNON: $:07Thermo ISQ
SYNON: $:09Thermo Trace GC: TG-5MS column
SYNON: $:10EI
SYNON: $:11P
SYNON: $:12NA
SYNON: $:1450-650
SYNON: $:16NA
Comment: Rt=1012.64  Contributor=JahnCSUPMF  Study=RootExudatesMiller201507
Num Peaks: 4
160.9171 7879 153.9926 6202 142.9045 854 141.0911 749

Name: C414
SYNON: $:00in-source
SYNON: $:04
SYNON: $:05NA
SYNON: $:06QUAD
SYNON: $:07Thermo ISQ
SYNON: $:09Thermo Trace GC: TG-5MS column
SYNON: $:10EI
SYNON: $:11P
SYNON: $:12NA
SYNON: $:1450-650
SYNON: $:16NA
Comment: Rt=1017.88  Contributor=JahnCSUPMF  Study=RootExudatesMiller201507
Num Peaks: 4
361.1274 5283 231.0931 4355 259.0719 3994 305.1115 2433

Name: C415
SYNON: $:00in-source
SYNON: $:04
SYNON: $:05NA
SYNON: $:06QUAD
SYNON: $:07Thermo ISQ
SYNON: $:09Thermo Trace GC: TG-5MS column
SYNON: $:10EI
SYNON: $:11P
SYNON: $:12NA
SYNON: $:1450-650
SYNON: $:16NA
Comment: Rt=1014.73  Contributor=JahnCSUPMF  Study=RootExudatesMiller201507
Num Peaks: 4
164.2881 7264 165.7368 5817 163.7166 5807 91.0005 3306

Name: C416
SYNON: $:00in-source
SYNON: $:04
SYNON: $:05NA
SYNON: $:06QUAD
SYNON: $:07Thermo ISQ
SYNON: $:09Thermo Trace GC: TG-5MS column
SYNON: $:10EI
SYNON: $:11P
SYNON: $:12NA
SYNON: $:1450-650
SYNON: $:16NA
Comment: Rt=1398.94  Contributor=JahnCSUPMF  Study=RootExudatesMiller201507
Num Peaks: 4
431.1676 140450 383.0394 19166 479.7823 17584 369.1443 10795

Name: C417
SYNON: $:00in-source
SYNON: $:04
SYNON: $:05NA
SYNON: $:06QUAD
SYNON: $:07Thermo ISQ
SYNON: $:09Thermo Trace GC: TG-5MS column
SYNON: $:10EI
SYNON: $:11P
SYNON: $:12NA
SYNON: $:1450-650
SYNON: $:16NA
Comment: Rt=1434.74  Contributor=JahnCSUPMF  Study=RootExudatesMiller201507
Num Peaks: 4
404.0804 32942 330.1063 30171 504.6834 15828 519.0649 2168

Name: C418
SYNON: $:00in-source
SYNON: $:04
SYNON: $:05NA
SYNON: $:06QUAD
SYNON: $:07Thermo ISQ
SYNON: $:09Thermo Trace GC: TG-5MS column
SYNON: $:10EI
SYNON: $:11P
SYNON: $:12NA
SYNON: $:1450-650
SYNON: $:16NA
Comment: Rt=1429.81  Contributor=JahnCSUPMF  Study=RootExudatesMiller201507
Num Peaks: 4
273.0668 5260 259.0666 4762 291.1006 2849 128.885 1255

Name: C419
SYNON: $:00in-source
SYNON: $:04
SYNON: $:05NA
SYNON: $:06QUAD
SYNON: $:07Thermo ISQ
SYNON: $:09Thermo Trace GC: TG-5MS column
SYNON: $:10EI
SYNON: $:11P
SYNON: $:12NA
SYNON: $:1450-650
SYNON: $:16NA
Comment: Rt=1421.78  Contributor=JahnCSUPMF  Study=RootExudatesMiller201507
Num Peaks: 4
399.0795 44437 504.1509 16917 480.1793 15406 383.0021 13533

Name: C420
SYNON: $:00in-source
SYNON: $:04
SYNON: $:05NA
SYNON: $:06QUAD
SYNON: $:07Thermo ISQ
SYNON: $:09Thermo Trace GC: TG-5MS column
SYNON: $:10EI
SYNON: $:11P
SYNON: $:12NA
SYNON: $:1450-650
SYNON: $:16NA
Comment: Rt=1420.41  Contributor=JahnCSUPMF  Study=RootExudatesMiller201507
Num Peaks: 4
305.1252 4898 273.0577 4811 362.9302 3447 289.1469 3433

Name: C421
SYNON: $:00in-source
SYNON: $:04
SYNON: $:05NA
SYNON: $:06QUAD
SYNON: $:07Thermo ISQ
SYNON: $:09Thermo Trace GC: TG-5MS column
SYNON: $:10EI
SYNON: $:11P
SYNON: $:12NA
SYNON: $:1450-650
SYNON: $:16NA
Comment: Rt=1423.11  Contributor=JahnCSUPMF  Study=RootExudatesMiller201507
Num Peaks: 4
229.1575 3818 291.1221 2735 232.1029 2402 288.9932 2073

Name: C422
SYNON: $:00in-source
SYNON: $:04
SYNON: $:05NA
SYNON: $:06QUAD
SYNON: $:07Thermo ISQ
SYNON: $:09Thermo Trace GC: TG-5MS column
SYNON: $:10EI
SYNON: $:11P
SYNON: $:12NA
SYNON: $:1450-650
SYNON: $:16NA
Comment: Rt=1418.21  Contributor=JahnCSUPMF  Study=RootExudatesMiller201507
Num Peaks: 4
361.1043 26029 243.0839 15397 246.2772 3757 320.1209 2554

Name: C423
SYNON: $:00in-source
SYNON: $:04
SYNON: $:05NA
SYNON: $:06QUAD
SYNON: $:07Thermo ISQ
SYNON: $:09Thermo Trace GC: TG-5MS column
SYNON: $:10EI
SYNON: $:11P
SYNON: $:12NA
SYNON: $:1450-650
SYNON: $:16NA
Comment: Rt=1508.25  Contributor=JahnCSUPMF  Study=RootExudatesMiller201507
Num Peaks: 4
255.0198 382897 417.1091 186454 206.3959 178332 132.617 18355

Name: C424
SYNON: $:00in-source
SYNON: $:04
SYNON: $:05NA
SYNON: $:06QUAD
SYNON: $:07Thermo ISQ
SYNON: $:09Thermo Trace GC: TG-5MS column
SYNON: $:10EI
SYNON: $:11P
SYNON: $:12NA
SYNON: $:1450-650
SYNON: $:16NA
Comment: Rt=1508.81  Contributor=JahnCSUPMF  Study=RootExudatesMiller201507
Num Peaks: 4
341.0692 17283937 429.14 4204499 403.0899 459035 401.0364 283045

Name: C425
SYNON: $:00in-source
SYNON: $:04
SYNON: $:05NA
SYNON: $:06QUAD
SYNON: $:07Thermo ISQ
SYNON: $:09Thermo Trace GC: TG-5MS column
SYNON: $:10EI
SYNON: $:11P
SYNON: $:12NA
SYNON: $:1450-650
SYNON: $:16NA
Comment: Rt=1508.09  Contributor=JahnCSUPMF  Study=RootExudatesMiller201507
Num Peaks: 4
430.1375 871781 431.1287 442044 358.1152 38260 491.1512 14895

Name: C426
SYNON: $:00in-source
SYNON: $:04
SYNON: $:05NA
SYNON: $:06QUAD
SYNON: $:07Thermo ISQ
SYNON: $:09Thermo Trace GC: TG-5MS column
SYNON: $:10EI
SYNON: $:11P
SYNON: $:12NA
SYNON: $:1450-650
SYNON: $:16NA
Comment: Rt=1486.58  Contributor=JahnCSUPMF  Study=RootExudatesMiller201507
Num Peaks: 4
237.0015 18761 316.058 15233 373.0819 10522 279.1178 6584

Name: C427
SYNON: $:00in-source
SYNON: $:04
SYNON: $:05NA
SYNON: $:06QUAD
SYNON: $:07Thermo ISQ
SYNON: $:09Thermo Trace GC: TG-5MS column
SYNON: $:10EI
SYNON: $:11P
SYNON: $:12NA
SYNON: $:1450-650
SYNON: $:16NA
Comment: Rt=1486.19  Contributor=JahnCSUPMF  Study=RootExudatesMiller201507
Num Peaks: 4
361.1709 51630 259.0738 8132 232.9457 4932 232.0583 4421

Name: C428
SYNON: $:00in-source
SYNON: $:04
SYNON: $:05NA
SYNON: $:06QUAD
SYNON: $:07Thermo ISQ
SYNON: $:09Thermo Trace GC: TG-5MS column
SYNON: $:10EI
SYNON: $:11P
SYNON: $:12NA
SYNON: $:1450-650
SYNON: $:16NA
Comment: Rt=1484.32  Contributor=JahnCSUPMF  Study=RootExudatesMiller201507
Num Peaks: 4
362.1684 9071 289.0723 4098 274.1739 2437 169.831 1246

Name: C429
SYNON: $:00in-source
SYNON: $:04
SYNON: $:05NA
SYNON: $:06QUAD
SYNON: $:07Thermo ISQ
SYNON: $:09Thermo Trace GC: TG-5MS column
SYNON: $:10EI
SYNON: $:11P
SYNON: $:12NA
SYNON: $:1450-650
SYNON: $:16NA
Comment: Rt=1488.91  Contributor=JahnCSUPMF  Study=RootExudatesMiller201507
Num Peaks: 4
230.2081 7405 319.0896 6305 258.101 5578 362.8951 5129

Name: C430
SYNON: $:00in-source
SYNON: $:04
SYNON: $:05NA
SYNON: $:06QUAD
SYNON: $:07Thermo ISQ
SYNON: $:09Thermo Trace GC: TG-5MS column
SYNON: $:10EI
SYNON: $:11P
SYNON: $:12NA
SYNON: $:1450-650
SYNON: $:16NA
Comment: Rt=1487.87  Contributor=JahnCSUPMF  Study=RootExudatesMiller201507
Num Peaks: 4
273.0887 5563 247.0666 4418 363.1904 3333 215.0414 1436

Name: C431
SYNON: $:00in-source
SYNON: $:04
SYNON: $:05NA
SYNON: $:06QUAD
SYNON: $:07Thermo ISQ
SYNON: $:09Thermo Trace GC: TG-5MS column
SYNON: $:10EI
SYNON: $:11P
SYNON: $:12NA
SYNON: $:1450-650
SYNON: $:16NA
Comment: Rt=1491.58  Contributor=JahnCSUPMF  Study=RootExudatesMiller201507
Num Peaks: 4
387.0499 26030 404.1118 25002 554.2314 5297 529.1906 3610

Name: C432
SYNON: $:00in-source
SYNON: $:04
SYNON: $:05NA
SYNON: $:06QUAD
SYNON: $:07Thermo ISQ
SYNON: $:09Thermo Trace GC: TG-5MS column
SYNON: $:10EI
SYNON: $:11P
SYNON: $:12NA
SYNON: $:1450-650
SYNON: $:16NA
Comment: Rt=1499.89  Contributor=JahnCSUPMF  Study=RootExudatesMiller201507
Num Peaks: 4
273.0418 5242 229.0452 3874 363.2242 2890 275.079 1773

Name: C433
SYNON: $:00in-source
SYNON: $:04
SYNON: $:05NA
SYNON: $:06QUAD
SYNON: $:07Thermo ISQ
SYNON: $:09Thermo Trace GC: TG-5MS column
SYNON: $:10EI
SYNON: $:11P
SYNON: $:12NA
SYNON: $:1450-650
SYNON: $:16NA
Comment: Rt=1493.01  Contributor=JahnCSUPMF  Study=RootExudatesMiller201507
Num Peaks: 4
305.1125 4736 289.118 3324 290.1152 1680 364.1054 1158

Name: C434
SYNON: $:00in-source
SYNON: $:04
SYNON: $:05NA
SYNON: $:06QUAD
SYNON: $:07Thermo ISQ
SYNON: $:09Thermo Trace GC: TG-5MS column
SYNON: $:10EI
SYNON: $:11P
SYNON: $:12NA
SYNON: $:1450-650
SYNON: $:16NA
Comment: Rt=1442.33  Contributor=JahnCSUPMF  Study=RootExudatesMiller201507
Num Peaks: 4
271.1364 17511 257.0788 14358 243.1053 8351 363.0868 2306

Name: C435
SYNON: $:00in-source
SYNON: $:04
SYNON: $:05NA
SYNON: $:06QUAD
SYNON: $:07Thermo ISQ
SYNON: $:09Thermo Trace GC: TG-5MS column
SYNON: $:10EI
SYNON: $:11P
SYNON: $:12NA
SYNON: $:1450-650
SYNON: $:16NA
Comment: Rt=1445.26  Contributor=JahnCSUPMF  Study=RootExudatesMiller201507
Num Peaks: 4
252.3211 147768 407.0884 27602 369.1383 9513 371.0883 7796

Name: C436
SYNON: $:00in-source
SYNON: $:04
SYNON: $:05NA
SYNON: $:06QUAD
SYNON: $:07Thermo ISQ
SYNON: $:09Thermo Trace GC: TG-5MS column
SYNON: $:10EI
SYNON: $:11P
SYNON: $:12NA
SYNON: $:1450-650
SYNON: $:16NA
Comment: Rt=1454.31  Contributor=JahnCSUPMF  Study=RootExudatesMiller201507
Num Peaks: 4
231.1955 6492 273.0832 5441 259.0899 4825 289.085 3182

Name: C437
SYNON: $:00in-source
SYNON: $:04
SYNON: $:05NA
SYNON: $:06QUAD
SYNON: $:07Thermo ISQ
SYNON: $:09Thermo Trace GC: TG-5MS column
SYNON: $:10EI
SYNON: $:11P
SYNON: $:12NA
SYNON: $:1450-650
SYNON: $:16NA
Comment: Rt=1464.56  Contributor=JahnCSUPMF  Study=RootExudatesMiller201507
Num Peaks: 4
406.0358 256069 417.0941 109758 330.0839 35517 399.064 23126

Name: C438
SYNON: $:00in-source
SYNON: $:04
SYNON: $:05NA
SYNON: $:06QUAD
SYNON: $:07Thermo ISQ
SYNON: $:09Thermo Trace GC: TG-5MS column
SYNON: $:10EI
SYNON: $:11P
SYNON: $:12NA
SYNON: $:1450-650
SYNON: $:16NA
Comment: Rt=1468.12  Contributor=JahnCSUPMF  Study=RootExudatesMiller201507
Num Peaks: 4
430.008 233298 416.0999 64784 373.0766 10391 553.1783 8967

Name: C439
SYNON: $:00in-source
SYNON: $:04
SYNON: $:05NA
SYNON: $:06QUAD
SYNON: $:07Thermo ISQ
SYNON: $:09Thermo Trace GC: TG-5MS column
SYNON: $:10EI
SYNON: $:11P
SYNON: $:12NA
SYNON: $:1450-650
SYNON: $:16NA
Comment: Rt=1475.83  Contributor=JahnCSUPMF  Study=RootExudatesMiller201507
Num Peaks: 4
416.1068 113215 432.1457 40139 402.07 19119 555.1629 5928

Name: C440
SYNON: $:00in-source
SYNON: $:04
SYNON: $:05NA
SYNON: $:06QUAD
SYNON: $:07Thermo ISQ
SYNON: $:09Thermo Trace GC: TG-5MS column
SYNON: $:10EI
SYNON: $:11P
SYNON: $:12NA
SYNON: $:1450-650
SYNON: $:16NA
Comment: Rt=1179.03  Contributor=JahnCSUPMF  Study=RootExudatesMiller201507
Num Peaks: 4
272.0929 5715 273.0911 5016 233.0638 4471 305.0973 2800

Name: C441
SYNON: $:00in-source
SYNON: $:04
SYNON: $:05NA
SYNON: $:06QUAD
SYNON: $:07Thermo ISQ
SYNON: $:09Thermo Trace GC: TG-5MS column
SYNON: $:10EI
SYNON: $:11P
SYNON: $:12NA
SYNON: $:1450-650
SYNON: $:16NA
Comment: Rt=1177.96  Contributor=JahnCSUPMF  Study=RootExudatesMiller201507
Num Peaks: 4
257.0625 18640 243.1015 9292 259.6118 2742 319.8368 1741

Name: C442
SYNON: $:00in-source
SYNON: $:04
SYNON: $:05NA
SYNON: $:06QUAD
SYNON: $:07Thermo ISQ
SYNON: $:09Thermo Trace GC: TG-5MS column
SYNON: $:10EI
SYNON: $:11P
SYNON: $:12NA
SYNON: $:1450-650
SYNON: $:16NA
Comment: Rt=1176.4  Contributor=JahnCSUPMF  Study=RootExudatesMiller201507
Num Peaks: 4
154.0444 6751 118.8864 5512 158.0708 4861 150.8804 3132

Name: C443
SYNON: $:00in-source
SYNON: $:04
SYNON: $:05NA
SYNON: $:06QUAD
SYNON: $:07Thermo ISQ
SYNON: $:09Thermo Trace GC: TG-5MS column
SYNON: $:10EI
SYNON: $:11P
SYNON: $:12NA
SYNON: $:1450-650
SYNON: $:16NA
Comment: Rt=1178.95  Contributor=JahnCSUPMF  Study=RootExudatesMiller201507
Num Peaks: 4
165.6427 6324 181.0152 5944 149.7323 3980 152.0658 2675

Name: C444
SYNON: $:00in-source
SYNON: $:04
SYNON: $:05NA
SYNON: $:06QUAD
SYNON: $:07Thermo ISQ
SYNON: $:09Thermo Trace GC: TG-5MS column
SYNON: $:10EI
SYNON: $:11P
SYNON: $:12NA
SYNON: $:1450-650
SYNON: $:16NA
Comment: Rt=1185.54  Contributor=JahnCSUPMF  Study=RootExudatesMiller201507
Num Peaks: 4
158.0938 4796 156.6185 4620 157.2184 3580 114.8582 3238

Name: C445
SYNON: $:00in-source
SYNON: $:04
SYNON: $:05NA
SYNON: $:06QUAD
SYNON: $:07Thermo ISQ
SYNON: $:09Thermo Trace GC: TG-5MS column
SYNON: $:10EI
SYNON: $:11P
SYNON: $:12NA
SYNON: $:1450-650
SYNON: $:16NA
Comment: Rt=1181.82  Contributor=JahnCSUPMF  Study=RootExudatesMiller201507
Num Peaks: 4
271.0804 30833 245.1298 3029 244.0734 3024 260.1143 2341

Name: C446
SYNON: $:00in-source
SYNON: $:04
SYNON: $:05NA
SYNON: $:06QUAD
SYNON: $:07Thermo ISQ
SYNON: $:09Thermo Trace GC: TG-5MS column
SYNON: $:10EI
SYNON: $:11P
SYNON: $:12NA
SYNON: $:1450-650
SYNON: $:16NA
Comment: Rt=1227.07  Contributor=JahnCSUPMF  Study=RootExudatesMiller201507
Num Peaks: 4
273.0959 5151 291.0802 3503 289.0774 2639 363.1001 2216

Name: C447
SYNON: $:00in-source
SYNON: $:04
SYNON: $:05NA
SYNON: $:06QUAD
SYNON: $:07Thermo ISQ
SYNON: $:09Thermo Trace GC: TG-5MS column
SYNON: $:10EI
SYNON: $:11P
SYNON: $:12NA
SYNON: $:1450-650
SYNON: $:16NA
Comment: Rt=1230.7  Contributor=JahnCSUPMF  Study=RootExudatesMiller201507
Num Peaks: 4
272.0839 5813 230.1382 4194 245.065 3626 128.9958 1333

Name: C448
SYNON: $:00in-source
SYNON: $:04
SYNON: $:05NA
SYNON: $:06QUAD
SYNON: $:07Thermo ISQ
SYNON: $:09Thermo Trace GC: TG-5MS column
SYNON: $:10EI
SYNON: $:11P
SYNON: $:12NA
SYNON: $:1450-650
SYNON: $:16NA
Comment: Rt=1233.49  Contributor=JahnCSUPMF  Study=RootExudatesMiller201507
Num Peaks: 4
231.0539 5082 258.0693 4661 229.0526 3626 362.1563 3355

Name: C449
SYNON: $:00in-source
SYNON: $:04
SYNON: $:05NA
SYNON: $:06QUAD
SYNON: $:07Thermo ISQ
SYNON: $:09Thermo Trace GC: TG-5MS column
SYNON: $:10EI
SYNON: $:11P
SYNON: $:12NA
SYNON: $:1450-650
SYNON: $:16NA
Comment: Rt=1240.7  Contributor=JahnCSUPMF  Study=RootExudatesMiller201507
Num Peaks: 4
431.1594 171600 417.1138 64470 479.1395 47332 432.1562 16018

Name: C450
SYNON: $:00in-source
SYNON: $:04
SYNON: $:05NA
SYNON: $:06QUAD
SYNON: $:07Thermo ISQ
SYNON: $:09Thermo Trace GC: TG-5MS column
SYNON: $:10EI
SYNON: $:11P
SYNON: $:12NA
SYNON: $:1450-650
SYNON: $:16NA
Comment: Rt=1245.59  Contributor=JahnCSUPMF  Study=RootExudatesMiller201507
Num Peaks: 4
95.9063 5749 118.9116 5512 104.9923 2153 137.0198 1489

Name: C451
SYNON: $:00in-source
SYNON: $:04
SYNON: $:05NA
SYNON: $:06QUAD
SYNON: $:07Thermo ISQ
SYNON: $:09Thermo Trace GC: TG-5MS column
SYNON: $:10EI
SYNON: $:11P
SYNON: $:12NA
SYNON: $:1450-650
SYNON: $:16NA
Comment: Rt=1251.83  Contributor=JahnCSUPMF  Study=RootExudatesMiller201507
Num Peaks: 4
347.1029 39280 345.1097 20524 403.9307 14591 371.0843 7161

Name: C452
SYNON: $:00in-source
SYNON: $:04
SYNON: $:05NA
SYNON: $:06QUAD
SYNON: $:07Thermo ISQ
SYNON: $:09Thermo Trace GC: TG-5MS column
SYNON: $:10EI
SYNON: $:11P
SYNON: $:12NA
SYNON: $:1450-650
SYNON: $:16NA
Comment: Rt=1219.07  Contributor=JahnCSUPMF  Study=RootExudatesMiller201507
Num Peaks: 4
196.1732 6811 197.7709 3491 158.7578 2727 136.0889 2379

Name: C453
SYNON: $:00in-source
SYNON: $:04
SYNON: $:05NA
SYNON: $:06QUAD
SYNON: $:07Thermo ISQ
SYNON: $:09Thermo Trace GC: TG-5MS column
SYNON: $:10EI
SYNON: $:11P
SYNON: $:12NA
SYNON: $:1450-650
SYNON: $:16NA
Comment: Rt=1221.2  Contributor=JahnCSUPMF  Study=RootExudatesMiller201507
Num Peaks: 4
361.1323 18804 231.1265 6977 245.0999 6199 305.1235 4604

Name: C454
SYNON: $:00in-source
SYNON: $:04
SYNON: $:05NA
SYNON: $:06QUAD
SYNON: $:07Thermo ISQ
SYNON: $:09Thermo Trace GC: TG-5MS column
SYNON: $:10EI
SYNON: $:11P
SYNON: $:12NA
SYNON: $:1450-650
SYNON: $:16NA
Comment: Rt=1189.54  Contributor=JahnCSUPMF  Study=RootExudatesMiller201507
Num Peaks: 4
95.9911 7058 118.9273 6081 102.9647 5406 142.9071 1216

Name: C455
SYNON: $:00in-source
SYNON: $:04
SYNON: $:05NA
SYNON: $:06QUAD
SYNON: $:07Thermo ISQ
SYNON: $:09Thermo Trace GC: TG-5MS column
SYNON: $:10EI
SYNON: $:11P
SYNON: $:12NA
SYNON: $:1450-650
SYNON: $:16NA
Comment: Rt=1200.31  Contributor=JahnCSUPMF  Study=RootExudatesMiller201507
Num Peaks: 4
271.0848 24474 273.0875 6104 245.0756 3675 128.987 1140

Name: C456
SYNON: $:00in-source
SYNON: $:04
SYNON: $:05NA
SYNON: $:06QUAD
SYNON: $:07Thermo ISQ
SYNON: $:09Thermo Trace GC: TG-5MS column
SYNON: $:10EI
SYNON: $:11P
SYNON: $:12NA
SYNON: $:1450-650
SYNON: $:16NA
Comment: Rt=1207.25  Contributor=JahnCSUPMF  Study=RootExudatesMiller201507
Num Peaks: 4
259.0958 5458 273.0653 4895 233.0427 3816 229.0453 2939

Name: C457
SYNON: $:00in-source
SYNON: $:04
SYNON: $:05NA
SYNON: $:06QUAD
SYNON: $:07Thermo ISQ
SYNON: $:09Thermo Trace GC: TG-5MS column
SYNON: $:10EI
SYNON: $:11P
SYNON: $:12NA
SYNON: $:1450-650
SYNON: $:16NA
Comment: Rt=1205.48  Contributor=JahnCSUPMF  Study=RootExudatesMiller201507
Num Peaks: 4
243.06 8894 272.1096 6354 244.0485 3149 169.1212 1823

Name: C458
SYNON: $:00in-source
SYNON: $:04
SYNON: $:05NA
SYNON: $:06QUAD
SYNON: $:07Thermo ISQ
SYNON: $:09Thermo Trace GC: TG-5MS column
SYNON: $:10EI
SYNON: $:11P
SYNON: $:12NA
SYNON: $:1450-650
SYNON: $:16NA
Comment: Rt=1264.42  Contributor=JahnCSUPMF  Study=RootExudatesMiller201507
Num Peaks: 4
243.0744 7312 231.0841 6407 272.1112 5549 319.0931 3543

Name: C459
SYNON: $:00in-source
SYNON: $:04
SYNON: $:05NA
SYNON: $:06QUAD
SYNON: $:07Thermo ISQ
SYNON: $:09Thermo Trace GC: TG-5MS column
SYNON: $:10EI
SYNON: $:11P
SYNON: $:12NA
SYNON: $:1450-650
SYNON: $:16NA
Comment: Rt=1266.11  Contributor=JahnCSUPMF  Study=RootExudatesMiller201507
Num Peaks: 4
271.0581 22463 257.0255 15043 361.0749 12566 289.1026 3006

Name: C460
SYNON: $:00in-source
SYNON: $:04
SYNON: $:05NA
SYNON: $:06QUAD
SYNON: $:07Thermo ISQ
SYNON: $:09Thermo Trace GC: TG-5MS column
SYNON: $:10EI
SYNON: $:11P
SYNON: $:12NA
SYNON: $:1450-650
SYNON: $:16NA
Comment: Rt=1266.19  Contributor=JahnCSUPMF  Study=RootExudatesMiller201507
Num Peaks: 4
154.0411 7244 156.2058 6331 150.1803 2495 103.6518 1717

Name: C461
SYNON: $:00in-source
SYNON: $:04
SYNON: $:05NA
SYNON: $:06QUAD
SYNON: $:07Thermo ISQ
SYNON: $:09Thermo Trace GC: TG-5MS column
SYNON: $:10EI
SYNON: $:11P
SYNON: $:12NA
SYNON: $:1450-650
SYNON: $:16NA
Comment: Rt=1298.53  Contributor=JahnCSUPMF  Study=RootExudatesMiller201507
Num Peaks: 4
257.0578 16331 231.0679 5186 259.0879 4200 274.1154 1382

Name: C462
SYNON: $:00in-source
SYNON: $:04
SYNON: $:05NA
SYNON: $:06QUAD
SYNON: $:07Thermo ISQ
SYNON: $:09Thermo Trace GC: TG-5MS column
SYNON: $:10EI
SYNON: $:11P
SYNON: $:12NA
SYNON: $:1450-650
SYNON: $:16NA
Comment: Rt=1302.63  Contributor=JahnCSUPMF  Study=RootExudatesMiller201507
Num Peaks: 4
272.1313 5434 291.0859 2657 362.9324 2371 260.2853 2006

Name: C463
SYNON: $:00in-source
SYNON: $:04
SYNON: $:05NA
SYNON: $:06QUAD
SYNON: $:07Thermo ISQ
SYNON: $:09Thermo Trace GC: TG-5MS column
SYNON: $:10EI
SYNON: $:11P
SYNON: $:12NA
SYNON: $:1450-650
SYNON: $:16NA
Comment: Rt=1292.33  Contributor=JahnCSUPMF  Study=RootExudatesMiller201507
Num Peaks: 4
202.9624 5733 102.8975 4660 158.0619 4397 158.7423 2806

Name: C464
SYNON: $:00in-source
SYNON: $:04
SYNON: $:05NA
SYNON: $:06QUAD
SYNON: $:07Thermo ISQ
SYNON: $:09Thermo Trace GC: TG-5MS column
SYNON: $:10EI
SYNON: $:11P
SYNON: $:12NA
SYNON: $:1450-650
SYNON: $:16NA
Comment: Rt=1291.19  Contributor=JahnCSUPMF  Study=RootExudatesMiller201507
Num Peaks: 4
271.0684 26557 247.0419 4602 260.1649 1945 363.1869 1855

Name: C465
SYNON: $:00in-source
SYNON: $:04
SYNON: $:05NA
SYNON: $:06QUAD
SYNON: $:07Thermo ISQ
SYNON: $:09Thermo Trace GC: TG-5MS column
SYNON: $:10EI
SYNON: $:11P
SYNON: $:12NA
SYNON: $:1450-650
SYNON: $:16NA
Comment: Rt=1287.43  Contributor=JahnCSUPMF  Study=RootExudatesMiller201507
Num Peaks: 4
417.1138 112599 399.0586 41642 553.5774 7913 466.1279 7865

Name: C466
SYNON: $:00in-source
SYNON: $:04
SYNON: $:05NA
SYNON: $:06QUAD
SYNON: $:07Thermo ISQ
SYNON: $:09Thermo Trace GC: TG-5MS column
SYNON: $:10EI
SYNON: $:11P
SYNON: $:12NA
SYNON: $:1450-650
SYNON: $:16NA
Comment: Rt=1275.66  Contributor=JahnCSUPMF  Study=RootExudatesMiller201507
Num Peaks: 4
271.1231 19335 257.0501 13659 305.1652 3014 289.0714 2029

Name: C467
SYNON: $:00in-source
SYNON: $:04
SYNON: $:05NA
SYNON: $:06QUAD
SYNON: $:07Thermo ISQ
SYNON: $:09Thermo Trace GC: TG-5MS column
SYNON: $:10EI
SYNON: $:11P
SYNON: $:12NA
SYNON: $:1450-650
SYNON: $:16NA
Comment: Rt=1311.7  Contributor=JahnCSUPMF  Study=RootExudatesMiller201507
Num Peaks: 4
361.0917 20420 259.1018 6152 305.1087 4358 260.1435 2458

Name: C468
SYNON: $:00in-source
SYNON: $:04
SYNON: $:05NA
SYNON: $:06QUAD
SYNON: $:07Thermo ISQ
SYNON: $:09Thermo Trace GC: TG-5MS column
SYNON: $:10EI
SYNON: $:11P
SYNON: $:12NA
SYNON: $:1450-650
SYNON: $:16NA
Comment: Rt=1333.87  Contributor=JahnCSUPMF  Study=RootExudatesMiller201507
Num Peaks: 4
273.1535 4090 258.1924 3918 229.0492 2962 169.0667 1597

Name: C469
SYNON: $:00in-source
SYNON: $:04
SYNON: $:05NA
SYNON: $:06QUAD
SYNON: $:07Thermo ISQ
SYNON: $:09Thermo Trace GC: TG-5MS column
SYNON: $:10EI
SYNON: $:11P
SYNON: $:12NA
SYNON: $:1450-650
SYNON: $:16NA
Comment: Rt=1339.76  Contributor=JahnCSUPMF  Study=RootExudatesMiller201507
Num Peaks: 4
361.1195 42371 245.108 5252 305.1086 4778 289.1096 4112

Name: C470
SYNON: $:00in-source
SYNON: $:04
SYNON: $:05NA
SYNON: $:06QUAD
SYNON: $:07Thermo ISQ
SYNON: $:09Thermo Trace GC: TG-5MS column
SYNON: $:10EI
SYNON: $:11P
SYNON: $:12NA
SYNON: $:1450-650
SYNON: $:16NA
Comment: Rt=1341.06  Contributor=JahnCSUPMF  Study=RootExudatesMiller201507
Num Peaks: 4
362.1485 5613 244.0765 4157 229.1025 3616 319.1271 3607

Name: C471
SYNON: $:00in-source
SYNON: $:04
SYNON: $:05NA
SYNON: $:06QUAD
SYNON: $:07Thermo ISQ
SYNON: $:09Thermo Trace GC: TG-5MS column
SYNON: $:10EI
SYNON: $:11P
SYNON: $:12NA
SYNON: $:1450-650
SYNON: $:16NA
Comment: Rt=1343.08  Contributor=JahnCSUPMF  Study=RootExudatesMiller201507
Num Peaks: 4
271.0723 24957 273.0774 4398 259.0777 4034 230.2351 3577

Name: C472
SYNON: $:00in-source
SYNON: $:04
SYNON: $:05NA
SYNON: $:06QUAD
SYNON: $:07Thermo ISQ
SYNON: $:09Thermo Trace GC: TG-5MS column
SYNON: $:10EI
SYNON: $:11P
SYNON: $:12NA
SYNON: $:1450-650
SYNON: $:16NA
Comment: Rt=1319.6  Contributor=JahnCSUPMF  Study=RootExudatesMiller201507
Num Peaks: 4
361.1288 345871 363.2026 29588 246.2952 8378 364.1436 7119

Name: C473
SYNON: $:00in-source
SYNON: $:04
SYNON: $:05NA
SYNON: $:06QUAD
SYNON: $:07Thermo ISQ
SYNON: $:09Thermo Trace GC: TG-5MS column
SYNON: $:10EI
SYNON: $:11P
SYNON: $:12NA
SYNON: $:1450-650
SYNON: $:16NA
Comment: Rt=1331.18  Contributor=JahnCSUPMF  Study=RootExudatesMiller201507
Num Peaks: 4
319.1297 4296 305.0922 3832 289.0624 3296 363.2229 3237

Name: C474
SYNON: $:00in-source
SYNON: $:04
SYNON: $:05NA
SYNON: $:06QUAD
SYNON: $:07Thermo ISQ
SYNON: $:09Thermo Trace GC: TG-5MS column
SYNON: $:10EI
SYNON: $:11P
SYNON: $:12NA
SYNON: $:1450-650
SYNON: $:16NA
Comment: Rt=1321.25  Contributor=JahnCSUPMF  Study=RootExudatesMiller201507
Num Peaks: 4
416.0848 177165 418.121 26067 492.1806 6132 555.218 4850

Name: C475
SYNON: $:00in-source
SYNON: $:04
SYNON: $:05NA
SYNON: $:06QUAD
SYNON: $:07Thermo ISQ
SYNON: $:09Thermo Trace GC: TG-5MS column
SYNON: $:10EI
SYNON: $:11P
SYNON: $:12NA
SYNON: $:1450-650
SYNON: $:16NA
Comment: Rt=1323.17  Contributor=JahnCSUPMF  Study=RootExudatesMiller201507
Num Peaks: 4
271.0943 22933 272.076 5693 273.0681 3818 291.1072 2789

Name: C476
SYNON: $:00in-source
SYNON: $:04
SYNON: $:05NA
SYNON: $:06QUAD
SYNON: $:07Thermo ISQ
SYNON: $:09Thermo Trace GC: TG-5MS column
SYNON: $:10EI
SYNON: $:11P
SYNON: $:12NA
SYNON: $:1450-650
SYNON: $:16NA
Comment: Rt=1356.06  Contributor=JahnCSUPMF  Study=RootExudatesMiller201507
Num Peaks: 4
503.142 33510 432.131 21420 316.0497 18353 432.6681 6690

Name: C477
SYNON: $:00in-source
SYNON: $:04
SYNON: $:05NA
SYNON: $:06QUAD
SYNON: $:07Thermo ISQ
SYNON: $:09Thermo Trace GC: TG-5MS column
SYNON: $:10EI
SYNON: $:11P
SYNON: $:12NA
SYNON: $:1450-650
SYNON: $:16NA
Comment: Rt=1388.25  Contributor=JahnCSUPMF  Study=RootExudatesMiller201507
Num Peaks: 4
347.0954 52392 479.1534 32093 389.0896 21564 323.0561 12455

Name: C478
SYNON: $:00in-source
SYNON: $:04
SYNON: $:05NA
SYNON: $:06QUAD
SYNON: $:07Thermo ISQ
SYNON: $:09Thermo Trace GC: TG-5MS column
SYNON: $:10EI
SYNON: $:11P
SYNON: $:12NA
SYNON: $:1450-650
SYNON: $:16NA
Comment: Rt=1387.42  Contributor=JahnCSUPMF  Study=RootExudatesMiller201507
Num Peaks: 4
257.0459 16256 305.0969 2932 319.1064 2615 291.092 2544

Name: C479
SYNON: $:00in-source
SYNON: $:04
SYNON: $:05NA
SYNON: $:06QUAD
SYNON: $:07Thermo ISQ
SYNON: $:09Thermo Trace GC: TG-5MS column
SYNON: $:10EI
SYNON: $:11P
SYNON: $:12NA
SYNON: $:1450-650
SYNON: $:16NA
Comment: Rt=1377.55  Contributor=JahnCSUPMF  Study=RootExudatesMiller201507
Num Peaks: 4
361.1392 28674 273.084 7012 319.0933 4479 289.0848 4004

Name: C480
SYNON: $:00in-source
SYNON: $:04
SYNON: $:05NA
SYNON: $:06QUAD
SYNON: $:07Thermo ISQ
SYNON: $:09Thermo Trace GC: TG-5MS column
SYNON: $:10EI
SYNON: $:11P
SYNON: $:12NA
SYNON: $:1450-650
SYNON: $:16NA
Comment: Rt=1378.96  Contributor=JahnCSUPMF  Study=RootExudatesMiller201507
Num Peaks: 4
362.202 7207 305.0823 4730 363.0959 3243 291.0423 3145

Name: C481
SYNON: $:00in-source
SYNON: $:04
SYNON: $:05NA
SYNON: $:06QUAD
SYNON: $:07Thermo ISQ
SYNON: $:09Thermo Trace GC: TG-5MS column
SYNON: $:10EI
SYNON: $:11P
SYNON: $:12NA
SYNON: $:1450-650
SYNON: $:16NA
Comment: Rt=1378.61  Contributor=JahnCSUPMF  Study=RootExudatesMiller201507
Num Peaks: 4
272.1082 4269 219.0021 3594 306.1356 1816 128.9926 1190

Name: C482
SYNON: $:00in-source
SYNON: $:04
SYNON: $:05NA
SYNON: $:06QUAD
SYNON: $:07Thermo ISQ
SYNON: $:09Thermo Trace GC: TG-5MS column
SYNON: $:10EI
SYNON: $:11P
SYNON: $:12NA
SYNON: $:1450-650
SYNON: $:16NA
Comment: Rt=1369.73  Contributor=JahnCSUPMF  Study=RootExudatesMiller201507
Num Peaks: 4
243.0787 11853 245.0876 4552 363.1423 3809 232.2558 3238

Name: C483
SYNON: $:00in-source
SYNON: $:04
SYNON: $:05NA
SYNON: $:06QUAD
SYNON: $:07Thermo ISQ
SYNON: $:09Thermo Trace GC: TG-5MS column
SYNON: $:10EI
SYNON: $:11P
SYNON: $:12NA
SYNON: $:1450-650
SYNON: $:16NA
Comment: Rt=1372.32  Contributor=JahnCSUPMF  Study=RootExudatesMiller201507
Num Peaks: 4
416.068 80150 503.1533 74093 504.1633 16571 630.4416 763

Name: C484
SYNON: $:00in-source
SYNON: $:04
SYNON: $:05NA
SYNON: $:06QUAD
SYNON: $:07Thermo ISQ
SYNON: $:09Thermo Trace GC: TG-5MS column
SYNON: $:10EI
SYNON: $:11P
SYNON: $:12NA
SYNON: $:1450-650
SYNON: $:16NA
Comment: Rt=458.23  Contributor=JahnCSUPMF  Study=RootExudatesMiller201507
Num Peaks: 3
50.3323 11713 69.0164 3904 79.4937 3571

Name: C485
SYNON: $:00in-source
SYNON: $:04
SYNON: $:05NA
SYNON: $:06QUAD
SYNON: $:07Thermo ISQ
SYNON: $:09Thermo Trace GC: TG-5MS column
SYNON: $:10EI
SYNON: $:11P
SYNON: $:12NA
SYNON: $:1450-650
SYNON: $:16NA
Comment: Rt=460.45  Contributor=JahnCSUPMF  Study=RootExudatesMiller201507
Num Peaks: 3
140.0377 4079 83.87 741 84.7806 640

Name: C486
SYNON: $:00in-source
SYNON: $:04
SYNON: $:05NA
SYNON: $:06QUAD
SYNON: $:07Thermo ISQ
SYNON: $:09Thermo Trace GC: TG-5MS column
SYNON: $:10EI
SYNON: $:11P
SYNON: $:12NA
SYNON: $:1450-650
SYNON: $:16NA
Comment: Rt=459.71  Contributor=JahnCSUPMF  Study=RootExudatesMiller201507
Num Peaks: 3
167.7941 12529 168.1964 9313 109.8553 1674

Name: C487
SYNON: $:00in-source
SYNON: $:04
SYNON: $:05NA
SYNON: $:06QUAD
SYNON: $:07Thermo ISQ
SYNON: $:09Thermo Trace GC: TG-5MS column
SYNON: $:10EI
SYNON: $:11P
SYNON: $:12NA
SYNON: $:1450-650
SYNON: $:16NA
Comment: Rt=449.08  Contributor=JahnCSUPMF  Study=RootExudatesMiller201507
Num Peaks: 3
230.1601 15726 231.146 7221 304.2144 4349

Name: C488
SYNON: $:00in-source
SYNON: $:04
SYNON: $:05NA
SYNON: $:06QUAD
SYNON: $:07Thermo ISQ
SYNON: $:09Thermo Trace GC: TG-5MS column
SYNON: $:10EI
SYNON: $:11P
SYNON: $:12NA
SYNON: $:1450-650
SYNON: $:16NA
Comment: Rt=450.53  Contributor=JahnCSUPMF  Study=RootExudatesMiller201507
Num Peaks: 3
358.1525 5906 279.1159 4698 372.1777 2727

Name: C489
SYNON: $:00in-source
SYNON: $:04
SYNON: $:05NA
SYNON: $:06QUAD
SYNON: $:07Thermo ISQ
SYNON: $:09Thermo Trace GC: TG-5MS column
SYNON: $:10EI
SYNON: $:11P
SYNON: $:12NA
SYNON: $:1450-650
SYNON: $:16NA
Comment: Rt=449.32  Contributor=JahnCSUPMF  Study=RootExudatesMiller201507
Num Peaks: 3
214.0894 19067 215.0894 3099 98.0717 915

Name: C490
SYNON: $:00in-source
SYNON: $:04
SYNON: $:05NA
SYNON: $:06QUAD
SYNON: $:07Thermo ISQ
SYNON: $:09Thermo Trace GC: TG-5MS column
SYNON: $:10EI
SYNON: $:11P
SYNON: $:12NA
SYNON: $:1450-650
SYNON: $:16NA
Comment: Rt=452.55  Contributor=JahnCSUPMF  Study=RootExudatesMiller201507
Num Peaks: 3
476.0873 6458 564.1336 3082 565.117 2689

Name: C491
SYNON: $:00in-source
SYNON: $:04
SYNON: $:05NA
SYNON: $:06QUAD
SYNON: $:07Thermo ISQ
SYNON: $:09Thermo Trace GC: TG-5MS column
SYNON: $:10EI
SYNON: $:11P
SYNON: $:12NA
SYNON: $:1450-650
SYNON: $:16NA
Comment: Rt=437.8  Contributor=JahnCSUPMF  Study=RootExudatesMiller201507
Num Peaks: 3
223.0641 125740 298.9804 29038 224.0718 14934

Name: C492
SYNON: $:00in-source
SYNON: $:04
SYNON: $:05NA
SYNON: $:06QUAD
SYNON: $:07Thermo ISQ
SYNON: $:09Thermo Trace GC: TG-5MS column
SYNON: $:10EI
SYNON: $:11P
SYNON: $:12NA
SYNON: $:1450-650
SYNON: $:16NA
Comment: Rt=438.96  Contributor=JahnCSUPMF  Study=RootExudatesMiller201507
Num Peaks: 3
58.5831 2639 71.9043 1789 112.8973 1302

Name: C493
SYNON: $:00in-source
SYNON: $:04
SYNON: $:05NA
SYNON: $:06QUAD
SYNON: $:07Thermo ISQ
SYNON: $:09Thermo Trace GC: TG-5MS column
SYNON: $:10EI
SYNON: $:11P
SYNON: $:12NA
SYNON: $:1450-650
SYNON: $:16NA
Comment: Rt=438.01  Contributor=JahnCSUPMF  Study=RootExudatesMiller201507
Num Peaks: 3
147.0115 536953 148.095 43561 58.0428 5820

Name: C494
SYNON: $:00in-source
SYNON: $:04
SYNON: $:05NA
SYNON: $:06QUAD
SYNON: $:07Thermo ISQ
SYNON: $:09Thermo Trace GC: TG-5MS column
SYNON: $:10EI
SYNON: $:11P
SYNON: $:12NA
SYNON: $:1450-650
SYNON: $:16NA
Comment: Rt=420.12  Contributor=JahnCSUPMF  Study=RootExudatesMiller201507
Num Peaks: 3
51.9533 16610 68.984 3878 125.9078 2354

Name: C495
SYNON: $:00in-source
SYNON: $:04
SYNON: $:05NA
SYNON: $:06QUAD
SYNON: $:07Thermo ISQ
SYNON: $:09Thermo Trace GC: TG-5MS column
SYNON: $:10EI
SYNON: $:11P
SYNON: $:12NA
SYNON: $:1450-650
SYNON: $:16NA
Comment: Rt=427.79  Contributor=JahnCSUPMF  Study=RootExudatesMiller201507
Num Peaks: 3
50.3698 14295 79.5037 4084 80.0648 1929

Name: C496
SYNON: $:00in-source
SYNON: $:04
SYNON: $:05NA
SYNON: $:06QUAD
SYNON: $:07Thermo ISQ
SYNON: $:09Thermo Trace GC: TG-5MS column
SYNON: $:10EI
SYNON: $:11P
SYNON: $:12NA
SYNON: $:1450-650
SYNON: $:16NA
Comment: Rt=425.68  Contributor=JahnCSUPMF  Study=RootExudatesMiller201507
Num Peaks: 3
461.0319 7160 260.1558 3207 549.0845 2215

Name: C497
SYNON: $:00in-source
SYNON: $:04
SYNON: $:05NA
SYNON: $:06QUAD
SYNON: $:07Thermo ISQ
SYNON: $:09Thermo Trace GC: TG-5MS column
SYNON: $:10EI
SYNON: $:11P
SYNON: $:12NA
SYNON: $:1450-650
SYNON: $:16NA
Comment: Rt=434.66  Contributor=JahnCSUPMF  Study=RootExudatesMiller201507
Num Peaks: 3
126.9135 5976 79.5295 3659 126.3286 3164

Name: C498
SYNON: $:00in-source
SYNON: $:04
SYNON: $:05NA
SYNON: $:06QUAD
SYNON: $:07Thermo ISQ
SYNON: $:09Thermo Trace GC: TG-5MS column
SYNON: $:10EI
SYNON: $:11P
SYNON: $:12NA
SYNON: $:1450-650
SYNON: $:16NA
Comment: Rt=431.41  Contributor=JahnCSUPMF  Study=RootExudatesMiller201507
Num Peaks: 3
485.1222 1990 485.4487 1422 486.2008 1124

Name: C499
SYNON: $:00in-source
SYNON: $:04
SYNON: $:05NA
SYNON: $:06QUAD
SYNON: $:07Thermo ISQ
SYNON: $:09Thermo Trace GC: TG-5MS column
SYNON: $:10EI
SYNON: $:11P
SYNON: $:12NA
SYNON: $:1450-650
SYNON: $:16NA
Comment: Rt=431.24  Contributor=JahnCSUPMF  Study=RootExudatesMiller201507
Num Peaks: 3
51.0572 20854 77.918 10056 69.0016 4375

Name: C500
SYNON: $:00in-source
SYNON: $:04
SYNON: $:05NA
SYNON: $:06QUAD
SYNON: $:07Thermo ISQ
SYNON: $:09Thermo Trace GC: TG-5MS column
SYNON: $:10EI
SYNON: $:11P
SYNON: $:12NA
SYNON: $:1450-650
SYNON: $:16NA
Comment: Rt=390.48  Contributor=JahnCSUPMF  Study=RootExudatesMiller201507
Num Peaks: 3
78.0232 18299 57.9533 6888 80.0854 2124

Name: C501
SYNON: $:00in-source
SYNON: $:04
SYNON: $:05NA
SYNON: $:06QUAD
SYNON: $:07Thermo ISQ
SYNON: $:09Thermo Trace GC: TG-5MS column
SYNON: $:10EI
SYNON: $:11P
SYNON: $:12NA
SYNON: $:1450-650
SYNON: $:16NA
Comment: Rt=410.47  Contributor=JahnCSUPMF  Study=RootExudatesMiller201507
Num Peaks: 3
248.1297 25930 174.077 10957 290.1586 10101

Name: C502
SYNON: $:00in-source
SYNON: $:04
SYNON: $:05NA
SYNON: $:06QUAD
SYNON: $:07Thermo ISQ
SYNON: $:09Thermo Trace GC: TG-5MS column
SYNON: $:10EI
SYNON: $:11P
SYNON: $:12NA
SYNON: $:1450-650
SYNON: $:16NA
Comment: Rt=366.17  Contributor=JahnCSUPMF  Study=RootExudatesMiller201507
Num Peaks: 3
443.2005 16487 444.2152 6209 445.1413 4678

Name: C503
SYNON: $:00in-source
SYNON: $:04
SYNON: $:05NA
SYNON: $:06QUAD
SYNON: $:07Thermo ISQ
SYNON: $:09Thermo Trace GC: TG-5MS column
SYNON: $:10EI
SYNON: $:11P
SYNON: $:12NA
SYNON: $:1450-650
SYNON: $:16NA
Comment: Rt=363.59  Contributor=JahnCSUPMF  Study=RootExudatesMiller201507
Num Peaks: 3
130.0215 9281 139.9613 8691 143.0197 4727

Name: C504
SYNON: $:00in-source
SYNON: $:04
SYNON: $:05NA
SYNON: $:06QUAD
SYNON: $:07Thermo ISQ
SYNON: $:09Thermo Trace GC: TG-5MS column
SYNON: $:10EI
SYNON: $:11P
SYNON: $:12NA
SYNON: $:1450-650
SYNON: $:16NA
Comment: Rt=364.54  Contributor=JahnCSUPMF  Study=RootExudatesMiller201507
Num Peaks: 3
58.6479 3535 116.957 2919 112.9942 1710

Name: C505
SYNON: $:00in-source
SYNON: $:04
SYNON: $:05NA
SYNON: $:06QUAD
SYNON: $:07Thermo ISQ
SYNON: $:09Thermo Trace GC: TG-5MS column
SYNON: $:10EI
SYNON: $:11P
SYNON: $:12NA
SYNON: $:1450-650
SYNON: $:16NA
Comment: Rt=360.32  Contributor=JahnCSUPMF  Study=RootExudatesMiller201507
Num Peaks: 3
292.1556 15831 293.1905 4879 307.1161 3385

Name: C506
SYNON: $:00in-source
SYNON: $:04
SYNON: $:05NA
SYNON: $:06QUAD
SYNON: $:07Thermo ISQ
SYNON: $:09Thermo Trace GC: TG-5MS column
SYNON: $:10EI
SYNON: $:11P
SYNON: $:12NA
SYNON: $:1450-650
SYNON: $:16NA
Comment: Rt=382.17  Contributor=JahnCSUPMF  Study=RootExudatesMiller201507
Num Peaks: 3
58.0181 10356 112.9937 1165 55.8546 803

Name: C507
SYNON: $:00in-source
SYNON: $:04
SYNON: $:05NA
SYNON: $:06QUAD
SYNON: $:07Thermo ISQ
SYNON: $:09Thermo Trace GC: TG-5MS column
SYNON: $:10EI
SYNON: $:11P
SYNON: $:12NA
SYNON: $:1450-650
SYNON: $:16NA
Comment: Rt=384.06  Contributor=JahnCSUPMF  Study=RootExudatesMiller201507
Num Peaks: 3
50.4189 24975 80.0455 2108 112.6612 1246

Name: C508
SYNON: $:00in-source
SYNON: $:04
SYNON: $:05NA
SYNON: $:06QUAD
SYNON: $:07Thermo ISQ
SYNON: $:09Thermo Trace GC: TG-5MS column
SYNON: $:10EI
SYNON: $:11P
SYNON: $:12NA
SYNON: $:1450-650
SYNON: $:16NA
Comment: Rt=383.64  Contributor=JahnCSUPMF  Study=RootExudatesMiller201507
Num Peaks: 3
443.1978 16619 444.2279 7130 445.1649 5184

Name: C509
SYNON: $:00in-source
SYNON: $:04
SYNON: $:05NA
SYNON: $:06QUAD
SYNON: $:07Thermo ISQ
SYNON: $:09Thermo Trace GC: TG-5MS column
SYNON: $:10EI
SYNON: $:11P
SYNON: $:12NA
SYNON: $:1450-650
SYNON: $:16NA
Comment: Rt=376.66  Contributor=JahnCSUPMF  Study=RootExudatesMiller201507
Num Peaks: 3
278.1555 51595 293.1571 35969 279.146 14472

Name: C510
SYNON: $:00in-source
SYNON: $:04
SYNON: $:05NA
SYNON: $:06QUAD
SYNON: $:07Thermo ISQ
SYNON: $:09Thermo Trace GC: TG-5MS column
SYNON: $:10EI
SYNON: $:11P
SYNON: $:12NA
SYNON: $:1450-650
SYNON: $:16NA
Comment: Rt=377.25  Contributor=JahnCSUPMF  Study=RootExudatesMiller201507
Num Peaks: 3
50.3931 20241 78.0276 15254 126.9249 7292

Name: C511
SYNON: $:00in-source
SYNON: $:04
SYNON: $:05NA
SYNON: $:06QUAD
SYNON: $:07Thermo ISQ
SYNON: $:09Thermo Trace GC: TG-5MS column
SYNON: $:10EI
SYNON: $:11P
SYNON: $:12NA
SYNON: $:1450-650
SYNON: $:16NA
Comment: Rt=331.7  Contributor=JahnCSUPMF  Study=RootExudatesMiller201507
Num Peaks: 3
279.0971 17692 109.973 2058 109.7103 1849

Name: C512
SYNON: $:00in-source
SYNON: $:04
SYNON: $:05NA
SYNON: $:06QUAD
SYNON: $:07Thermo ISQ
SYNON: $:09Thermo Trace GC: TG-5MS column
SYNON: $:10EI
SYNON: $:11P
SYNON: $:12NA
SYNON: $:1450-650
SYNON: $:16NA
Comment: Rt=342.77  Contributor=JahnCSUPMF  Study=RootExudatesMiller201507
Num Peaks: 3
299.8481 92274 302.1739 9196 226.089 5536

Name: C513
SYNON: $:00in-source
SYNON: $:04
SYNON: $:05NA
SYNON: $:06QUAD
SYNON: $:07Thermo ISQ
SYNON: $:09Thermo Trace GC: TG-5MS column
SYNON: $:10EI
SYNON: $:11P
SYNON: $:12NA
SYNON: $:1450-650
SYNON: $:16NA
Comment: Rt=356.88  Contributor=JahnCSUPMF  Study=RootExudatesMiller201507
Num Peaks: 3
78.3673 24471 58.0046 9632 130.9266 8478

Name: C514
SYNON: $:00in-source
SYNON: $:04
SYNON: $:05NA
SYNON: $:06QUAD
SYNON: $:07Thermo ISQ
SYNON: $:09Thermo Trace GC: TG-5MS column
SYNON: $:10EI
SYNON: $:11P
SYNON: $:12NA
SYNON: $:1450-650
SYNON: $:16NA
Comment: Rt=351.31  Contributor=JahnCSUPMF  Study=RootExudatesMiller201507
Num Peaks: 3
246.1608 7630 274.1705 3084 98.0538 1945

Name: C515
SYNON: $:00in-source
SYNON: $:04
SYNON: $:05NA
SYNON: $:06QUAD
SYNON: $:07Thermo ISQ
SYNON: $:09Thermo Trace GC: TG-5MS column
SYNON: $:10EI
SYNON: $:11P
SYNON: $:12NA
SYNON: $:1450-650
SYNON: $:16NA
Comment: Rt=346.75  Contributor=JahnCSUPMF  Study=RootExudatesMiller201507
Num Peaks: 3
233.1219 30384 246.1625 12185 274.1578 4900

Name: C516
SYNON: $:00in-source
SYNON: $:04
SYNON: $:05NA
SYNON: $:06QUAD
SYNON: $:07Thermo ISQ
SYNON: $:09Thermo Trace GC: TG-5MS column
SYNON: $:10EI
SYNON: $:11P
SYNON: $:12NA
SYNON: $:1450-650
SYNON: $:16NA
Comment: Rt=349.44  Contributor=JahnCSUPMF  Study=RootExudatesMiller201507
Num Peaks: 3
411.1728 8310 412.1209 3561 410.129 1734

Name: C517
SYNON: $:00in-source
SYNON: $:04
SYNON: $:05NA
SYNON: $:06QUAD
SYNON: $:07Thermo ISQ
SYNON: $:09Thermo Trace GC: TG-5MS column
SYNON: $:10EI
SYNON: $:11P
SYNON: $:12NA
SYNON: $:1450-650
SYNON: $:16NA
Comment: Rt=326.42  Contributor=JahnCSUPMF  Study=RootExudatesMiller201507
Num Peaks: 3
112.7162 14995 99.971 3364 141.0093 2637

Name: C518
SYNON: $:00in-source
SYNON: $:04
SYNON: $:05NA
SYNON: $:06QUAD
SYNON: $:07Thermo ISQ
SYNON: $:09Thermo Trace GC: TG-5MS column
SYNON: $:10EI
SYNON: $:11P
SYNON: $:12NA
SYNON: $:1450-650
SYNON: $:16NA
Comment: Rt=327.75  Contributor=JahnCSUPMF  Study=RootExudatesMiller201507
Num Peaks: 3
158.1372 13985 232.1378 8256 260.108 3845

Name: C519
SYNON: $:00in-source
SYNON: $:04
SYNON: $:05NA
SYNON: $:06QUAD
SYNON: $:07Thermo ISQ
SYNON: $:09Thermo Trace GC: TG-5MS column
SYNON: $:10EI
SYNON: $:11P
SYNON: $:12NA
SYNON: $:1450-650
SYNON: $:16NA
Comment: Rt=324.32  Contributor=JahnCSUPMF  Study=RootExudatesMiller201507
Num Peaks: 3
231.0633 8029 320.1537 5787 321.1327 3413

Name: C520
SYNON: $:00in-source
SYNON: $:04
SYNON: $:05NA
SYNON: $:06QUAD
SYNON: $:07Thermo ISQ
SYNON: $:09Thermo Trace GC: TG-5MS column
SYNON: $:10EI
SYNON: $:11P
SYNON: $:12NA
SYNON: $:1450-650
SYNON: $:16NA
Comment: Rt=219.05  Contributor=JahnCSUPMF  Study=RootExudatesMiller201507
Num Peaks: 3
129.4925 5194 128.4859 2765 172.48 2695

Name: C521
SYNON: $:00in-source
SYNON: $:04
SYNON: $:05NA
SYNON: $:06QUAD
SYNON: $:07Thermo ISQ
SYNON: $:09Thermo Trace GC: TG-5MS column
SYNON: $:10EI
SYNON: $:11P
SYNON: $:12NA
SYNON: $:1450-650
SYNON: $:16NA
Comment: Rt=217.34  Contributor=JahnCSUPMF  Study=RootExudatesMiller201507
Num Peaks: 3
61.0833 2136 55.4408 1398 55.0296 1320

Name: C522
SYNON: $:00in-source
SYNON: $:04
SYNON: $:05NA
SYNON: $:06QUAD
SYNON: $:07Thermo ISQ
SYNON: $:09Thermo Trace GC: TG-5MS column
SYNON: $:10EI
SYNON: $:11P
SYNON: $:12NA
SYNON: $:1450-650
SYNON: $:16NA
Comment: Rt=215.87  Contributor=JahnCSUPMF  Study=RootExudatesMiller201507
Num Peaks: 3
148.0881 539710 149.0511 371734 130.9538 107298

Name: C523
SYNON: $:00in-source
SYNON: $:04
SYNON: $:05NA
SYNON: $:06QUAD
SYNON: $:07Thermo ISQ
SYNON: $:09Thermo Trace GC: TG-5MS column
SYNON: $:10EI
SYNON: $:11P
SYNON: $:12NA
SYNON: $:1450-650
SYNON: $:16NA
Comment: Rt=216.84  Contributor=JahnCSUPMF  Study=RootExudatesMiller201507
Num Peaks: 3
102.3412 6478 86.9912 4159 86.7307 4036

Name: C524
SYNON: $:00in-source
SYNON: $:04
SYNON: $:05NA
SYNON: $:06QUAD
SYNON: $:07Thermo ISQ
SYNON: $:09Thermo Trace GC: TG-5MS column
SYNON: $:10EI
SYNON: $:11P
SYNON: $:12NA
SYNON: $:1450-650
SYNON: $:16NA
Comment: Rt=215.81  Contributor=JahnCSUPMF  Study=RootExudatesMiller201507
Num Peaks: 3
150.9304 9739 112.9767 3709 112.7192 2191

Name: C525
SYNON: $:00in-source
SYNON: $:04
SYNON: $:05NA
SYNON: $:06QUAD
SYNON: $:07Thermo ISQ
SYNON: $:09Thermo Trace GC: TG-5MS column
SYNON: $:10EI
SYNON: $:11P
SYNON: $:12NA
SYNON: $:1450-650
SYNON: $:16NA
Comment: Rt=215.92  Contributor=JahnCSUPMF  Study=RootExudatesMiller201507
Num Peaks: 3
74.9956 117381 301.0308 52384 303.0407 19368

Name: C526
SYNON: $:00in-source
SYNON: $:04
SYNON: $:05NA
SYNON: $:06QUAD
SYNON: $:07Thermo ISQ
SYNON: $:09Thermo Trace GC: TG-5MS column
SYNON: $:10EI
SYNON: $:11P
SYNON: $:12NA
SYNON: $:1450-650
SYNON: $:16NA
Comment: Rt=216.83  Contributor=JahnCSUPMF  Study=RootExudatesMiller201507
Num Peaks: 3
259.0982 151655 260.1257 22634 290.1119 10174

Name: C527
SYNON: $:00in-source
SYNON: $:04
SYNON: $:05NA
SYNON: $:06QUAD
SYNON: $:07Thermo ISQ
SYNON: $:09Thermo Trace GC: TG-5MS column
SYNON: $:10EI
SYNON: $:11P
SYNON: $:12NA
SYNON: $:1450-650
SYNON: $:16NA
Comment: Rt=216.71  Contributor=JahnCSUPMF  Study=RootExudatesMiller201507
Num Peaks: 3
160.0789 6020 121.7291 2203 144.102 1656

Name: C528
SYNON: $:00in-source
SYNON: $:04
SYNON: $:05NA
SYNON: $:06QUAD
SYNON: $:07Thermo ISQ
SYNON: $:09Thermo Trace GC: TG-5MS column
SYNON: $:10EI
SYNON: $:11P
SYNON: $:12NA
SYNON: $:1450-650
SYNON: $:16NA
Comment: Rt=215.54  Contributor=JahnCSUPMF  Study=RootExudatesMiller201507
Num Peaks: 3
166.07 21669 167.0661 16255 153.0823 10898

Name: C529
SYNON: $:00in-source
SYNON: $:04
SYNON: $:05NA
SYNON: $:06QUAD
SYNON: $:07Thermo ISQ
SYNON: $:09Thermo Trace GC: TG-5MS column
SYNON: $:10EI
SYNON: $:11P
SYNON: $:12NA
SYNON: $:1450-650
SYNON: $:16NA
Comment: Rt=228.13  Contributor=JahnCSUPMF  Study=RootExudatesMiller201507
Num Peaks: 3
230.1089 21418 305.1709 12913 363.1512 6928

Name: C530
SYNON: $:00in-source
SYNON: $:04
SYNON: $:05NA
SYNON: $:06QUAD
SYNON: $:07Thermo ISQ
SYNON: $:09Thermo Trace GC: TG-5MS column
SYNON: $:10EI
SYNON: $:11P
SYNON: $:12NA
SYNON: $:1450-650
SYNON: $:16NA
Comment: Rt=224.15  Contributor=JahnCSUPMF  Study=RootExudatesMiller201507
Num Peaks: 3
149.6254 5135 127.5611 2948 98.2121 764

Name: C531
SYNON: $:00in-source
SYNON: $:04
SYNON: $:05NA
SYNON: $:06QUAD
SYNON: $:07Thermo ISQ
SYNON: $:09Thermo Trace GC: TG-5MS column
SYNON: $:10EI
SYNON: $:11P
SYNON: $:12NA
SYNON: $:1450-650
SYNON: $:16NA
Comment: Rt=231.63  Contributor=JahnCSUPMF  Study=RootExudatesMiller201507
Num Peaks: 3
227.0023 106445 229.0698 41113 256.0313 29006

Name: C532
SYNON: $:00in-source
SYNON: $:04
SYNON: $:05NA
SYNON: $:06QUAD
SYNON: $:07Thermo ISQ
SYNON: $:09Thermo Trace GC: TG-5MS column
SYNON: $:10EI
SYNON: $:11P
SYNON: $:12NA
SYNON: $:1450-650
SYNON: $:16NA
Comment: Rt=231.73  Contributor=JahnCSUPMF  Study=RootExudatesMiller201507
Num Peaks: 3
51.0962 173656 78.3408 59816 126.9502 36510

Name: C533
SYNON: $:00in-source
SYNON: $:04
SYNON: $:05NA
SYNON: $:06QUAD
SYNON: $:07Thermo ISQ
SYNON: $:09Thermo Trace GC: TG-5MS column
SYNON: $:10EI
SYNON: $:11P
SYNON: $:12NA
SYNON: $:1450-650
SYNON: $:16NA
Comment: Rt=247.75  Contributor=JahnCSUPMF  Study=RootExudatesMiller201507
Num Peaks: 3
125.9544 14537 58.5788 5080 66.0762 2350

Name: C534
SYNON: $:00in-source
SYNON: $:04
SYNON: $:05NA
SYNON: $:06QUAD
SYNON: $:07Thermo ISQ
SYNON: $:09Thermo Trace GC: TG-5MS column
SYNON: $:10EI
SYNON: $:11P
SYNON: $:12NA
SYNON: $:1450-650
SYNON: $:16NA
Comment: Rt=247  Contributor=JahnCSUPMF  Study=RootExudatesMiller201507
Num Peaks: 3
98.8525 66837 128.0988 40928 84.8742 36986

Name: C535
SYNON: $:00in-source
SYNON: $:04
SYNON: $:05NA
SYNON: $:06QUAD
SYNON: $:07Thermo ISQ
SYNON: $:09Thermo Trace GC: TG-5MS column
SYNON: $:10EI
SYNON: $:11P
SYNON: $:12NA
SYNON: $:1450-650
SYNON: $:16NA
Comment: Rt=246.47  Contributor=JahnCSUPMF  Study=RootExudatesMiller201507
Num Peaks: 3
128.9214 26649 84.3066 3798 140.1329 2928

Name: C536
SYNON: $:00in-source
SYNON: $:04
SYNON: $:05NA
SYNON: $:06QUAD
SYNON: $:07Thermo ISQ
SYNON: $:09Thermo Trace GC: TG-5MS column
SYNON: $:10EI
SYNON: $:11P
SYNON: $:12NA
SYNON: $:1450-650
SYNON: $:16NA
Comment: Rt=244.38  Contributor=JahnCSUPMF  Study=RootExudatesMiller201507
Num Peaks: 3
87.9962 5415 87.7189 5312 157.7348 5148

Name: C537
SYNON: $:00in-source
SYNON: $:04
SYNON: $:05NA
SYNON: $:06QUAD
SYNON: $:07Thermo ISQ
SYNON: $:09Thermo Trace GC: TG-5MS column
SYNON: $:10EI
SYNON: $:11P
SYNON: $:12NA
SYNON: $:1450-650
SYNON: $:16NA
Comment: Rt=243.48  Contributor=JahnCSUPMF  Study=RootExudatesMiller201507
Num Peaks: 3
126.9381 43988 68.9684 24892 79.748 12604

Name: C538
SYNON: $:00in-source
SYNON: $:04
SYNON: $:05NA
SYNON: $:06QUAD
SYNON: $:07Thermo ISQ
SYNON: $:09Thermo Trace GC: TG-5MS column
SYNON: $:10EI
SYNON: $:11P
SYNON: $:12NA
SYNON: $:1450-650
SYNON: $:16NA
Comment: Rt=254.17  Contributor=JahnCSUPMF  Study=RootExudatesMiller201507
Num Peaks: 3
78.3618 86410 77.446 9862 63.2338 1186

Name: C539
SYNON: $:00in-source
SYNON: $:04
SYNON: $:05NA
SYNON: $:06QUAD
SYNON: $:07Thermo ISQ
SYNON: $:09Thermo Trace GC: TG-5MS column
SYNON: $:10EI
SYNON: $:11P
SYNON: $:12NA
SYNON: $:1450-650
SYNON: $:16NA
Comment: Rt=248.86  Contributor=JahnCSUPMF  Study=RootExudatesMiller201507
Num Peaks: 3
245.1012 41714 246.1207 7361 247.0599 4941

Name: C540
SYNON: $:00in-source
SYNON: $:04
SYNON: $:05NA
SYNON: $:06QUAD
SYNON: $:07Thermo ISQ
SYNON: $:09Thermo Trace GC: TG-5MS column
SYNON: $:10EI
SYNON: $:11P
SYNON: $:12NA
SYNON: $:1450-650
SYNON: $:16NA
Comment: Rt=294.59  Contributor=JahnCSUPMF  Study=RootExudatesMiller201507
Num Peaks: 3
147.7751 154485 130.9542 15840 86.012 1731

Name: C541
SYNON: $:00in-source
SYNON: $:04
SYNON: $:05NA
SYNON: $:06QUAD
SYNON: $:07Thermo ISQ
SYNON: $:09Thermo Trace GC: TG-5MS column
SYNON: $:10EI
SYNON: $:11P
SYNON: $:12NA
SYNON: $:1450-650
SYNON: $:16NA
Comment: Rt=295.7  Contributor=JahnCSUPMF  Study=RootExudatesMiller201507
Num Peaks: 3
80.0429 4222 146.0062 3592 112.6381 1355

Name: C542
SYNON: $:00in-source
SYNON: $:04
SYNON: $:05NA
SYNON: $:06QUAD
SYNON: $:07Thermo ISQ
SYNON: $:09Thermo Trace GC: TG-5MS column
SYNON: $:10EI
SYNON: $:11P
SYNON: $:12NA
SYNON: $:1450-650
SYNON: $:16NA
Comment: Rt=292.75  Contributor=JahnCSUPMF  Study=RootExudatesMiller201507
Num Peaks: 3
78.9912 162621 50.351 51630 78.3565 40822

Name: C543
SYNON: $:00in-source
SYNON: $:04
SYNON: $:05NA
SYNON: $:06QUAD
SYNON: $:07Thermo ISQ
SYNON: $:09Thermo Trace GC: TG-5MS column
SYNON: $:10EI
SYNON: $:11P
SYNON: $:12NA
SYNON: $:1450-650
SYNON: $:16NA
Comment: Rt=288.46  Contributor=JahnCSUPMF  Study=RootExudatesMiller201507
Num Peaks: 3
77.442 8129 149.5958 4521 67.8294 497

Name: C544
SYNON: $:00in-source
SYNON: $:04
SYNON: $:05NA
SYNON: $:06QUAD
SYNON: $:07Thermo ISQ
SYNON: $:09Thermo Trace GC: TG-5MS column
SYNON: $:10EI
SYNON: $:11P
SYNON: $:12NA
SYNON: $:1450-650
SYNON: $:16NA
Comment: Rt=298.24  Contributor=JahnCSUPMF  Study=RootExudatesMiller201507
Num Peaks: 3
51.1081 71303 58.1071 14850 149.5853 3622

Name: C545
SYNON: $:00in-source
SYNON: $:04
SYNON: $:05NA
SYNON: $:06QUAD
SYNON: $:07Thermo ISQ
SYNON: $:09Thermo Trace GC: TG-5MS column
SYNON: $:10EI
SYNON: $:11P
SYNON: $:12NA
SYNON: $:1450-650
SYNON: $:16NA
Comment: Rt=301.97  Contributor=JahnCSUPMF  Study=RootExudatesMiller201507
Num Peaks: 3
120.0229 6877 216.1197 4670 200.0772 4253

Name: C546
SYNON: $:00in-source
SYNON: $:04
SYNON: $:05NA
SYNON: $:06QUAD
SYNON: $:07Thermo ISQ
SYNON: $:09Thermo Trace GC: TG-5MS column
SYNON: $:10EI
SYNON: $:11P
SYNON: $:12NA
SYNON: $:1450-650
SYNON: $:16NA
Comment: Rt=302.02  Contributor=JahnCSUPMF  Study=RootExudatesMiller201507
Num Peaks: 3
142.9756 6017 97.2108 1299 122.0428 857

Name: C547
SYNON: $:00in-source
SYNON: $:04
SYNON: $:05NA
SYNON: $:06QUAD
SYNON: $:07Thermo ISQ
SYNON: $:09Thermo Trace GC: TG-5MS column
SYNON: $:10EI
SYNON: $:11P
SYNON: $:12NA
SYNON: $:1450-650
SYNON: $:16NA
Comment: Rt=304.37  Contributor=JahnCSUPMF  Study=RootExudatesMiller201507
Num Peaks: 3
202.0912 38472 174.0731 35463 130.0256 10498

Name: C548
SYNON: $:00in-source
SYNON: $:04
SYNON: $:05NA
SYNON: $:06QUAD
SYNON: $:07Thermo ISQ
SYNON: $:09Thermo Trace GC: TG-5MS column
SYNON: $:10EI
SYNON: $:11P
SYNON: $:12NA
SYNON: $:1450-650
SYNON: $:16NA
Comment: Rt=303.83  Contributor=JahnCSUPMF  Study=RootExudatesMiller201507
Num Peaks: 3
353.1353 6183 279.1171 6166 373.1233 4386

Name: C549
SYNON: $:00in-source
SYNON: $:04
SYNON: $:05NA
SYNON: $:06QUAD
SYNON: $:07Thermo ISQ
SYNON: $:09Thermo Trace GC: TG-5MS column
SYNON: $:10EI
SYNON: $:11P
SYNON: $:12NA
SYNON: $:1450-650
SYNON: $:16NA
Comment: Rt=308.22  Contributor=JahnCSUPMF  Study=RootExudatesMiller201507
Num Peaks: 3
53.0762 4004 56.0307 1247 55.6338 1039

Name: C550
SYNON: $:00in-source
SYNON: $:04
SYNON: $:05NA
SYNON: $:06QUAD
SYNON: $:07Thermo ISQ
SYNON: $:09Thermo Trace GC: TG-5MS column
SYNON: $:10EI
SYNON: $:11P
SYNON: $:12NA
SYNON: $:1450-650
SYNON: $:16NA
Comment: Rt=259.46  Contributor=JahnCSUPMF  Study=RootExudatesMiller201507
Num Peaks: 3
186.1005 85365 202.099 35521 84.0649 1232

Name: C551
SYNON: $:00in-source
SYNON: $:04
SYNON: $:05NA
SYNON: $:06QUAD
SYNON: $:07Thermo ISQ
SYNON: $:09Thermo Trace GC: TG-5MS column
SYNON: $:10EI
SYNON: $:11P
SYNON: $:12NA
SYNON: $:1450-650
SYNON: $:16NA
Comment: Rt=260.26  Contributor=JahnCSUPMF  Study=RootExudatesMiller201507
Num Peaks: 3
262.1512 104175 248.1322 53322 264.0665 6734

Name: C552
SYNON: $:00in-source
SYNON: $:04
SYNON: $:05NA
SYNON: $:06QUAD
SYNON: $:07Thermo ISQ
SYNON: $:09Thermo Trace GC: TG-5MS column
SYNON: $:10EI
SYNON: $:11P
SYNON: $:12NA
SYNON: $:1450-650
SYNON: $:16NA
Comment: Rt=259.37  Contributor=JahnCSUPMF  Study=RootExudatesMiller201507
Num Peaks: 3
78.9936 296193 50.3433 77332 68.9713 16741

Name: C553
SYNON: $:00in-source
SYNON: $:04
SYNON: $:05NA
SYNON: $:06QUAD
SYNON: $:07Thermo ISQ
SYNON: $:09Thermo Trace GC: TG-5MS column
SYNON: $:10EI
SYNON: $:11P
SYNON: $:12NA
SYNON: $:1450-650
SYNON: $:16NA
Comment: Rt=255.5  Contributor=JahnCSUPMF  Study=RootExudatesMiller201507
Num Peaks: 3
337.1628 97931 279.0885 36198 68.6232 5274

Name: C554
SYNON: $:00in-source
SYNON: $:04
SYNON: $:05NA
SYNON: $:06QUAD
SYNON: $:07Thermo ISQ
SYNON: $:09Thermo Trace GC: TG-5MS column
SYNON: $:10EI
SYNON: $:11P
SYNON: $:12NA
SYNON: $:1450-650
SYNON: $:16NA
Comment: Rt=266.77  Contributor=JahnCSUPMF  Study=RootExudatesMiller201507
Num Peaks: 3
66.0852 2405 105.0174 1932 86.6692 1608

Name: C555
SYNON: $:00in-source
SYNON: $:04
SYNON: $:05NA
SYNON: $:06QUAD
SYNON: $:07Thermo ISQ
SYNON: $:09Thermo Trace GC: TG-5MS column
SYNON: $:10EI
SYNON: $:11P
SYNON: $:12NA
SYNON: $:1450-650
SYNON: $:16NA
Comment: Rt=269.14  Contributor=JahnCSUPMF  Study=RootExudatesMiller201507
Num Peaks: 3
57.9698 30670 112.9831 1785 127.5292 1480

Name: C556
SYNON: $:00in-source
SYNON: $:04
SYNON: $:05NA
SYNON: $:06QUAD
SYNON: $:07Thermo ISQ
SYNON: $:09Thermo Trace GC: TG-5MS column
SYNON: $:10EI
SYNON: $:11P
SYNON: $:12NA
SYNON: $:1450-650
SYNON: $:16NA
Comment: Rt=268  Contributor=JahnCSUPMF  Study=RootExudatesMiller201507
Num Peaks: 3
78.0642 75023 68.9688 17431 63.0532 1183

Name: C557
SYNON: $:00in-source
SYNON: $:04
SYNON: $:05NA
SYNON: $:06QUAD
SYNON: $:07Thermo ISQ
SYNON: $:09Thermo Trace GC: TG-5MS column
SYNON: $:10EI
SYNON: $:11P
SYNON: $:12NA
SYNON: $:1450-650
SYNON: $:16NA
Comment: Rt=270.34  Contributor=JahnCSUPMF  Study=RootExudatesMiller201507
Num Peaks: 3
295.1303 82742 296.1388 15202 297.1405 9223

Name: C558
SYNON: $:00in-source
SYNON: $:04
SYNON: $:05NA
SYNON: $:06QUAD
SYNON: $:07Thermo ISQ
SYNON: $:09Thermo Trace GC: TG-5MS column
SYNON: $:10EI
SYNON: $:11P
SYNON: $:12NA
SYNON: $:1450-650
SYNON: $:16NA
Comment: Rt=276.31  Contributor=JahnCSUPMF  Study=RootExudatesMiller201507
Num Peaks: 3
76.8823 9408 142.58 7193 274.0968 2424

Name: C559
SYNON: $:00in-source
SYNON: $:04
SYNON: $:05NA
SYNON: $:06QUAD
SYNON: $:07Thermo ISQ
SYNON: $:09Thermo Trace GC: TG-5MS column
SYNON: $:10EI
SYNON: $:11P
SYNON: $:12NA
SYNON: $:1450-650
SYNON: $:16NA
Comment: Rt=278.31  Contributor=JahnCSUPMF  Study=RootExudatesMiller201507
Num Peaks: 3
78.0272 56190 126.9455 22670 68.9796 18744

Name: C560
SYNON: $:00in-source
SYNON: $:04
SYNON: $:05NA
SYNON: $:06QUAD
SYNON: $:07Thermo ISQ
SYNON: $:09Thermo Trace GC: TG-5MS column
SYNON: $:10EI
SYNON: $:11P
SYNON: $:12NA
SYNON: $:1450-650
SYNON: $:16NA
Comment: Rt=281.66  Contributor=JahnCSUPMF  Study=RootExudatesMiller201507
Num Peaks: 3
58.6293 117690 101.7289 19571 71.3041 3748

Name: C561
SYNON: $:00in-source
SYNON: $:04
SYNON: $:05NA
SYNON: $:06QUAD
SYNON: $:07Thermo ISQ
SYNON: $:09Thermo Trace GC: TG-5MS column
SYNON: $:10EI
SYNON: $:11P
SYNON: $:12NA
SYNON: $:1450-650
SYNON: $:16NA
Comment: Rt=643.43  Contributor=JahnCSUPMF  Study=RootExudatesMiller201507
Num Peaks: 3
461.0297 5669 459.0772 2923 533.0806 1474

Name: C562
SYNON: $:00in-source
SYNON: $:04
SYNON: $:05NA
SYNON: $:06QUAD
SYNON: $:07Thermo ISQ
SYNON: $:09Thermo Trace GC: TG-5MS column
SYNON: $:10EI
SYNON: $:11P
SYNON: $:12NA
SYNON: $:1450-650
SYNON: $:16NA
Comment: Rt=648.32  Contributor=JahnCSUPMF  Study=RootExudatesMiller201507
Num Peaks: 3
266.1342 17784 311.1584 9287 324.1878 7214

Name: C563
SYNON: $:00in-source
SYNON: $:04
SYNON: $:05NA
SYNON: $:06QUAD
SYNON: $:07Thermo ISQ
SYNON: $:09Thermo Trace GC: TG-5MS column
SYNON: $:10EI
SYNON: $:11P
SYNON: $:12NA
SYNON: $:1450-650
SYNON: $:16NA
Comment: Rt=620.96  Contributor=JahnCSUPMF  Study=RootExudatesMiller201507
Num Peaks: 3
159.0511 11643 184.9985 5714 151.0464 4621

Name: C564
SYNON: $:00in-source
SYNON: $:04
SYNON: $:05NA
SYNON: $:06QUAD
SYNON: $:07Thermo ISQ
SYNON: $:09Thermo Trace GC: TG-5MS column
SYNON: $:10EI
SYNON: $:11P
SYNON: $:12NA
SYNON: $:1450-650
SYNON: $:16NA
Comment: Rt=621.73  Contributor=JahnCSUPMF  Study=RootExudatesMiller201507
Num Peaks: 3
144.0788 4651 570.7433 4048 90.0451 3935

Name: C565
SYNON: $:00in-source
SYNON: $:04
SYNON: $:05NA
SYNON: $:06QUAD
SYNON: $:07Thermo ISQ
SYNON: $:09Thermo Trace GC: TG-5MS column
SYNON: $:10EI
SYNON: $:11P
SYNON: $:12NA
SYNON: $:1450-650
SYNON: $:16NA
Comment: Rt=631.6  Contributor=JahnCSUPMF  Study=RootExudatesMiller201507
Num Peaks: 3
207.0933 639441 208.1124 74366 295.1376 20238

Name: C566
SYNON: $:00in-source
SYNON: $:04
SYNON: $:05NA
SYNON: $:06QUAD
SYNON: $:07Thermo ISQ
SYNON: $:09Thermo Trace GC: TG-5MS column
SYNON: $:10EI
SYNON: $:11P
SYNON: $:12NA
SYNON: $:1450-650
SYNON: $:16NA
Comment: Rt=633.4  Contributor=JahnCSUPMF  Study=RootExudatesMiller201507
Num Peaks: 3
418.2157 5112 508.8179 2288 507.2407 1733

Name: C567
SYNON: $:00in-source
SYNON: $:04
SYNON: $:05NA
SYNON: $:06QUAD
SYNON: $:07Thermo ISQ
SYNON: $:09Thermo Trace GC: TG-5MS column
SYNON: $:10EI
SYNON: $:11P
SYNON: $:12NA
SYNON: $:1450-650
SYNON: $:16NA
Comment: Rt=471.33  Contributor=JahnCSUPMF  Study=RootExudatesMiller201507
Num Peaks: 3
229.1349 4414 214.0897 3440 172.0761 3399

Name: C568
SYNON: $:00in-source
SYNON: $:04
SYNON: $:05NA
SYNON: $:06QUAD
SYNON: $:07Thermo ISQ
SYNON: $:09Thermo Trace GC: TG-5MS column
SYNON: $:10EI
SYNON: $:11P
SYNON: $:12NA
SYNON: $:1450-650
SYNON: $:16NA
Comment: Rt=477.33  Contributor=JahnCSUPMF  Study=RootExudatesMiller201507
Num Peaks: 3
409.2325 4360 379.2133 2363 410.2443 1862

Name: C569
SYNON: $:00in-source
SYNON: $:04
SYNON: $:05NA
SYNON: $:06QUAD
SYNON: $:07Thermo ISQ
SYNON: $:09Thermo Trace GC: TG-5MS column
SYNON: $:10EI
SYNON: $:11P
SYNON: $:12NA
SYNON: $:1450-650
SYNON: $:16NA
Comment: Rt=485.7  Contributor=JahnCSUPMF  Study=RootExudatesMiller201507
Num Peaks: 3
475.0807 6987 563.1479 2682 476.0565 2650

Name: C570
SYNON: $:00in-source
SYNON: $:04
SYNON: $:05NA
SYNON: $:06QUAD
SYNON: $:07Thermo ISQ
SYNON: $:09Thermo Trace GC: TG-5MS column
SYNON: $:10EI
SYNON: $:11P
SYNON: $:12NA
SYNON: $:1450-650
SYNON: $:16NA
Comment: Rt=518.25  Contributor=JahnCSUPMF  Study=RootExudatesMiller201507
Num Peaks: 3
147.0301 421563 148.0881 26417 58.0358 3964

Name: C571
SYNON: $:00in-source
SYNON: $:04
SYNON: $:05NA
SYNON: $:06QUAD
SYNON: $:07Thermo ISQ
SYNON: $:09Thermo Trace GC: TG-5MS column
SYNON: $:10EI
SYNON: $:11P
SYNON: $:12NA
SYNON: $:1450-650
SYNON: $:16NA
Comment: Rt=518.14  Contributor=JahnCSUPMF  Study=RootExudatesMiller201507
Num Peaks: 3
372.0387 4493 413.0824 3653 561.221 3479

Name: C572
SYNON: $:00in-source
SYNON: $:04
SYNON: $:05NA
SYNON: $:06QUAD
SYNON: $:07Thermo ISQ
SYNON: $:09Thermo Trace GC: TG-5MS column
SYNON: $:10EI
SYNON: $:11P
SYNON: $:12NA
SYNON: $:1450-650
SYNON: $:16NA
Comment: Rt=499.02  Contributor=JahnCSUPMF  Study=RootExudatesMiller201507
Num Peaks: 3
99.9738 1369 112.9587 1283 140.8278 928

Name: C573
SYNON: $:00in-source
SYNON: $:04
SYNON: $:05NA
SYNON: $:06QUAD
SYNON: $:07Thermo ISQ
SYNON: $:09Thermo Trace GC: TG-5MS column
SYNON: $:10EI
SYNON: $:11P
SYNON: $:12NA
SYNON: $:1450-650
SYNON: $:16NA
Comment: Rt=500.62  Contributor=JahnCSUPMF  Study=RootExudatesMiller201507
Num Peaks: 3
258.1454 10413 259.182 5367 260.2193 2995

Name: C574
SYNON: $:00in-source
SYNON: $:04
SYNON: $:05NA
SYNON: $:06QUAD
SYNON: $:07Thermo ISQ
SYNON: $:09Thermo Trace GC: TG-5MS column
SYNON: $:10EI
SYNON: $:11P
SYNON: $:12NA
SYNON: $:1450-650
SYNON: $:16NA
Comment: Rt=504.5  Contributor=JahnCSUPMF  Study=RootExudatesMiller201507
Num Peaks: 3
426.1412 4179 426.4182 3848 439.2572 1700

Name: C575
SYNON: $:00in-source
SYNON: $:04
SYNON: $:05NA
SYNON: $:06QUAD
SYNON: $:07Thermo ISQ
SYNON: $:09Thermo Trace GC: TG-5MS column
SYNON: $:10EI
SYNON: $:11P
SYNON: $:12NA
SYNON: $:1450-650
SYNON: $:16NA
Comment: Rt=527.35  Contributor=JahnCSUPMF  Study=RootExudatesMiller201507
Num Peaks: 3
521.1504 19020 522.1503 13706 523.2061 4566

Name: C576
SYNON: $:00in-source
SYNON: $:04
SYNON: $:05NA
SYNON: $:06QUAD
SYNON: $:07Thermo ISQ
SYNON: $:09Thermo Trace GC: TG-5MS column
SYNON: $:10EI
SYNON: $:11P
SYNON: $:12NA
SYNON: $:1450-650
SYNON: $:16NA
Comment: Rt=538.57  Contributor=JahnCSUPMF  Study=RootExudatesMiller201507
Num Peaks: 3
521.2034 15754 522.1294 6742 523.1578 4692

Name: C577
SYNON: $:00in-source
SYNON: $:04
SYNON: $:05NA
SYNON: $:06QUAD
SYNON: $:07Thermo ISQ
SYNON: $:09Thermo Trace GC: TG-5MS column
SYNON: $:10EI
SYNON: $:11P
SYNON: $:12NA
SYNON: $:1450-650
SYNON: $:16NA
Comment: Rt=539.78  Contributor=JahnCSUPMF  Study=RootExudatesMiller201507
Num Peaks: 3
315.1841 14972 200.0885 6070 172.061 2373

Name: C578
SYNON: $:00in-source
SYNON: $:04
SYNON: $:05NA
SYNON: $:06QUAD
SYNON: $:07Thermo ISQ
SYNON: $:09Thermo Trace GC: TG-5MS column
SYNON: $:10EI
SYNON: $:11P
SYNON: $:12NA
SYNON: $:1450-650
SYNON: $:16NA
Comment: Rt=541.85  Contributor=JahnCSUPMF  Study=RootExudatesMiller201507
Num Peaks: 3
183.0765 2017 184.1059 1955 213.0562 1414

Name: C579
SYNON: $:00in-source
SYNON: $:04
SYNON: $:05NA
SYNON: $:06QUAD
SYNON: $:07Thermo ISQ
SYNON: $:09Thermo Trace GC: TG-5MS column
SYNON: $:10EI
SYNON: $:11P
SYNON: $:12NA
SYNON: $:1450-650
SYNON: $:16NA
Comment: Rt=544.03  Contributor=JahnCSUPMF  Study=RootExudatesMiller201507
Num Peaks: 3
307.138 4974 319.2399 3684 129.0273 2290

Name: C580
SYNON: $:00in-source
SYNON: $:04
SYNON: $:05NA
SYNON: $:06QUAD
SYNON: $:07Thermo ISQ
SYNON: $:09Thermo Trace GC: TG-5MS column
SYNON: $:10EI
SYNON: $:11P
SYNON: $:12NA
SYNON: $:1450-650
SYNON: $:16NA
Comment: Rt=557.2  Contributor=JahnCSUPMF  Study=RootExudatesMiller201507
Num Peaks: 3
170.1568 3403 198.1163 3076 169.8879 2743

Name: C581
SYNON: $:00in-source
SYNON: $:04
SYNON: $:05NA
SYNON: $:06QUAD
SYNON: $:07Thermo ISQ
SYNON: $:09Thermo Trace GC: TG-5MS column
SYNON: $:10EI
SYNON: $:11P
SYNON: $:12NA
SYNON: $:1450-650
SYNON: $:16NA
Comment: Rt=559.12  Contributor=JahnCSUPMF  Study=RootExudatesMiller201507
Num Peaks: 3
475.0571 5627 459.0785 3229 476.073 2421

Name: C582
SYNON: $:00in-source
SYNON: $:04
SYNON: $:05NA
SYNON: $:06QUAD
SYNON: $:07Thermo ISQ
SYNON: $:09Thermo Trace GC: TG-5MS column
SYNON: $:10EI
SYNON: $:11P
SYNON: $:12NA
SYNON: $:1450-650
SYNON: $:16NA
Comment: Rt=560.81  Contributor=JahnCSUPMF  Study=RootExudatesMiller201507
Num Peaks: 3
302.148 4659 392.2379 4633 276.171 3341

Name: C583
SYNON: $:00in-source
SYNON: $:04
SYNON: $:05NA
SYNON: $:06QUAD
SYNON: $:07Thermo ISQ
SYNON: $:09Thermo Trace GC: TG-5MS column
SYNON: $:10EI
SYNON: $:11P
SYNON: $:12NA
SYNON: $:1450-650
SYNON: $:16NA
Comment: Rt=574.78  Contributor=JahnCSUPMF  Study=RootExudatesMiller201507
Num Peaks: 3
317.1604 64727 318.1836 12470 319.1638 4218

Name: C584
SYNON: $:00in-source
SYNON: $:04
SYNON: $:05NA
SYNON: $:06QUAD
SYNON: $:07Thermo ISQ
SYNON: $:09Thermo Trace GC: TG-5MS column
SYNON: $:10EI
SYNON: $:11P
SYNON: $:12NA
SYNON: $:1450-650
SYNON: $:16NA
Comment: Rt=613.26  Contributor=JahnCSUPMF  Study=RootExudatesMiller201507
Num Peaks: 3
369.1657 14734 370.1829 6710 443.1301 2528

Name: C585
SYNON: $:00in-source
SYNON: $:04
SYNON: $:05NA
SYNON: $:06QUAD
SYNON: $:07Thermo ISQ
SYNON: $:09Thermo Trace GC: TG-5MS column
SYNON: $:10EI
SYNON: $:11P
SYNON: $:12NA
SYNON: $:1450-650
SYNON: $:16NA
Comment: Rt=604.74  Contributor=JahnCSUPMF  Study=RootExudatesMiller201507
Num Peaks: 3
260.1449 8071 305.2511 3799 261.1089 2295

Name: C586
SYNON: $:00in-source
SYNON: $:04
SYNON: $:05NA
SYNON: $:06QUAD
SYNON: $:07Thermo ISQ
SYNON: $:09Thermo Trace GC: TG-5MS column
SYNON: $:10EI
SYNON: $:11P
SYNON: $:12NA
SYNON: $:1450-650
SYNON: $:16NA
Comment: Rt=606.4  Contributor=JahnCSUPMF  Study=RootExudatesMiller201507
Num Peaks: 3
217.1019 16479 319.2357 3954 230.0808 2721

Name: C587
SYNON: $:00in-source
SYNON: $:04
SYNON: $:05NA
SYNON: $:06QUAD
SYNON: $:07Thermo ISQ
SYNON: $:09Thermo Trace GC: TG-5MS column
SYNON: $:10EI
SYNON: $:11P
SYNON: $:12NA
SYNON: $:1450-650
SYNON: $:16NA
Comment: Rt=590.1  Contributor=JahnCSUPMF  Study=RootExudatesMiller201507
Num Peaks: 3
231.1175 4788 230.0719 4181 261.1218 1655

Name: C588
SYNON: $:00in-source
SYNON: $:04
SYNON: $:05NA
SYNON: $:06QUAD
SYNON: $:07Thermo ISQ
SYNON: $:09Thermo Trace GC: TG-5MS column
SYNON: $:10EI
SYNON: $:11P
SYNON: $:12NA
SYNON: $:1450-650
SYNON: $:16NA
Comment: Rt=598.35  Contributor=JahnCSUPMF  Study=RootExudatesMiller201507
Num Peaks: 3
204.0866 19382 305.1481 4407 321.1327 2041

Name: C589
SYNON: $:00in-source
SYNON: $:04
SYNON: $:05NA
SYNON: $:06QUAD
SYNON: $:07Thermo ISQ
SYNON: $:09Thermo Trace GC: TG-5MS column
SYNON: $:10EI
SYNON: $:11P
SYNON: $:12NA
SYNON: $:1450-650
SYNON: $:16NA
Comment: Rt=660.78  Contributor=JahnCSUPMF  Study=RootExudatesMiller201507
Num Peaks: 3
435.234 8092 436.1447 3179 437.2271 1587

Name: C590
SYNON: $:00in-source
SYNON: $:04
SYNON: $:05NA
SYNON: $:06QUAD
SYNON: $:07Thermo ISQ
SYNON: $:09Thermo Trace GC: TG-5MS column
SYNON: $:10EI
SYNON: $:11P
SYNON: $:12NA
SYNON: $:1450-650
SYNON: $:16NA
Comment: Rt=660.25  Contributor=JahnCSUPMF  Study=RootExudatesMiller201507
Num Peaks: 3
230.0763 3705 169.1028 1552 215.0754 1330

Name: C591
SYNON: $:00in-source
SYNON: $:04
SYNON: $:05NA
SYNON: $:06QUAD
SYNON: $:07Thermo ISQ
SYNON: $:09Thermo Trace GC: TG-5MS column
SYNON: $:10EI
SYNON: $:11P
SYNON: $:12NA
SYNON: $:1450-650
SYNON: $:16NA
Comment: Rt=658.59  Contributor=JahnCSUPMF  Study=RootExudatesMiller201507
Num Peaks: 3
260.1408 5003 258.1803 3828 335.2447 2277

Name: C592
SYNON: $:00in-source
SYNON: $:04
SYNON: $:05NA
SYNON: $:06QUAD
SYNON: $:07Thermo ISQ
SYNON: $:09Thermo Trace GC: TG-5MS column
SYNON: $:10EI
SYNON: $:11P
SYNON: $:12NA
SYNON: $:1450-650
SYNON: $:16NA
Comment: Rt=685.33  Contributor=JahnCSUPMF  Study=RootExudatesMiller201507
Num Peaks: 3
393.2245 8778 394.169 4091 395.2593 2089

Name: C593
SYNON: $:00in-source
SYNON: $:04
SYNON: $:05NA
SYNON: $:06QUAD
SYNON: $:07Thermo ISQ
SYNON: $:09Thermo Trace GC: TG-5MS column
SYNON: $:10EI
SYNON: $:11P
SYNON: $:12NA
SYNON: $:1450-650
SYNON: $:16NA
Comment: Rt=683.66  Contributor=JahnCSUPMF  Study=RootExudatesMiller201507
Num Peaks: 3
318.1697 18973 305.1632 16660 306.1983 7354

Name: C594
SYNON: $:00in-source
SYNON: $:04
SYNON: $:05NA
SYNON: $:06QUAD
SYNON: $:07Thermo ISQ
SYNON: $:09Thermo Trace GC: TG-5MS column
SYNON: $:10EI
SYNON: $:11P
SYNON: $:12NA
SYNON: $:1450-650
SYNON: $:16NA
Comment: Rt=689.63  Contributor=JahnCSUPMF  Study=RootExudatesMiller201507
Num Peaks: 3
244.0929 3002 55.1727 1696 67.1238 930

Name: C595
SYNON: $:00in-source
SYNON: $:04
SYNON: $:05NA
SYNON: $:06QUAD
SYNON: $:07Thermo ISQ
SYNON: $:09Thermo Trace GC: TG-5MS column
SYNON: $:10EI
SYNON: $:11P
SYNON: $:12NA
SYNON: $:1450-650
SYNON: $:16NA
Comment: Rt=751.05  Contributor=JahnCSUPMF  Study=RootExudatesMiller201507
Num Peaks: 3
120.0713 2217 182.153 1357 122.0743 592

Name: C596
SYNON: $:00in-source
SYNON: $:04
SYNON: $:05NA
SYNON: $:06QUAD
SYNON: $:07Thermo ISQ
SYNON: $:09Thermo Trace GC: TG-5MS column
SYNON: $:10EI
SYNON: $:11P
SYNON: $:12NA
SYNON: $:1450-650
SYNON: $:16NA
Comment: Rt=760.01  Contributor=JahnCSUPMF  Study=RootExudatesMiller201507
Num Peaks: 3
275.1429 3204 244.1426 2921 288.1196 1890

Name: C597
SYNON: $:00in-source
SYNON: $:04
SYNON: $:05NA
SYNON: $:06QUAD
SYNON: $:07Thermo ISQ
SYNON: $:09Thermo Trace GC: TG-5MS column
SYNON: $:10EI
SYNON: $:11P
SYNON: $:12NA
SYNON: $:1450-650
SYNON: $:16NA
Comment: Rt=710.34  Contributor=JahnCSUPMF  Study=RootExudatesMiller201507
Num Peaks: 3
82.8439 3540 66.9218 3328 81.0412 2782

Name: C598
SYNON: $:00in-source
SYNON: $:04
SYNON: $:05NA
SYNON: $:06QUAD
SYNON: $:07Thermo ISQ
SYNON: $:09Thermo Trace GC: TG-5MS column
SYNON: $:10EI
SYNON: $:11P
SYNON: $:12NA
SYNON: $:1450-650
SYNON: $:16NA
Comment: Rt=703.6  Contributor=JahnCSUPMF  Study=RootExudatesMiller201507
Num Peaks: 3
204.0834 47664 274.122 3281 274.5132 2212

Name: C599
SYNON: $:00in-source
SYNON: $:04
SYNON: $:05NA
SYNON: $:06QUAD
SYNON: $:07Thermo ISQ
SYNON: $:09Thermo Trace GC: TG-5MS column
SYNON: $:10EI
SYNON: $:11P
SYNON: $:12NA
SYNON: $:1450-650
SYNON: $:16NA
Comment: Rt=859.7  Contributor=JahnCSUPMF  Study=RootExudatesMiller201507
Num Peaks: 3
460.3976 5316 261.1941 4069 241.9264 3650

Name: C600
SYNON: $:00in-source
SYNON: $:04
SYNON: $:05NA
SYNON: $:06QUAD
SYNON: $:07Thermo ISQ
SYNON: $:09Thermo Trace GC: TG-5MS column
SYNON: $:10EI
SYNON: $:11P
SYNON: $:12NA
SYNON: $:1450-650
SYNON: $:16NA
Comment: Rt=871.21  Contributor=JahnCSUPMF  Study=RootExudatesMiller201507
Num Peaks: 3
445.3096 16180 446.3095 7861 260.2239 3383

Name: C601
SYNON: $:00in-source
SYNON: $:04
SYNON: $:05NA
SYNON: $:06QUAD
SYNON: $:07Thermo ISQ
SYNON: $:09Thermo Trace GC: TG-5MS column
SYNON: $:10EI
SYNON: $:11P
SYNON: $:12NA
SYNON: $:1450-650
SYNON: $:16NA
Comment: Rt=874.47  Contributor=JahnCSUPMF  Study=RootExudatesMiller201507
Num Peaks: 3
231.093 4182 275.2078 2099 336.1606 1747

Name: C602
SYNON: $:00in-source
SYNON: $:04
SYNON: $:05NA
SYNON: $:06QUAD
SYNON: $:07Thermo ISQ
SYNON: $:09Thermo Trace GC: TG-5MS column
SYNON: $:10EI
SYNON: $:11P
SYNON: $:12NA
SYNON: $:1450-650
SYNON: $:16NA
Comment: Rt=886.25  Contributor=JahnCSUPMF  Study=RootExudatesMiller201507
Num Peaks: 3
230.083 9880 245.1275 8116 260.1503 3330

Name: C603
SYNON: $:00in-source
SYNON: $:04
SYNON: $:05NA
SYNON: $:06QUAD
SYNON: $:07Thermo ISQ
SYNON: $:09Thermo Trace GC: TG-5MS column
SYNON: $:10EI
SYNON: $:11P
SYNON: $:12NA
SYNON: $:1450-650
SYNON: $:16NA
Comment: Rt=884.95  Contributor=JahnCSUPMF  Study=RootExudatesMiller201507
Num Peaks: 3
273.1002 4195 227.0637 3654 261.0765 2387

Name: C604
SYNON: $:00in-source
SYNON: $:04
SYNON: $:05NA
SYNON: $:06QUAD
SYNON: $:07Thermo ISQ
SYNON: $:09Thermo Trace GC: TG-5MS column
SYNON: $:10EI
SYNON: $:11P
SYNON: $:12NA
SYNON: $:1450-650
SYNON: $:16NA
Comment: Rt=883.92  Contributor=JahnCSUPMF  Study=RootExudatesMiller201507
Num Peaks: 3
361.2206 65511 289.1594 13291 363.1269 9203

Name: C605
SYNON: $:00in-source
SYNON: $:04
SYNON: $:05NA
SYNON: $:06QUAD
SYNON: $:07Thermo ISQ
SYNON: $:09Thermo Trace GC: TG-5MS column
SYNON: $:10EI
SYNON: $:11P
SYNON: $:12NA
SYNON: $:1450-650
SYNON: $:16NA
Comment: Rt=856.49  Contributor=JahnCSUPMF  Study=RootExudatesMiller201507
Num Peaks: 3
361.2318 24664 437.2521 8036 438.241 3056

Name: C606
SYNON: $:00in-source
SYNON: $:04
SYNON: $:05NA
SYNON: $:06QUAD
SYNON: $:07Thermo ISQ
SYNON: $:09Thermo Trace GC: TG-5MS column
SYNON: $:10EI
SYNON: $:11P
SYNON: $:12NA
SYNON: $:1450-650
SYNON: $:16NA
Comment: Rt=853.04  Contributor=JahnCSUPMF  Study=RootExudatesMiller201507
Num Peaks: 3
474.1732 3337 609.0814 2056 547.1111 1854

Name: C607
SYNON: $:00in-source
SYNON: $:04
SYNON: $:05NA
SYNON: $:06QUAD
SYNON: $:07Thermo ISQ
SYNON: $:09Thermo Trace GC: TG-5MS column
SYNON: $:10EI
SYNON: $:11P
SYNON: $:12NA
SYNON: $:1450-650
SYNON: $:16NA
Comment: Rt=854.31  Contributor=JahnCSUPMF  Study=RootExudatesMiller201507
Num Peaks: 3
445.1586 4440 247.0689 4175 447.0572 1790

Name: C608
SYNON: $:00in-source
SYNON: $:04
SYNON: $:05NA
SYNON: $:06QUAD
SYNON: $:07Thermo ISQ
SYNON: $:09Thermo Trace GC: TG-5MS column
SYNON: $:10EI
SYNON: $:11P
SYNON: $:12NA
SYNON: $:1450-650
SYNON: $:16NA
Comment: Rt=831.17  Contributor=JahnCSUPMF  Study=RootExudatesMiller201507
Num Peaks: 3
599.3208 13354 601.259 4564 514.1077 1893

Name: C609
SYNON: $:00in-source
SYNON: $:04
SYNON: $:05NA
SYNON: $:06QUAD
SYNON: $:07Thermo ISQ
SYNON: $:09Thermo Trace GC: TG-5MS column
SYNON: $:10EI
SYNON: $:11P
SYNON: $:12NA
SYNON: $:1450-650
SYNON: $:16NA
Comment: Rt=785.81  Contributor=JahnCSUPMF  Study=RootExudatesMiller201507
Num Peaks: 3
337.215 19981 338.201 8814 289.2165 3040

Name: C610
SYNON: $:00in-source
SYNON: $:04
SYNON: $:05NA
SYNON: $:06QUAD
SYNON: $:07Thermo ISQ
SYNON: $:09Thermo Trace GC: TG-5MS column
SYNON: $:10EI
SYNON: $:11P
SYNON: $:12NA
SYNON: $:1450-650
SYNON: $:16NA
Comment: Rt=808.32  Contributor=JahnCSUPMF  Study=RootExudatesMiller201507
Num Peaks: 3
445.0856 3211 531.0708 1283 598.0561 916

Name: C611
SYNON: $:00in-source
SYNON: $:04
SYNON: $:05NA
SYNON: $:06QUAD
SYNON: $:07Thermo ISQ
SYNON: $:09Thermo Trace GC: TG-5MS column
SYNON: $:10EI
SYNON: $:11P
SYNON: $:12NA
SYNON: $:1450-650
SYNON: $:16NA
Comment: Rt=805.86  Contributor=JahnCSUPMF  Study=RootExudatesMiller201507
Num Peaks: 3
259.1074 4287 274.1427 2224 181.8016 1311

Name: C612
SYNON: $:00in-source
SYNON: $:04
SYNON: $:05NA
SYNON: $:06QUAD
SYNON: $:07Thermo ISQ
SYNON: $:09Thermo Trace GC: TG-5MS column
SYNON: $:10EI
SYNON: $:11P
SYNON: $:12NA
SYNON: $:1450-650
SYNON: $:16NA
Comment: Rt=824.23  Contributor=JahnCSUPMF  Study=RootExudatesMiller201507
Num Peaks: 3
318.1647 6368 244.1217 3115 335.2627 1542

Name: C613
SYNON: $:00in-source
SYNON: $:04
SYNON: $:05NA
SYNON: $:06QUAD
SYNON: $:07Thermo ISQ
SYNON: $:09Thermo Trace GC: TG-5MS column
SYNON: $:10EI
SYNON: $:11P
SYNON: $:12NA
SYNON: $:1450-650
SYNON: $:16NA
Comment: Rt=821.82  Contributor=JahnCSUPMF  Study=RootExudatesMiller201507
Num Peaks: 3
143.0252 4457 229.1241 3634 449.3015 2256

Name: C614
SYNON: $:00in-source
SYNON: $:04
SYNON: $:05NA
SYNON: $:06QUAD
SYNON: $:07Thermo ISQ
SYNON: $:09Thermo Trace GC: TG-5MS column
SYNON: $:10EI
SYNON: $:11P
SYNON: $:12NA
SYNON: $:1450-650
SYNON: $:16NA
Comment: Rt=896.14  Contributor=JahnCSUPMF  Study=RootExudatesMiller201507
Num Peaks: 3
478.1489 3112 577.7218 1976 610.0773 989

Name: C615
SYNON: $:00in-source
SYNON: $:04
SYNON: $:05NA
SYNON: $:06QUAD
SYNON: $:07Thermo ISQ
SYNON: $:09Thermo Trace GC: TG-5MS column
SYNON: $:10EI
SYNON: $:11P
SYNON: $:12NA
SYNON: $:1450-650
SYNON: $:16NA
Comment: Rt=928.14  Contributor=JahnCSUPMF  Study=RootExudatesMiller201507
Num Peaks: 3
440.1037 1945 411.239 1788 510.2955 1210

Name: C616
SYNON: $:00in-source
SYNON: $:04
SYNON: $:05NA
SYNON: $:06QUAD
SYNON: $:07Thermo ISQ
SYNON: $:09Thermo Trace GC: TG-5MS column
SYNON: $:10EI
SYNON: $:11P
SYNON: $:12NA
SYNON: $:1450-650
SYNON: $:16NA
Comment: Rt=915.63  Contributor=JahnCSUPMF  Study=RootExudatesMiller201507
Num Peaks: 3
259.1026 5586 260.1212 2388 349.1312 2277

Name: C617
SYNON: $:00in-source
SYNON: $:04
SYNON: $:05NA
SYNON: $:06QUAD
SYNON: $:07Thermo ISQ
SYNON: $:09Thermo Trace GC: TG-5MS column
SYNON: $:10EI
SYNON: $:11P
SYNON: $:12NA
SYNON: $:1450-650
SYNON: $:16NA
Comment: Rt=942.94  Contributor=JahnCSUPMF  Study=RootExudatesMiller201507
Num Peaks: 3
274.1946 4416 363.1548 3807 173.0446 3005

Name: C618
SYNON: $:00in-source
SYNON: $:04
SYNON: $:05NA
SYNON: $:06QUAD
SYNON: $:07Thermo ISQ
SYNON: $:09Thermo Trace GC: TG-5MS column
SYNON: $:10EI
SYNON: $:11P
SYNON: $:12NA
SYNON: $:1450-650
SYNON: $:16NA
Comment: Rt=934.35  Contributor=JahnCSUPMF  Study=RootExudatesMiller201507
Num Peaks: 3
221.0877 262831 397.0826 2092 579.2267 1420

Name: C619
SYNON: $:00in-source
SYNON: $:04
SYNON: $:05NA
SYNON: $:06QUAD
SYNON: $:07Thermo ISQ
SYNON: $:09Thermo Trace GC: TG-5MS column
SYNON: $:10EI
SYNON: $:11P
SYNON: $:12NA
SYNON: $:1450-650
SYNON: $:16NA
Comment: Rt=937.52  Contributor=JahnCSUPMF  Study=RootExudatesMiller201507
Num Peaks: 3
361.2213 19846 272.0982 4443 183.0518 1380

Name: C620
SYNON: $:00in-source
SYNON: $:04
SYNON: $:05NA
SYNON: $:06QUAD
SYNON: $:07Thermo ISQ
SYNON: $:09Thermo Trace GC: TG-5MS column
SYNON: $:10EI
SYNON: $:11P
SYNON: $:12NA
SYNON: $:1450-650
SYNON: $:16NA
Comment: Rt=948.12  Contributor=JahnCSUPMF  Study=RootExudatesMiller201507
Num Peaks: 3
92.8963 3769 94.9164 1701 136.0708 1484

Name: C621
SYNON: $:00in-source
SYNON: $:04
SYNON: $:05NA
SYNON: $:06QUAD
SYNON: $:07Thermo ISQ
SYNON: $:09Thermo Trace GC: TG-5MS column
SYNON: $:10EI
SYNON: $:11P
SYNON: $:12NA
SYNON: $:1450-650
SYNON: $:16NA
Comment: Rt=1122.46  Contributor=JahnCSUPMF  Study=RootExudatesMiller201507
Num Peaks: 3
197.0396 18658 118.9634 6156 104.3092 2039

Name: C622
SYNON: $:00in-source
SYNON: $:04
SYNON: $:05NA
SYNON: $:06QUAD
SYNON: $:07Thermo ISQ
SYNON: $:09Thermo Trace GC: TG-5MS column
SYNON: $:10EI
SYNON: $:11P
SYNON: $:12NA
SYNON: $:1450-650
SYNON: $:16NA
Comment: Rt=1130.62  Contributor=JahnCSUPMF  Study=RootExudatesMiller201507
Num Peaks: 3
259.0842 5307 247.0731 4601 232.0643 2236

Name: C623
SYNON: $:00in-source
SYNON: $:04
SYNON: $:05NA
SYNON: $:06QUAD
SYNON: $:07Thermo ISQ
SYNON: $:09Thermo Trace GC: TG-5MS column
SYNON: $:10EI
SYNON: $:11P
SYNON: $:12NA
SYNON: $:1450-650
SYNON: $:16NA
Comment: Rt=1125.28  Contributor=JahnCSUPMF  Study=RootExudatesMiller201507
Num Peaks: 3
244.0682 4071 319.1112 3173 128.8755 1689

Name: C624
SYNON: $:00in-source
SYNON: $:04
SYNON: $:05NA
SYNON: $:06QUAD
SYNON: $:07Thermo ISQ
SYNON: $:09Thermo Trace GC: TG-5MS column
SYNON: $:10EI
SYNON: $:11P
SYNON: $:12NA
SYNON: $:1450-650
SYNON: $:16NA
Comment: Rt=1140.12  Contributor=JahnCSUPMF  Study=RootExudatesMiller201507
Num Peaks: 3
155.9188 9314 95.4697 2692 145.0371 1750

Name: C625
SYNON: $:00in-source
SYNON: $:04
SYNON: $:05NA
SYNON: $:06QUAD
SYNON: $:07Thermo ISQ
SYNON: $:09Thermo Trace GC: TG-5MS column
SYNON: $:10EI
SYNON: $:11P
SYNON: $:12NA
SYNON: $:1450-650
SYNON: $:16NA
Comment: Rt=1143.53  Contributor=JahnCSUPMF  Study=RootExudatesMiller201507
Num Peaks: 3
243.082 9077 242.6587 8719 229.0792 4673

Name: C626
SYNON: $:00in-source
SYNON: $:04
SYNON: $:05NA
SYNON: $:06QUAD
SYNON: $:07Thermo ISQ
SYNON: $:09Thermo Trace GC: TG-5MS column
SYNON: $:10EI
SYNON: $:11P
SYNON: $:12NA
SYNON: $:1450-650
SYNON: $:16NA
Comment: Rt=1136.55  Contributor=JahnCSUPMF  Study=RootExudatesMiller201507
Num Peaks: 3
167.0219 3645 151.0446 3120 104.9194 2887

Name: C627
SYNON: $:00in-source
SYNON: $:04
SYNON: $:05NA
SYNON: $:06QUAD
SYNON: $:07Thermo ISQ
SYNON: $:09Thermo Trace GC: TG-5MS column
SYNON: $:10EI
SYNON: $:11P
SYNON: $:12NA
SYNON: $:1450-650
SYNON: $:16NA
Comment: Rt=1138.92  Contributor=JahnCSUPMF  Study=RootExudatesMiller201507
Num Peaks: 3
134.9841 21681 154.0338 7823 141.0759 978

Name: C628
SYNON: $:00in-source
SYNON: $:04
SYNON: $:05NA
SYNON: $:06QUAD
SYNON: $:07Thermo ISQ
SYNON: $:09Thermo Trace GC: TG-5MS column
SYNON: $:10EI
SYNON: $:11P
SYNON: $:12NA
SYNON: $:1450-650
SYNON: $:16NA
Comment: Rt=1134.89  Contributor=JahnCSUPMF  Study=RootExudatesMiller201507
Num Peaks: 3
279.1327 8161 272.1138 5999 219.0192 3820

Name: C629
SYNON: $:00in-source
SYNON: $:04
SYNON: $:05NA
SYNON: $:06QUAD
SYNON: $:07Thermo ISQ
SYNON: $:09Thermo Trace GC: TG-5MS column
SYNON: $:10EI
SYNON: $:11P
SYNON: $:12NA
SYNON: $:1450-650
SYNON: $:16NA
Comment: Rt=1093.05  Contributor=JahnCSUPMF  Study=RootExudatesMiller201507
Num Peaks: 3
361.1191 11847 243.0704 10581 363.0889 2455

Name: C630
SYNON: $:00in-source
SYNON: $:04
SYNON: $:05NA
SYNON: $:06QUAD
SYNON: $:07Thermo ISQ
SYNON: $:09Thermo Trace GC: TG-5MS column
SYNON: $:10EI
SYNON: $:11P
SYNON: $:12NA
SYNON: $:1450-650
SYNON: $:16NA
Comment: Rt=1091.39  Contributor=JahnCSUPMF  Study=RootExudatesMiller201507
Num Peaks: 3
229.0565 3867 228.6636 3522 169.7893 1326

Name: C631
SYNON: $:00in-source
SYNON: $:04
SYNON: $:05NA
SYNON: $:06QUAD
SYNON: $:07Thermo ISQ
SYNON: $:09Thermo Trace GC: TG-5MS column
SYNON: $:10EI
SYNON: $:11P
SYNON: $:12NA
SYNON: $:1450-650
SYNON: $:16NA
Comment: Rt=1091.94  Contributor=JahnCSUPMF  Study=RootExudatesMiller201507
Num Peaks: 3
154.0506 7213 134.3423 6168 95.4101 2719

Name: C632
SYNON: $:00in-source
SYNON: $:04
SYNON: $:05NA
SYNON: $:06QUAD
SYNON: $:07Thermo ISQ
SYNON: $:09Thermo Trace GC: TG-5MS column
SYNON: $:10EI
SYNON: $:11P
SYNON: $:12NA
SYNON: $:1450-650
SYNON: $:16NA
Comment: Rt=1094.8  Contributor=JahnCSUPMF  Study=RootExudatesMiller201507
Num Peaks: 3
224.0437 15761 211.008 12520 156.688 4874

Name: C633
SYNON: $:00in-source
SYNON: $:04
SYNON: $:05NA
SYNON: $:06QUAD
SYNON: $:07Thermo ISQ
SYNON: $:09Thermo Trace GC: TG-5MS column
SYNON: $:10EI
SYNON: $:11P
SYNON: $:12NA
SYNON: $:1450-650
SYNON: $:16NA
Comment: Rt=1095.37  Contributor=JahnCSUPMF  Study=RootExudatesMiller201507
Num Peaks: 3
231.0764 7038 244.0859 4112 128.882 1689

Name: C634
SYNON: $:00in-source
SYNON: $:04
SYNON: $:05NA
SYNON: $:06QUAD
SYNON: $:07Thermo ISQ
SYNON: $:09Thermo Trace GC: TG-5MS column
SYNON: $:10EI
SYNON: $:11P
SYNON: $:12NA
SYNON: $:1450-650
SYNON: $:16NA
Comment: Rt=1079.59  Contributor=JahnCSUPMF  Study=RootExudatesMiller201507
Num Peaks: 3
155.2894 3896 174.9714 3840 116.9796 2861

Name: C635
SYNON: $:00in-source
SYNON: $:04
SYNON: $:05NA
SYNON: $:06QUAD
SYNON: $:07Thermo ISQ
SYNON: $:09Thermo Trace GC: TG-5MS column
SYNON: $:10EI
SYNON: $:11P
SYNON: $:12NA
SYNON: $:1450-650
SYNON: $:16NA
Comment: Rt=1083.32  Contributor=JahnCSUPMF  Study=RootExudatesMiller201507
Num Peaks: 3
118.8844 7852 134.3246 6863 102.9865 6478

Name: C636
SYNON: $:00in-source
SYNON: $:04
SYNON: $:05NA
SYNON: $:06QUAD
SYNON: $:07Thermo ISQ
SYNON: $:09Thermo Trace GC: TG-5MS column
SYNON: $:10EI
SYNON: $:11P
SYNON: $:12NA
SYNON: $:1450-650
SYNON: $:16NA
Comment: Rt=1081.13  Contributor=JahnCSUPMF  Study=RootExudatesMiller201507
Num Peaks: 3
239.0096 67506 257.0472 20844 225.0084 20212

Name: C637
SYNON: $:00in-source
SYNON: $:04
SYNON: $:05NA
SYNON: $:06QUAD
SYNON: $:07Thermo ISQ
SYNON: $:09Thermo Trace GC: TG-5MS column
SYNON: $:10EI
SYNON: $:11P
SYNON: $:12NA
SYNON: $:1450-650
SYNON: $:16NA
Comment: Rt=1082.15  Contributor=JahnCSUPMF  Study=RootExudatesMiller201507
Num Peaks: 3
196.0813 8608 165.6662 6833 157.2113 3463

Name: C638
SYNON: $:00in-source
SYNON: $:04
SYNON: $:05NA
SYNON: $:06QUAD
SYNON: $:07Thermo ISQ
SYNON: $:09Thermo Trace GC: TG-5MS column
SYNON: $:10EI
SYNON: $:11P
SYNON: $:12NA
SYNON: $:1450-650
SYNON: $:16NA
Comment: Rt=1084.86  Contributor=JahnCSUPMF  Study=RootExudatesMiller201507
Num Peaks: 3
156.0677 9694 90.9318 5164 152.0749 3441

Name: C639
SYNON: $:00in-source
SYNON: $:04
SYNON: $:05NA
SYNON: $:06QUAD
SYNON: $:07Thermo ISQ
SYNON: $:09Thermo Trace GC: TG-5MS column
SYNON: $:10EI
SYNON: $:11P
SYNON: $:12NA
SYNON: $:1450-650
SYNON: $:16NA
Comment: Rt=1108.34  Contributor=JahnCSUPMF  Study=RootExudatesMiller201507
Num Peaks: 3
156.0405 8469 180.1 5446 201.0174 1380

Name: C640
SYNON: $:00in-source
SYNON: $:04
SYNON: $:05NA
SYNON: $:06QUAD
SYNON: $:07Thermo ISQ
SYNON: $:09Thermo Trace GC: TG-5MS column
SYNON: $:10EI
SYNON: $:11P
SYNON: $:12NA
SYNON: $:1450-650
SYNON: $:16NA
Comment: Rt=1111.32  Contributor=JahnCSUPMF  Study=RootExudatesMiller201507
Num Peaks: 3
166.0283 5386 198.1251 3495 159.1313 2090

Name: C641
SYNON: $:00in-source
SYNON: $:04
SYNON: $:05NA
SYNON: $:06QUAD
SYNON: $:07Thermo ISQ
SYNON: $:09Thermo Trace GC: TG-5MS column
SYNON: $:10EI
SYNON: $:11P
SYNON: $:12NA
SYNON: $:1450-650
SYNON: $:16NA
Comment: Rt=1112.54  Contributor=JahnCSUPMF  Study=RootExudatesMiller201507
Num Peaks: 3
157.172 3520 150.148 3184 117.0425 2499

Name: C642
SYNON: $:00in-source
SYNON: $:04
SYNON: $:05NA
SYNON: $:06QUAD
SYNON: $:07Thermo ISQ
SYNON: $:09Thermo Trace GC: TG-5MS column
SYNON: $:10EI
SYNON: $:11P
SYNON: $:12NA
SYNON: $:1450-650
SYNON: $:16NA
Comment: Rt=1111.99  Contributor=JahnCSUPMF  Study=RootExudatesMiller201507
Num Peaks: 3
92.8696 4324 94.8872 1602 93.5762 1015

Name: C643
SYNON: $:00in-source
SYNON: $:04
SYNON: $:05NA
SYNON: $:06QUAD
SYNON: $:07Thermo ISQ
SYNON: $:09Thermo Trace GC: TG-5MS column
SYNON: $:10EI
SYNON: $:11P
SYNON: $:12NA
SYNON: $:1450-650
SYNON: $:16NA
Comment: Rt=1114.14  Contributor=JahnCSUPMF  Study=RootExudatesMiller201507
Num Peaks: 3
158.0846 4874 115.1769 4414 155.3193 3986

Name: C644
SYNON: $:00in-source
SYNON: $:04
SYNON: $:05NA
SYNON: $:06QUAD
SYNON: $:07Thermo ISQ
SYNON: $:09Thermo Trace GC: TG-5MS column
SYNON: $:10EI
SYNON: $:11P
SYNON: $:12NA
SYNON: $:1450-650
SYNON: $:16NA
Comment: Rt=1114.47  Contributor=JahnCSUPMF  Study=RootExudatesMiller201507
Num Peaks: 3
256.0241 19187 224.018 15214 236.2774 7319

Name: C645
SYNON: $:00in-source
SYNON: $:04
SYNON: $:05NA
SYNON: $:06QUAD
SYNON: $:07Thermo ISQ
SYNON: $:09Thermo Trace GC: TG-5MS column
SYNON: $:10EI
SYNON: $:11P
SYNON: $:12NA
SYNON: $:1450-650
SYNON: $:16NA
Comment: Rt=1096.68  Contributor=JahnCSUPMF  Study=RootExudatesMiller201507
Num Peaks: 3
272.0992 5507 233.0626 5153 273.1487 4976

Name: C646
SYNON: $:00in-source
SYNON: $:04
SYNON: $:05NA
SYNON: $:06QUAD
SYNON: $:07Thermo ISQ
SYNON: $:09Thermo Trace GC: TG-5MS column
SYNON: $:10EI
SYNON: $:11P
SYNON: $:12NA
SYNON: $:1450-650
SYNON: $:16NA
Comment: Rt=1098.2  Contributor=JahnCSUPMF  Study=RootExudatesMiller201507
Num Peaks: 3
133.7062 7778 97.0545 1277 142.6353 1096

Name: C647
SYNON: $:00in-source
SYNON: $:04
SYNON: $:05NA
SYNON: $:06QUAD
SYNON: $:07Thermo ISQ
SYNON: $:09Thermo Trace GC: TG-5MS column
SYNON: $:10EI
SYNON: $:11P
SYNON: $:12NA
SYNON: $:1450-650
SYNON: $:16NA
Comment: Rt=1107  Contributor=JahnCSUPMF  Study=RootExudatesMiller201507
Num Peaks: 3
280.4286 86706 311.0246 51691 270.0666 37360

Name: C648
SYNON: $:00in-source
SYNON: $:04
SYNON: $:05NA
SYNON: $:06QUAD
SYNON: $:07Thermo ISQ
SYNON: $:09Thermo Trace GC: TG-5MS column
SYNON: $:10EI
SYNON: $:11P
SYNON: $:12NA
SYNON: $:1450-650
SYNON: $:16NA
Comment: Rt=1104.03  Contributor=JahnCSUPMF  Study=RootExudatesMiller201507
Num Peaks: 3
231.055 8000 232.0555 3444 362.1237 2566

Name: C649
SYNON: $:00in-source
SYNON: $:04
SYNON: $:05NA
SYNON: $:06QUAD
SYNON: $:07Thermo ISQ
SYNON: $:09Thermo Trace GC: TG-5MS column
SYNON: $:10EI
SYNON: $:11P
SYNON: $:12NA
SYNON: $:1450-650
SYNON: $:16NA
Comment: Rt=1102.98  Contributor=JahnCSUPMF  Study=RootExudatesMiller201507
Num Peaks: 3
166.0497 5983 135.5945 3619 96.5748 2511

Name: C650
SYNON: $:00in-source
SYNON: $:04
SYNON: $:05NA
SYNON: $:06QUAD
SYNON: $:07Thermo ISQ
SYNON: $:09Thermo Trace GC: TG-5MS column
SYNON: $:10EI
SYNON: $:11P
SYNON: $:12NA
SYNON: $:1450-650
SYNON: $:16NA
Comment: Rt=972.24  Contributor=JahnCSUPMF  Study=RootExudatesMiller201507
Num Peaks: 3
517.0919 1479 596.0975 1403 592.9176 930

Name: C651
SYNON: $:00in-source
SYNON: $:04
SYNON: $:05NA
SYNON: $:06QUAD
SYNON: $:07Thermo ISQ
SYNON: $:09Thermo Trace GC: TG-5MS column
SYNON: $:10EI
SYNON: $:11P
SYNON: $:12NA
SYNON: $:1450-650
SYNON: $:16NA
Comment: Rt=1006.89  Contributor=JahnCSUPMF  Study=RootExudatesMiller201507
Num Peaks: 3
414.1161 3006 434.1995 2558 561.2324 986

Name: C652
SYNON: $:00in-source
SYNON: $:04
SYNON: $:05NA
SYNON: $:06QUAD
SYNON: $:07Thermo ISQ
SYNON: $:09Thermo Trace GC: TG-5MS column
SYNON: $:10EI
SYNON: $:11P
SYNON: $:12NA
SYNON: $:1450-650
SYNON: $:16NA
Comment: Rt=1004.28  Contributor=JahnCSUPMF  Study=RootExudatesMiller201507
Num Peaks: 3
259.0485 4106 273.0531 3712 245.0987 2464

Name: C653
SYNON: $:00in-source
SYNON: $:04
SYNON: $:05NA
SYNON: $:06QUAD
SYNON: $:07Thermo ISQ
SYNON: $:09Thermo Trace GC: TG-5MS column
SYNON: $:10EI
SYNON: $:11P
SYNON: $:12NA
SYNON: $:1450-650
SYNON: $:16NA
Comment: Rt=1076.95  Contributor=JahnCSUPMF  Study=RootExudatesMiller201507
Num Peaks: 3
151.0233 3348 118.4559 3063 104.8783 2795

Name: C654
SYNON: $:00in-source
SYNON: $:04
SYNON: $:05NA
SYNON: $:06QUAD
SYNON: $:07Thermo ISQ
SYNON: $:09Thermo Trace GC: TG-5MS column
SYNON: $:10EI
SYNON: $:11P
SYNON: $:12NA
SYNON: $:1450-650
SYNON: $:16NA
Comment: Rt=1073.24  Contributor=JahnCSUPMF  Study=RootExudatesMiller201507
Num Peaks: 3
92.887 4804 167.0083 4730 96.7626 2638

Name: C655
SYNON: $:00in-source
SYNON: $:04
SYNON: $:05NA
SYNON: $:06QUAD
SYNON: $:07Thermo ISQ
SYNON: $:09Thermo Trace GC: TG-5MS column
SYNON: $:10EI
SYNON: $:11P
SYNON: $:12NA
SYNON: $:1450-650
SYNON: $:16NA
Comment: Rt=1074.13  Contributor=JahnCSUPMF  Study=RootExudatesMiller201507
Num Peaks: 3
503.1503 39587 402.071 16071 475.0753 10158

Name: C656
SYNON: $:00in-source
SYNON: $:04
SYNON: $:05NA
SYNON: $:06QUAD
SYNON: $:07Thermo ISQ
SYNON: $:09Thermo Trace GC: TG-5MS column
SYNON: $:10EI
SYNON: $:11P
SYNON: $:12NA
SYNON: $:1450-650
SYNON: $:16NA
Comment: Rt=1068.33  Contributor=JahnCSUPMF  Study=RootExudatesMiller201507
Num Peaks: 3
259.0804 5172 272.8776 4817 128.7944 1221

Name: C657
SYNON: $:00in-source
SYNON: $:04
SYNON: $:05NA
SYNON: $:06QUAD
SYNON: $:07Thermo ISQ
SYNON: $:09Thermo Trace GC: TG-5MS column
SYNON: $:10EI
SYNON: $:11P
SYNON: $:12NA
SYNON: $:1450-650
SYNON: $:16NA
Comment: Rt=1069.55  Contributor=JahnCSUPMF  Study=RootExudatesMiller201507
Num Peaks: 3
165.6681 7846 133.6926 6465 150.1145 3400

Name: C658
SYNON: $:00in-source
SYNON: $:04
SYNON: $:05NA
SYNON: $:06QUAD
SYNON: $:07Thermo ISQ
SYNON: $:09Thermo Trace GC: TG-5MS column
SYNON: $:10EI
SYNON: $:11P
SYNON: $:12NA
SYNON: $:1450-650
SYNON: $:16NA
Comment: Rt=1066.93  Contributor=JahnCSUPMF  Study=RootExudatesMiller201507
Num Peaks: 3
95.9482 7951 155.3015 4580 135.612 4000

Name: C659
SYNON: $:00in-source
SYNON: $:04
SYNON: $:05NA
SYNON: $:06QUAD
SYNON: $:07Thermo ISQ
SYNON: $:09Thermo Trace GC: TG-5MS column
SYNON: $:10EI
SYNON: $:11P
SYNON: $:12NA
SYNON: $:1450-650
SYNON: $:16NA
Comment: Rt=1050.33  Contributor=JahnCSUPMF  Study=RootExudatesMiller201507
Num Peaks: 3
154.0513 7189 150.9918 2735 96.7502 2125

Name: C660
SYNON: $:00in-source
SYNON: $:04
SYNON: $:05NA
SYNON: $:06QUAD
SYNON: $:07Thermo ISQ
SYNON: $:09Thermo Trace GC: TG-5MS column
SYNON: $:10EI
SYNON: $:11P
SYNON: $:12NA
SYNON: $:1450-650
SYNON: $:16NA
Comment: Rt=1051.19  Contributor=JahnCSUPMF  Study=RootExudatesMiller201507
Num Peaks: 3
134.3413 6540 157.8692 4093 135.6191 3351

Name: C661
SYNON: $:00in-source
SYNON: $:04
SYNON: $:05NA
SYNON: $:06QUAD
SYNON: $:07Thermo ISQ
SYNON: $:09Thermo Trace GC: TG-5MS column
SYNON: $:10EI
SYNON: $:11P
SYNON: $:12NA
SYNON: $:1450-650
SYNON: $:16NA
Comment: Rt=1052.39  Contributor=JahnCSUPMF  Study=RootExudatesMiller201507
Num Peaks: 3
149.6855 4116 97.3361 1000 141.2444 886

Name: C662
SYNON: $:00in-source
SYNON: $:04
SYNON: $:05NA
SYNON: $:06QUAD
SYNON: $:07Thermo ISQ
SYNON: $:09Thermo Trace GC: TG-5MS column
SYNON: $:10EI
SYNON: $:11P
SYNON: $:12NA
SYNON: $:1450-650
SYNON: $:16NA
Comment: Rt=1062.66  Contributor=JahnCSUPMF  Study=RootExudatesMiller201507
Num Peaks: 3
102.8843 5810 156.5996 4431 97.3551 1244

Name: C663
SYNON: $:00in-source
SYNON: $:04
SYNON: $:05NA
SYNON: $:06QUAD
SYNON: $:07Thermo ISQ
SYNON: $:09Thermo Trace GC: TG-5MS column
SYNON: $:10EI
SYNON: $:11P
SYNON: $:12NA
SYNON: $:1450-650
SYNON: $:16NA
Comment: Rt=1059.02  Contributor=JahnCSUPMF  Study=RootExudatesMiller201507
Num Peaks: 3
361.1237 5919 259.0876 4784 305.0989 3366

Name: C664
SYNON: $:00in-source
SYNON: $:04
SYNON: $:05NA
SYNON: $:06QUAD
SYNON: $:07Thermo ISQ
SYNON: $:09Thermo Trace GC: TG-5MS column
SYNON: $:10EI
SYNON: $:11P
SYNON: $:12NA
SYNON: $:1450-650
SYNON: $:16NA
Comment: Rt=1057.45  Contributor=JahnCSUPMF  Study=RootExudatesMiller201507
Num Peaks: 3
167.0317 4467 92.9067 4455 212.0494 2596

Name: C665
SYNON: $:00in-source
SYNON: $:04
SYNON: $:05NA
SYNON: $:06QUAD
SYNON: $:07Thermo ISQ
SYNON: $:09Thermo Trace GC: TG-5MS column
SYNON: $:10EI
SYNON: $:11P
SYNON: $:12NA
SYNON: $:1450-650
SYNON: $:16NA
Comment: Rt=1054.69  Contributor=JahnCSUPMF  Study=RootExudatesMiller201507
Num Peaks: 3
271.0749 22437 245.0718 3410 128.8319 1339

Name: C666
SYNON: $:00in-source
SYNON: $:04
SYNON: $:05NA
SYNON: $:06QUAD
SYNON: $:07Thermo ISQ
SYNON: $:09Thermo Trace GC: TG-5MS column
SYNON: $:10EI
SYNON: $:11P
SYNON: $:12NA
SYNON: $:1450-650
SYNON: $:16NA
Comment: Rt=1053.86  Contributor=JahnCSUPMF  Study=RootExudatesMiller201507
Num Peaks: 3
257.0442 13907 272.9294 4500 229.1027 3095

Name: C667
SYNON: $:00in-source
SYNON: $:04
SYNON: $:05NA
SYNON: $:06QUAD
SYNON: $:07Thermo ISQ
SYNON: $:09Thermo Trace GC: TG-5MS column
SYNON: $:10EI
SYNON: $:11P
SYNON: $:12NA
SYNON: $:1450-650
SYNON: $:16NA
Comment: Rt=1056.02  Contributor=JahnCSUPMF  Study=RootExudatesMiller201507
Num Peaks: 3
161.9055 4850 150.1462 3295 116.9772 2641

Name: C668
SYNON: $:00in-source
SYNON: $:04
SYNON: $:05NA
SYNON: $:06QUAD
SYNON: $:07Thermo ISQ
SYNON: $:09Thermo Trace GC: TG-5MS column
SYNON: $:10EI
SYNON: $:11P
SYNON: $:12NA
SYNON: $:1450-650
SYNON: $:16NA
Comment: Rt=1039  Contributor=JahnCSUPMF  Study=RootExudatesMiller201507
Num Peaks: 3
504.1967 13641 432.1741 13484 505.1596 9659

Name: C669
SYNON: $:00in-source
SYNON: $:04
SYNON: $:05NA
SYNON: $:06QUAD
SYNON: $:07Thermo ISQ
SYNON: $:09Thermo Trace GC: TG-5MS column
SYNON: $:10EI
SYNON: $:11P
SYNON: $:12NA
SYNON: $:1450-650
SYNON: $:16NA
Comment: Rt=1038.25  Contributor=JahnCSUPMF  Study=RootExudatesMiller201507
Num Peaks: 3
433.1615 5709 506.1947 4042 579.1046 1106

Name: C670
SYNON: $:00in-source
SYNON: $:04
SYNON: $:05NA
SYNON: $:06QUAD
SYNON: $:07Thermo ISQ
SYNON: $:09Thermo Trace GC: TG-5MS column
SYNON: $:10EI
SYNON: $:11P
SYNON: $:12NA
SYNON: $:1450-650
SYNON: $:16NA
Comment: Rt=1038.76  Contributor=JahnCSUPMF  Study=RootExudatesMiller201507
Num Peaks: 3
259.087 3846 305.0934 2741 169.0416 1742

Name: C671
SYNON: $:00in-source
SYNON: $:04
SYNON: $:05NA
SYNON: $:06QUAD
SYNON: $:07Thermo ISQ
SYNON: $:09Thermo Trace GC: TG-5MS column
SYNON: $:10EI
SYNON: $:11P
SYNON: $:12NA
SYNON: $:1450-650
SYNON: $:16NA
Comment: Rt=1039.09  Contributor=JahnCSUPMF  Study=RootExudatesMiller201507
Num Peaks: 3
156.0855 8103 196.0203 6461 135.7057 3003

Name: C672
SYNON: $:00in-source
SYNON: $:04
SYNON: $:05NA
SYNON: $:06QUAD
SYNON: $:07Thermo ISQ
SYNON: $:09Thermo Trace GC: TG-5MS column
SYNON: $:10EI
SYNON: $:11P
SYNON: $:12NA
SYNON: $:1450-650
SYNON: $:16NA
Comment: Rt=1038.27  Contributor=JahnCSUPMF  Study=RootExudatesMiller201507
Num Peaks: 3
224.9976 15774 195.71 5795 104.1332 1766

Name: C673
SYNON: $:00in-source
SYNON: $:04
SYNON: $:05NA
SYNON: $:06QUAD
SYNON: $:07Thermo ISQ
SYNON: $:09Thermo Trace GC: TG-5MS column
SYNON: $:10EI
SYNON: $:11P
SYNON: $:12NA
SYNON: $:1450-650
SYNON: $:16NA
Comment: Rt=1036.68  Contributor=JahnCSUPMF  Study=RootExudatesMiller201507
Num Peaks: 3
166.1305 5073 96.5681 2418 97.0258 1334

Name: C674
SYNON: $:00in-source
SYNON: $:04
SYNON: $:05NA
SYNON: $:06QUAD
SYNON: $:07Thermo ISQ
SYNON: $:09Thermo Trace GC: TG-5MS column
SYNON: $:10EI
SYNON: $:11P
SYNON: $:12NA
SYNON: $:1450-650
SYNON: $:16NA
Comment: Rt=1040.12  Contributor=JahnCSUPMF  Study=RootExudatesMiller201507
Num Peaks: 3
243.0978 6975 245.068 4112 306.2457 1784

Name: C675
SYNON: $:00in-source
SYNON: $:04
SYNON: $:05NA
SYNON: $:06QUAD
SYNON: $:07Thermo ISQ
SYNON: $:09Thermo Trace GC: TG-5MS column
SYNON: $:10EI
SYNON: $:11P
SYNON: $:12NA
SYNON: $:1450-650
SYNON: $:16NA
Comment: Rt=1041.03  Contributor=JahnCSUPMF  Study=RootExudatesMiller201507
Num Peaks: 3
163.8361 8023 160.9103 7710 153.9925 5207

Name: C676
SYNON: $:00in-source
SYNON: $:04
SYNON: $:05NA
SYNON: $:06QUAD
SYNON: $:07Thermo ISQ
SYNON: $:09Thermo Trace GC: TG-5MS column
SYNON: $:10EI
SYNON: $:11P
SYNON: $:12NA
SYNON: $:1450-650
SYNON: $:16NA
Comment: Rt=1043.7  Contributor=JahnCSUPMF  Study=RootExudatesMiller201507
Num Peaks: 3
271.0712 23274 258.1076 4540 257.6437 4299

Name: C677
SYNON: $:00in-source
SYNON: $:04
SYNON: $:05NA
SYNON: $:06QUAD
SYNON: $:07Thermo ISQ
SYNON: $:09Thermo Trace GC: TG-5MS column
SYNON: $:10EI
SYNON: $:11P
SYNON: $:12NA
SYNON: $:1450-650
SYNON: $:16NA
Comment: Rt=1026.16  Contributor=JahnCSUPMF  Study=RootExudatesMiller201507
Num Peaks: 3
319.1066 3059 232.038 2763 362.1232 1837

Name: C678
SYNON: $:00in-source
SYNON: $:04
SYNON: $:05NA
SYNON: $:06QUAD
SYNON: $:07Thermo ISQ
SYNON: $:09Thermo Trace GC: TG-5MS column
SYNON: $:10EI
SYNON: $:11P
SYNON: $:12NA
SYNON: $:1450-650
SYNON: $:16NA
Comment: Rt=1031.81  Contributor=JahnCSUPMF  Study=RootExudatesMiller201507
Num Peaks: 3
272.9557 3516 228.8946 3334 230.113 3330

Name: C679
SYNON: $:00in-source
SYNON: $:04
SYNON: $:05NA
SYNON: $:06QUAD
SYNON: $:07Thermo ISQ
SYNON: $:09Thermo Trace GC: TG-5MS column
SYNON: $:10EI
SYNON: $:11P
SYNON: $:12NA
SYNON: $:1450-650
SYNON: $:16NA
Comment: Rt=1022.39  Contributor=JahnCSUPMF  Study=RootExudatesMiller201507
Num Peaks: 3
243.0619 6122 258.1107 4232 128.9211 1095

Name: C680
SYNON: $:00in-source
SYNON: $:04
SYNON: $:05NA
SYNON: $:06QUAD
SYNON: $:07Thermo ISQ
SYNON: $:09Thermo Trace GC: TG-5MS column
SYNON: $:10EI
SYNON: $:11P
SYNON: $:12NA
SYNON: $:1450-650
SYNON: $:16NA
Comment: Rt=1022.78  Contributor=JahnCSUPMF  Study=RootExudatesMiller201507
Num Peaks: 3
158.0451 4448 136.1103 2332 99.9845 1060

Name: C681
SYNON: $:00in-source
SYNON: $:04
SYNON: $:05NA
SYNON: $:06QUAD
SYNON: $:07Thermo ISQ
SYNON: $:09Thermo Trace GC: TG-5MS column
SYNON: $:10EI
SYNON: $:11P
SYNON: $:12NA
SYNON: $:1450-650
SYNON: $:16NA
Comment: Rt=1021.57  Contributor=JahnCSUPMF  Study=RootExudatesMiller201507
Num Peaks: 3
154.0211 5282 155.1736 3325 151.056 2983

Name: C682
SYNON: $:00in-source
SYNON: $:04
SYNON: $:05NA
SYNON: $:06QUAD
SYNON: $:07Thermo ISQ
SYNON: $:09Thermo Trace GC: TG-5MS column
SYNON: $:10EI
SYNON: $:11P
SYNON: $:12NA
SYNON: $:1450-650
SYNON: $:16NA
Comment: Rt=1011.47  Contributor=JahnCSUPMF  Study=RootExudatesMiller201507
Num Peaks: 3
158.0761 3672 153.1079 2904 114.9836 2868

Name: C683
SYNON: $:00in-source
SYNON: $:04
SYNON: $:05NA
SYNON: $:06QUAD
SYNON: $:07Thermo ISQ
SYNON: $:09Thermo Trace GC: TG-5MS column
SYNON: $:10EI
SYNON: $:11P
SYNON: $:12NA
SYNON: $:1450-650
SYNON: $:16NA
Comment: Rt=1014.97  Contributor=JahnCSUPMF  Study=RootExudatesMiller201507
Num Peaks: 3
257.0668 12607 245.0917 2674 243.8245 2476

Name: C684
SYNON: $:00in-source
SYNON: $:04
SYNON: $:05NA
SYNON: $:06QUAD
SYNON: $:07Thermo ISQ
SYNON: $:09Thermo Trace GC: TG-5MS column
SYNON: $:10EI
SYNON: $:11P
SYNON: $:12NA
SYNON: $:1450-650
SYNON: $:16NA
Comment: Rt=1391.32  Contributor=JahnCSUPMF  Study=RootExudatesMiller201507
Num Peaks: 3
361.0938 20574 289.1224 3879 306.0647 2972

Name: C685
SYNON: $:00in-source
SYNON: $:04
SYNON: $:05NA
SYNON: $:06QUAD
SYNON: $:07Thermo ISQ
SYNON: $:09Thermo Trace GC: TG-5MS column
SYNON: $:10EI
SYNON: $:11P
SYNON: $:12NA
SYNON: $:1450-650
SYNON: $:16NA
Comment: Rt=1396.33  Contributor=JahnCSUPMF  Study=RootExudatesMiller201507
Num Peaks: 3
417.0942 59771 387.0559 15533 433.1773 8249

Name: C686
SYNON: $:00in-source
SYNON: $:04
SYNON: $:05NA
SYNON: $:06QUAD
SYNON: $:07Thermo ISQ
SYNON: $:09Thermo Trace GC: TG-5MS column
SYNON: $:10EI
SYNON: $:11P
SYNON: $:12NA
SYNON: $:1450-650
SYNON: $:16NA
Comment: Rt=1394.65  Contributor=JahnCSUPMF  Study=RootExudatesMiller201507
Num Peaks: 3
259.0919 5240 291.0994 3053 363.2477 2107

Name: C687
SYNON: $:00in-source
SYNON: $:04
SYNON: $:05NA
SYNON: $:06QUAD
SYNON: $:07Thermo ISQ
SYNON: $:09Thermo Trace GC: TG-5MS column
SYNON: $:10EI
SYNON: $:11P
SYNON: $:12NA
SYNON: $:1450-650
SYNON: $:16NA
Comment: Rt=1395.24  Contributor=JahnCSUPMF  Study=RootExudatesMiller201507
Num Peaks: 3
479.1501 49810 404.1153 31627 385.0259 15801

Name: C688
SYNON: $:00in-source
SYNON: $:04
SYNON: $:05NA
SYNON: $:06QUAD
SYNON: $:07Thermo ISQ
SYNON: $:09Thermo Trace GC: TG-5MS column
SYNON: $:10EI
SYNON: $:11P
SYNON: $:12NA
SYNON: $:1450-650
SYNON: $:16NA
Comment: Rt=1399.17  Contributor=JahnCSUPMF  Study=RootExudatesMiller201507
Num Peaks: 3
272.1417 5316 230.0781 4472 244.0398 3883

Name: C689
SYNON: $:00in-source
SYNON: $:04
SYNON: $:05NA
SYNON: $:06QUAD
SYNON: $:07Thermo ISQ
SYNON: $:09Thermo Trace GC: TG-5MS column
SYNON: $:10EI
SYNON: $:11P
SYNON: $:12NA
SYNON: $:1450-650
SYNON: $:16NA
Comment: Rt=1401.19  Contributor=JahnCSUPMF  Study=RootExudatesMiller201507
Num Peaks: 3
319.1832 3806 289.1087 2846 216.3656 1510

Name: C690
SYNON: $:00in-source
SYNON: $:04
SYNON: $:05NA
SYNON: $:06QUAD
SYNON: $:07Thermo ISQ
SYNON: $:09Thermo Trace GC: TG-5MS column
SYNON: $:10EI
SYNON: $:11P
SYNON: $:12NA
SYNON: $:1450-650
SYNON: $:16NA
Comment: Rt=1402.04  Contributor=JahnCSUPMF  Study=RootExudatesMiller201507
Num Peaks: 3
156.2245 6355 153.9952 5320 165.7073 4661

Name: C691
SYNON: $:00in-source
SYNON: $:04
SYNON: $:05NA
SYNON: $:06QUAD
SYNON: $:07Thermo ISQ
SYNON: $:09Thermo Trace GC: TG-5MS column
SYNON: $:10EI
SYNON: $:11P
SYNON: $:12NA
SYNON: $:1450-650
SYNON: $:16NA
Comment: Rt=1404.82  Contributor=JahnCSUPMF  Study=RootExudatesMiller201507
Num Peaks: 3
417.1158 118792 491.6281 5681 464.0784 4687

Name: C692
SYNON: $:00in-source
SYNON: $:04
SYNON: $:05NA
SYNON: $:06QUAD
SYNON: $:07Thermo ISQ
SYNON: $:09Thermo Trace GC: TG-5MS column
SYNON: $:10EI
SYNON: $:11P
SYNON: $:12NA
SYNON: $:1450-650
SYNON: $:16NA
Comment: Rt=1404.85  Contributor=JahnCSUPMF  Study=RootExudatesMiller201507
Num Peaks: 3
505.182 52801 390.0808 28115 588.2931 671

Name: C693
SYNON: $:00in-source
SYNON: $:04
SYNON: $:05NA
SYNON: $:06QUAD
SYNON: $:07Thermo ISQ
SYNON: $:09Thermo Trace GC: TG-5MS column
SYNON: $:10EI
SYNON: $:11P
SYNON: $:12NA
SYNON: $:1450-650
SYNON: $:16NA
Comment: Rt=1434.98  Contributor=JahnCSUPMF  Study=RootExudatesMiller201507
Num Peaks: 3
206.4384 135867 347.8115 22813 298.1128 10205

Name: C694
SYNON: $:00in-source
SYNON: $:04
SYNON: $:05NA
SYNON: $:06QUAD
SYNON: $:07Thermo ISQ
SYNON: $:09Thermo Trace GC: TG-5MS column
SYNON: $:10EI
SYNON: $:11P
SYNON: $:12NA
SYNON: $:1450-650
SYNON: $:16NA
Comment: Rt=1437.28  Contributor=JahnCSUPMF  Study=RootExudatesMiller201507
Num Peaks: 3
416.0798 196480 383.0438 23409 390.0875 12681

Name: C695
SYNON: $:00in-source
SYNON: $:04
SYNON: $:05NA
SYNON: $:06QUAD
SYNON: $:07Thermo ISQ
SYNON: $:09Thermo Trace GC: TG-5MS column
SYNON: $:10EI
SYNON: $:11P
SYNON: $:12NA
SYNON: $:1450-650
SYNON: $:16NA
Comment: Rt=1438.47  Contributor=JahnCSUPMF  Study=RootExudatesMiller201507
Num Peaks: 3
296.9989 47261 399.0612 44010 393.1343 3384

Name: C696
SYNON: $:00in-source
SYNON: $:04
SYNON: $:05NA
SYNON: $:06QUAD
SYNON: $:07Thermo ISQ
SYNON: $:09Thermo Trace GC: TG-5MS column
SYNON: $:10EI
SYNON: $:11P
SYNON: $:12NA
SYNON: $:1450-650
SYNON: $:16NA
Comment: Rt=1426.99  Contributor=JahnCSUPMF  Study=RootExudatesMiller201507
Num Peaks: 3
271.0779 17580 272.1649 5004 168.8489 1450

Name: C697
SYNON: $:00in-source
SYNON: $:04
SYNON: $:05NA
SYNON: $:06QUAD
SYNON: $:07Thermo ISQ
SYNON: $:09Thermo Trace GC: TG-5MS column
SYNON: $:10EI
SYNON: $:11P
SYNON: $:12NA
SYNON: $:1450-650
SYNON: $:16NA
Comment: Rt=1427.4  Contributor=JahnCSUPMF  Study=RootExudatesMiller201507
Num Peaks: 3
406.105 71047 432.1544 18451 465.0962 9051

Name: C698
SYNON: $:00in-source
SYNON: $:04
SYNON: $:05NA
SYNON: $:06QUAD
SYNON: $:07Thermo ISQ
SYNON: $:09Thermo Trace GC: TG-5MS column
SYNON: $:10EI
SYNON: $:11P
SYNON: $:12NA
SYNON: $:1450-650
SYNON: $:16NA
Comment: Rt=1428.72  Contributor=JahnCSUPMF  Study=RootExudatesMiller201507
Num Peaks: 3
477.1005 35234 359.1029 10856 511.0708 1069

Name: C699
SYNON: $:00in-source
SYNON: $:04
SYNON: $:05NA
SYNON: $:06QUAD
SYNON: $:07Thermo ISQ
SYNON: $:09Thermo Trace GC: TG-5MS column
SYNON: $:10EI
SYNON: $:11P
SYNON: $:12NA
SYNON: $:1450-650
SYNON: $:16NA
Comment: Rt=1433.56  Contributor=JahnCSUPMF  Study=RootExudatesMiller201507
Num Peaks: 3
305.1023 4946 363.1177 4171 289.1133 3685

Name: C700
SYNON: $:00in-source
SYNON: $:04
SYNON: $:05NA
SYNON: $:06QUAD
SYNON: $:07Thermo ISQ
SYNON: $:09Thermo Trace GC: TG-5MS column
SYNON: $:10EI
SYNON: $:11P
SYNON: $:12NA
SYNON: $:1450-650
SYNON: $:16NA
Comment: Rt=1421.08  Contributor=JahnCSUPMF  Study=RootExudatesMiller201507
Num Peaks: 3
252.3011 63537 196.068 6642 154.0068 6048

Name: C701
SYNON: $:00in-source
SYNON: $:04
SYNON: $:05NA
SYNON: $:06QUAD
SYNON: $:07Thermo ISQ
SYNON: $:09Thermo Trace GC: TG-5MS column
SYNON: $:10EI
SYNON: $:11P
SYNON: $:12NA
SYNON: $:1450-650
SYNON: $:16NA
Comment: Rt=1422.27  Contributor=JahnCSUPMF  Study=RootExudatesMiller201507
Num Peaks: 3
431.106 147011 417.1015 73864 461.0455 13127

Name: C702
SYNON: $:00in-source
SYNON: $:04
SYNON: $:05NA
SYNON: $:06QUAD
SYNON: $:07Thermo ISQ
SYNON: $:09Thermo Trace GC: TG-5MS column
SYNON: $:10EI
SYNON: $:11P
SYNON: $:12NA
SYNON: $:1450-650
SYNON: $:16NA
Comment: Rt=1425.17  Contributor=JahnCSUPMF  Study=RootExudatesMiller201507
Num Peaks: 3
236.96 26844 298.0422 9377 134.3737 5419

Name: C703
SYNON: $:00in-source
SYNON: $:04
SYNON: $:05NA
SYNON: $:06QUAD
SYNON: $:07Thermo ISQ
SYNON: $:09Thermo Trace GC: TG-5MS column
SYNON: $:10EI
SYNON: $:11P
SYNON: $:12NA
SYNON: $:1450-650
SYNON: $:16NA
Comment: Rt=1423.54  Contributor=JahnCSUPMF  Study=RootExudatesMiller201507
Num Peaks: 3
389.1096 40788 369.1571 14174 630.3051 821

Name: C704
SYNON: $:00in-source
SYNON: $:04
SYNON: $:05NA
SYNON: $:06QUAD
SYNON: $:07Thermo ISQ
SYNON: $:09Thermo Trace GC: TG-5MS column
SYNON: $:10EI
SYNON: $:11P
SYNON: $:12NA
SYNON: $:1450-650
SYNON: $:16NA
Comment: Rt=1408.91  Contributor=JahnCSUPMF  Study=RootExudatesMiller201507
Num Peaks: 3
416.0782 79401 407.0855 26255 404.1077 25419

Name: C705
SYNON: $:00in-source
SYNON: $:04
SYNON: $:05NA
SYNON: $:06QUAD
SYNON: $:07Thermo ISQ
SYNON: $:09Thermo Trace GC: TG-5MS column
SYNON: $:10EI
SYNON: $:11P
SYNON: $:12NA
SYNON: $:1450-650
SYNON: $:16NA
Comment: Rt=1409.93  Contributor=JahnCSUPMF  Study=RootExudatesMiller201507
Num Peaks: 3
431.1121 409493 345.1008 46358 504.1571 31309

Name: C706
SYNON: $:00in-source
SYNON: $:04
SYNON: $:05NA
SYNON: $:06QUAD
SYNON: $:07Thermo ISQ
SYNON: $:09Thermo Trace GC: TG-5MS column
SYNON: $:10EI
SYNON: $:11P
SYNON: $:12NA
SYNON: $:1450-650
SYNON: $:16NA
Comment: Rt=1412.79  Contributor=JahnCSUPMF  Study=RootExudatesMiller201507
Num Peaks: 3
273.1036 5497 319.0792 4063 305.1304 3592

Name: C707
SYNON: $:00in-source
SYNON: $:04
SYNON: $:05NA
SYNON: $:06QUAD
SYNON: $:07Thermo ISQ
SYNON: $:09Thermo Trace GC: TG-5MS column
SYNON: $:10EI
SYNON: $:11P
SYNON: $:12NA
SYNON: $:1450-650
SYNON: $:16NA
Comment: Rt=1411.47  Contributor=JahnCSUPMF  Study=RootExudatesMiller201507
Num Peaks: 3
257.0167 13554 242.161 3365 129.0074 1227

Name: C708
SYNON: $:00in-source
SYNON: $:04
SYNON: $:05NA
SYNON: $:06QUAD
SYNON: $:07Thermo ISQ
SYNON: $:09Thermo Trace GC: TG-5MS column
SYNON: $:10EI
SYNON: $:11P
SYNON: $:12NA
SYNON: $:1450-650
SYNON: $:16NA
Comment: Rt=1416.94  Contributor=JahnCSUPMF  Study=RootExudatesMiller201507
Num Peaks: 3
271.0443 22443 231.0434 5195 273.8497 1819

Name: C709
SYNON: $:00in-source
SYNON: $:04
SYNON: $:05NA
SYNON: $:06QUAD
SYNON: $:07Thermo ISQ
SYNON: $:09Thermo Trace GC: TG-5MS column
SYNON: $:10EI
SYNON: $:11P
SYNON: $:12NA
SYNON: $:1450-650
SYNON: $:16NA
Comment: Rt=1418.42  Contributor=JahnCSUPMF  Study=RootExudatesMiller201507
Num Peaks: 3
118.9406 5181 102.8844 4231 137.1385 1263

Name: C710
SYNON: $:00in-source
SYNON: $:04
SYNON: $:05NA
SYNON: $:06QUAD
SYNON: $:07Thermo ISQ
SYNON: $:09Thermo Trace GC: TG-5MS column
SYNON: $:10EI
SYNON: $:11P
SYNON: $:12NA
SYNON: $:1450-650
SYNON: $:16NA
Comment: Rt=1418.66  Contributor=JahnCSUPMF  Study=RootExudatesMiller201507
Num Peaks: 3
416.0778 54564 404.1437 25668 339.0839 18589

Name: C711
SYNON: $:00in-source
SYNON: $:04
SYNON: $:05NA
SYNON: $:06QUAD
SYNON: $:07Thermo ISQ
SYNON: $:09Thermo Trace GC: TG-5MS column
SYNON: $:10EI
SYNON: $:11P
SYNON: $:12NA
SYNON: $:1450-650
SYNON: $:16NA
Comment: Rt=1415.22  Contributor=JahnCSUPMF  Study=RootExudatesMiller201507
Num Peaks: 3
272.1223 5970 228.9259 3128 290.1055 1296

Name: C712
SYNON: $:00in-source
SYNON: $:04
SYNON: $:05NA
SYNON: $:06QUAD
SYNON: $:07Thermo ISQ
SYNON: $:09Thermo Trace GC: TG-5MS column
SYNON: $:10EI
SYNON: $:11P
SYNON: $:12NA
SYNON: $:1450-650
SYNON: $:16NA
Comment: Rt=1507.16  Contributor=JahnCSUPMF  Study=RootExudatesMiller201507
Num Peaks: 3
211.0122 10085 196.139 6768 118.938 5994

Name: C713
SYNON: $:00in-source
SYNON: $:04
SYNON: $:05NA
SYNON: $:06QUAD
SYNON: $:07Thermo ISQ
SYNON: $:09Thermo Trace GC: TG-5MS column
SYNON: $:10EI
SYNON: $:11P
SYNON: $:12NA
SYNON: $:1450-650
SYNON: $:16NA
Comment: Rt=1509.43  Contributor=JahnCSUPMF  Study=RootExudatesMiller201507
Num Peaks: 3
254.0476 863241 269.0635 768203 250.9991 562988

Name: C714
SYNON: $:00in-source
SYNON: $:04
SYNON: $:05NA
SYNON: $:06QUAD
SYNON: $:07Thermo ISQ
SYNON: $:09Thermo Trace GC: TG-5MS column
SYNON: $:10EI
SYNON: $:11P
SYNON: $:12NA
SYNON: $:1450-650
SYNON: $:16NA
Comment: Rt=1509.03  Contributor=JahnCSUPMF  Study=RootExudatesMiller201507
Num Peaks: 3
331.1098 3233177 328.0675 1534986 284.0848 255249

Name: C715
SYNON: $:00in-source
SYNON: $:04
SYNON: $:05NA
SYNON: $:06QUAD
SYNON: $:07Thermo ISQ
SYNON: $:09Thermo Trace GC: TG-5MS column
SYNON: $:10EI
SYNON: $:11P
SYNON: $:12NA
SYNON: $:1450-650
SYNON: $:16NA
Comment: Rt=1486.67  Contributor=JahnCSUPMF  Study=RootExudatesMiller201507
Num Peaks: 3
272.1058 5166 305.1024 3398 169.1169 1805

Name: C716
SYNON: $:00in-source
SYNON: $:04
SYNON: $:05NA
SYNON: $:06QUAD
SYNON: $:07Thermo ISQ
SYNON: $:09Thermo Trace GC: TG-5MS column
SYNON: $:10EI
SYNON: $:11P
SYNON: $:12NA
SYNON: $:1450-650
SYNON: $:16NA
Comment: Rt=1485.97  Contributor=JahnCSUPMF  Study=RootExudatesMiller201507
Num Peaks: 3
95.8936 4551 135.6044 3355 136.1107 2348

Name: C717
SYNON: $:00in-source
SYNON: $:04
SYNON: $:05NA
SYNON: $:06QUAD
SYNON: $:07Thermo ISQ
SYNON: $:09Thermo Trace GC: TG-5MS column
SYNON: $:10EI
SYNON: $:11P
SYNON: $:12NA
SYNON: $:1450-650
SYNON: $:16NA
Comment: Rt=1484.32  Contributor=JahnCSUPMF  Study=RootExudatesMiller201507
Num Peaks: 3
390.1326 18196 383.0311 12389 163.7667 7342

Name: C718
SYNON: $:00in-source
SYNON: $:04
SYNON: $:05NA
SYNON: $:06QUAD
SYNON: $:07Thermo ISQ
SYNON: $:09Thermo Trace GC: TG-5MS column
SYNON: $:10EI
SYNON: $:11P
SYNON: $:12NA
SYNON: $:1450-650
SYNON: $:16NA
Comment: Rt=1489.65  Contributor=JahnCSUPMF  Study=RootExudatesMiller201507
Num Peaks: 3
431.5991 19266 504.7687 8845 413.1088 6179

Name: C719
SYNON: $:00in-source
SYNON: $:04
SYNON: $:05NA
SYNON: $:06QUAD
SYNON: $:07Thermo ISQ
SYNON: $:09Thermo Trace GC: TG-5MS column
SYNON: $:10EI
SYNON: $:11P
SYNON: $:12NA
SYNON: $:1450-650
SYNON: $:16NA
Comment: Rt=1500.39  Contributor=JahnCSUPMF  Study=RootExudatesMiller201507
Num Peaks: 3
416.0914 122136 383.0503 10891 507.2215 3349

Name: C720
SYNON: $:00in-source
SYNON: $:04
SYNON: $:05NA
SYNON: $:06QUAD
SYNON: $:07Thermo ISQ
SYNON: $:09Thermo Trace GC: TG-5MS column
SYNON: $:10EI
SYNON: $:11P
SYNON: $:12NA
SYNON: $:1450-650
SYNON: $:16NA
Comment: Rt=1501.21  Contributor=JahnCSUPMF  Study=RootExudatesMiller201507
Num Peaks: 3
230.9573 8107 289.1172 4094 305.1099 3826

Name: C721
SYNON: $:00in-source
SYNON: $:04
SYNON: $:05NA
SYNON: $:06QUAD
SYNON: $:07Thermo ISQ
SYNON: $:09Thermo Trace GC: TG-5MS column
SYNON: $:10EI
SYNON: $:11P
SYNON: $:12NA
SYNON: $:1450-650
SYNON: $:16NA
Comment: Rt=1497.89  Contributor=JahnCSUPMF  Study=RootExudatesMiller201507
Num Peaks: 3
503.1503 61377 402.0551 14386 466.1247 5613

Name: C722
SYNON: $:00in-source
SYNON: $:04
SYNON: $:05NA
SYNON: $:06QUAD
SYNON: $:07Thermo ISQ
SYNON: $:09Thermo Trace GC: TG-5MS column
SYNON: $:10EI
SYNON: $:11P
SYNON: $:12NA
SYNON: $:1450-650
SYNON: $:16NA
Comment: Rt=1492.27  Contributor=JahnCSUPMF  Study=RootExudatesMiller201507
Num Peaks: 3
417.0875 225911 479.1265 111427 433.1381 13411

Name: C723
SYNON: $:00in-source
SYNON: $:04
SYNON: $:05NA
SYNON: $:06QUAD
SYNON: $:07Thermo ISQ
SYNON: $:09Thermo Trace GC: TG-5MS column
SYNON: $:10EI
SYNON: $:11P
SYNON: $:12NA
SYNON: $:1450-650
SYNON: $:16NA
Comment: Rt=1493.51  Contributor=JahnCSUPMF  Study=RootExudatesMiller201507
Num Peaks: 3
504.1526 18889 489.1141 9504 473.0888 4208

Name: C724
SYNON: $:00in-source
SYNON: $:04
SYNON: $:05NA
SYNON: $:06QUAD
SYNON: $:07Thermo ISQ
SYNON: $:09Thermo Trace GC: TG-5MS column
SYNON: $:10EI
SYNON: $:11P
SYNON: $:12NA
SYNON: $:1450-650
SYNON: $:16NA
Comment: Rt=1448.63  Contributor=JahnCSUPMF  Study=RootExudatesMiller201507
Num Peaks: 3
503.1623 101131 431.625 25355 478.1543 7269

Name: C725
SYNON: $:00in-source
SYNON: $:04
SYNON: $:05NA
SYNON: $:06QUAD
SYNON: $:07Thermo ISQ
SYNON: $:09Thermo Trace GC: TG-5MS column
SYNON: $:10EI
SYNON: $:11P
SYNON: $:12NA
SYNON: $:1450-650
SYNON: $:16NA
Comment: Rt=1451.84  Contributor=JahnCSUPMF  Study=RootExudatesMiller201507
Num Peaks: 3
118.9035 4434 198.145 2727 136.1085 2174

Name: C726
SYNON: $:00in-source
SYNON: $:04
SYNON: $:05NA
SYNON: $:06QUAD
SYNON: $:07Thermo ISQ
SYNON: $:09Thermo Trace GC: TG-5MS column
SYNON: $:10EI
SYNON: $:11P
SYNON: $:12NA
SYNON: $:1450-650
SYNON: $:16NA
Comment: Rt=1452.8  Contributor=JahnCSUPMF  Study=RootExudatesMiller201507
Num Peaks: 3
404.109 40277 400.086 15172 587.1352 497

Name: C727
SYNON: $:00in-source
SYNON: $:04
SYNON: $:05NA
SYNON: $:06QUAD
SYNON: $:07Thermo ISQ
SYNON: $:09Thermo Trace GC: TG-5MS column
SYNON: $:10EI
SYNON: $:11P
SYNON: $:12NA
SYNON: $:1450-650
SYNON: $:16NA
Comment: Rt=1459.5  Contributor=JahnCSUPMF  Study=RootExudatesMiller201507
Num Peaks: 3
416.0748 190842 503.1412 154813 640.7742 1240

Name: C728
SYNON: $:00in-source
SYNON: $:04
SYNON: $:05NA
SYNON: $:06QUAD
SYNON: $:07Thermo ISQ
SYNON: $:09Thermo Trace GC: TG-5MS column
SYNON: $:10EI
SYNON: $:11P
SYNON: $:12NA
SYNON: $:1450-650
SYNON: $:16NA
Comment: Rt=1455.46  Contributor=JahnCSUPMF  Study=RootExudatesMiller201507
Num Peaks: 3
477.1058 21915 432.677 8422 519.1015 1955

Name: C729
SYNON: $:00in-source
SYNON: $:04
SYNON: $:05NA
SYNON: $:06QUAD
SYNON: $:07Thermo ISQ
SYNON: $:09Thermo Trace GC: TG-5MS column
SYNON: $:10EI
SYNON: $:11P
SYNON: $:12NA
SYNON: $:1450-650
SYNON: $:16NA
Comment: Rt=1456.18  Contributor=JahnCSUPMF  Study=RootExudatesMiller201507
Num Peaks: 3
243.0396 12362 215.0733 1628 169.8437 1284

Name: C730
SYNON: $:00in-source
SYNON: $:04
SYNON: $:05NA
SYNON: $:06QUAD
SYNON: $:07Thermo ISQ
SYNON: $:09Thermo Trace GC: TG-5MS column
SYNON: $:10EI
SYNON: $:11P
SYNON: $:12NA
SYNON: $:1450-650
SYNON: $:16NA
Comment: Rt=1463.7  Contributor=JahnCSUPMF  Study=RootExudatesMiller201507
Num Peaks: 3
383.036 17824 312.0526 15648 615.4575 619

Name: C731
SYNON: $:00in-source
SYNON: $:04
SYNON: $:05NA
SYNON: $:06QUAD
SYNON: $:07Thermo ISQ
SYNON: $:09Thermo Trace GC: TG-5MS column
SYNON: $:10EI
SYNON: $:11P
SYNON: $:12NA
SYNON: $:1450-650
SYNON: $:16NA
Comment: Rt=1471.08  Contributor=JahnCSUPMF  Study=RootExudatesMiller201507
Num Peaks: 3
477.1109 31536 241.0274 14556 160.973 6667

Name: C732
SYNON: $:00in-source
SYNON: $:04
SYNON: $:05NA
SYNON: $:06QUAD
SYNON: $:07Thermo ISQ
SYNON: $:09Thermo Trace GC: TG-5MS column
SYNON: $:10EI
SYNON: $:11P
SYNON: $:12NA
SYNON: $:1450-650
SYNON: $:16NA
Comment: Rt=1471.6  Contributor=JahnCSUPMF  Study=RootExudatesMiller201507
Num Peaks: 3
272.1232 6067 291.0897 2945 320.2533 1512

Name: C733
SYNON: $:00in-source
SYNON: $:04
SYNON: $:05NA
SYNON: $:06QUAD
SYNON: $:07Thermo ISQ
SYNON: $:09Thermo Trace GC: TG-5MS column
SYNON: $:10EI
SYNON: $:11P
SYNON: $:12NA
SYNON: $:1450-650
SYNON: $:16NA
Comment: Rt=1468.88  Contributor=JahnCSUPMF  Study=RootExudatesMiller201507
Num Peaks: 3
418.0961 38627 339.0692 20206 461.106 10978

Name: C734
SYNON: $:00in-source
SYNON: $:04
SYNON: $:05NA
SYNON: $:06QUAD
SYNON: $:07Thermo ISQ
SYNON: $:09Thermo Trace GC: TG-5MS column
SYNON: $:10EI
SYNON: $:11P
SYNON: $:12NA
SYNON: $:1450-650
SYNON: $:16NA
Comment: Rt=1466.05  Contributor=JahnCSUPMF  Study=RootExudatesMiller201507
Num Peaks: 3
271.0559 24230 273.057 4563 247.0232 3983

Name: C735
SYNON: $:00in-source
SYNON: $:04
SYNON: $:05NA
SYNON: $:06QUAD
SYNON: $:07Thermo ISQ
SYNON: $:09Thermo Trace GC: TG-5MS column
SYNON: $:10EI
SYNON: $:11P
SYNON: $:12NA
SYNON: $:1450-650
SYNON: $:16NA
Comment: Rt=1480.99  Contributor=JahnCSUPMF  Study=RootExudatesMiller201507
Num Peaks: 3
406.1202 84112 404.1254 20167 374.0985 4934

Name: C736
SYNON: $:00in-source
SYNON: $:04
SYNON: $:05NA
SYNON: $:06QUAD
SYNON: $:07Thermo ISQ
SYNON: $:09Thermo Trace GC: TG-5MS column
SYNON: $:10EI
SYNON: $:11P
SYNON: $:12NA
SYNON: $:1450-650
SYNON: $:16NA
Comment: Rt=1479.74  Contributor=JahnCSUPMF  Study=RootExudatesMiller201507
Num Peaks: 3
418.1012 64624 399.0524 29669 400.0883 16900

Name: C737
SYNON: $:00in-source
SYNON: $:04
SYNON: $:05NA
SYNON: $:06QUAD
SYNON: $:07Thermo ISQ
SYNON: $:09Thermo Trace GC: TG-5MS column
SYNON: $:10EI
SYNON: $:11P
SYNON: $:12NA
SYNON: $:1450-650
SYNON: $:16NA
Comment: Rt=1476.29  Contributor=JahnCSUPMF  Study=RootExudatesMiller201507
Num Peaks: 3
280.4264 53167 333.1047 46753 387.0428 19516

Name: C738
SYNON: $:00in-source
SYNON: $:04
SYNON: $:05NA
SYNON: $:06QUAD
SYNON: $:07Thermo ISQ
SYNON: $:09Thermo Trace GC: TG-5MS column
SYNON: $:10EI
SYNON: $:11P
SYNON: $:12NA
SYNON: $:1450-650
SYNON: $:16NA
Comment: Rt=1476.9  Contributor=JahnCSUPMF  Study=RootExudatesMiller201507
Num Peaks: 3
479.1471 58300 373.0777 8436 467.134 7687

Name: C739
SYNON: $:00in-source
SYNON: $:04
SYNON: $:05NA
SYNON: $:06QUAD
SYNON: $:07Thermo ISQ
SYNON: $:09Thermo Trace GC: TG-5MS column
SYNON: $:10EI
SYNON: $:11P
SYNON: $:12NA
SYNON: $:1450-650
SYNON: $:16NA
Comment: Rt=1477.38  Contributor=JahnCSUPMF  Study=RootExudatesMiller201507
Num Peaks: 3
361.1521 53294 305.1065 6404 289.1268 5846

Name: C740
SYNON: $:00in-source
SYNON: $:04
SYNON: $:05NA
SYNON: $:06QUAD
SYNON: $:07Thermo ISQ
SYNON: $:09Thermo Trace GC: TG-5MS column
SYNON: $:10EI
SYNON: $:11P
SYNON: $:12NA
SYNON: $:1450-650
SYNON: $:16NA
Comment: Rt=1474.94  Contributor=JahnCSUPMF  Study=RootExudatesMiller201507
Num Peaks: 3
362.1555 10251 231.0629 8173 273.1816 6074

Name: C741
SYNON: $:00in-source
SYNON: $:04
SYNON: $:05NA
SYNON: $:06QUAD
SYNON: $:07Thermo ISQ
SYNON: $:09Thermo Trace GC: TG-5MS column
SYNON: $:10EI
SYNON: $:11P
SYNON: $:12NA
SYNON: $:1450-650
SYNON: $:16NA
Comment: Rt=1476.18  Contributor=JahnCSUPMF  Study=RootExudatesMiller201507
Num Peaks: 3
259.0857 4831 319.1016 4301 229.0931 3177

Name: C742
SYNON: $:00in-source
SYNON: $:04
SYNON: $:05NA
SYNON: $:06QUAD
SYNON: $:07Thermo ISQ
SYNON: $:09Thermo Trace GC: TG-5MS column
SYNON: $:10EI
SYNON: $:11P
SYNON: $:12NA
SYNON: $:1450-650
SYNON: $:16NA
Comment: Rt=1175.24  Contributor=JahnCSUPMF  Study=RootExudatesMiller201507
Num Peaks: 3
229.0658 3954 229.613 3260 142.9687 1204

Name: C743
SYNON: $:00in-source
SYNON: $:04
SYNON: $:05NA
SYNON: $:06QUAD
SYNON: $:07Thermo ISQ
SYNON: $:09Thermo Trace GC: TG-5MS column
SYNON: $:10EI
SYNON: $:11P
SYNON: $:12NA
SYNON: $:1450-650
SYNON: $:16NA
Comment: Rt=1177.75  Contributor=JahnCSUPMF  Study=RootExudatesMiller201507
Num Peaks: 3
197.024 16240 95.9388 6186 158.6721 3166

Name: C744
SYNON: $:00in-source
SYNON: $:04
SYNON: $:05NA
SYNON: $:06QUAD
SYNON: $:07Thermo ISQ
SYNON: $:09Thermo Trace GC: TG-5MS column
SYNON: $:10EI
SYNON: $:11P
SYNON: $:12NA
SYNON: $:1450-650
SYNON: $:16NA
Comment: Rt=1186.63  Contributor=JahnCSUPMF  Study=RootExudatesMiller201507
Num Peaks: 3
319.1179 3677 305.1306 2936 288.1953 1525

Name: C745
SYNON: $:00in-source
SYNON: $:04
SYNON: $:05NA
SYNON: $:06QUAD
SYNON: $:07Thermo ISQ
SYNON: $:09Thermo Trace GC: TG-5MS column
SYNON: $:10EI
SYNON: $:11P
SYNON: $:12NA
SYNON: $:1450-650
SYNON: $:16NA
Comment: Rt=1188.06  Contributor=JahnCSUPMF  Study=RootExudatesMiller201507
Num Peaks: 3
257.0552 19322 245.0515 3776 363.1938 1604

Name: C746
SYNON: $:00in-source
SYNON: $:04
SYNON: $:05NA
SYNON: $:06QUAD
SYNON: $:07Thermo ISQ
SYNON: $:09Thermo Trace GC: TG-5MS column
SYNON: $:10EI
SYNON: $:11P
SYNON: $:12NA
SYNON: $:1450-650
SYNON: $:16NA
Comment: Rt=1180.57  Contributor=JahnCSUPMF  Study=RootExudatesMiller201507
Num Peaks: 3
202.9218 6248 259.1221 4500 129.0114 1176

Name: C747
SYNON: $:00in-source
SYNON: $:04
SYNON: $:05NA
SYNON: $:06QUAD
SYNON: $:07Thermo ISQ
SYNON: $:09Thermo Trace GC: TG-5MS column
SYNON: $:10EI
SYNON: $:11P
SYNON: $:12NA
SYNON: $:1450-650
SYNON: $:16NA
Comment: Rt=1180.45  Contributor=JahnCSUPMF  Study=RootExudatesMiller201507
Num Peaks: 3
236.9851 20860 176.402 15542 195.8423 7186

Name: C748
SYNON: $:00in-source
SYNON: $:04
SYNON: $:05NA
SYNON: $:06QUAD
SYNON: $:07Thermo ISQ
SYNON: $:09Thermo Trace GC: TG-5MS column
SYNON: $:10EI
SYNON: $:11P
SYNON: $:12NA
SYNON: $:1450-650
SYNON: $:16NA
Comment: Rt=1182.98  Contributor=JahnCSUPMF  Study=RootExudatesMiller201507
Num Peaks: 3
361.1096 18653 231.0762 8018 215.0799 1273

Name: C749
SYNON: $:00in-source
SYNON: $:04
SYNON: $:05NA
SYNON: $:06QUAD
SYNON: $:07Thermo ISQ
SYNON: $:09Thermo Trace GC: TG-5MS column
SYNON: $:10EI
SYNON: $:11P
SYNON: $:12NA
SYNON: $:1450-650
SYNON: $:16NA
Comment: Rt=1183.57  Contributor=JahnCSUPMF  Study=RootExudatesMiller201507
Num Peaks: 3
134.3838 6005 96.031 5698 159.002 2148

Name: C750
SYNON: $:00in-source
SYNON: $:04
SYNON: $:05NA
SYNON: $:06QUAD
SYNON: $:07Thermo ISQ
SYNON: $:09Thermo Trace GC: TG-5MS column
SYNON: $:10EI
SYNON: $:11P
SYNON: $:12NA
SYNON: $:1450-650
SYNON: $:16NA
Comment: Rt=1184.39  Contributor=JahnCSUPMF  Study=RootExudatesMiller201507
Num Peaks: 3
230.1163 4458 232.1121 3332 229.0908 3302

Name: C751
SYNON: $:00in-source
SYNON: $:04
SYNON: $:05NA
SYNON: $:06QUAD
SYNON: $:07Thermo ISQ
SYNON: $:09Thermo Trace GC: TG-5MS column
SYNON: $:10EI
SYNON: $:11P
SYNON: $:12NA
SYNON: $:1450-650
SYNON: $:16NA
Comment: Rt=1163.69  Contributor=JahnCSUPMF  Study=RootExudatesMiller201507
Num Peaks: 3
134.3662 6339 118.9466 5438 88.8772 1893

Name: C752
SYNON: $:00in-source
SYNON: $:04
SYNON: $:05NA
SYNON: $:06QUAD
SYNON: $:07Thermo ISQ
SYNON: $:09Thermo Trace GC: TG-5MS column
SYNON: $:10EI
SYNON: $:11P
SYNON: $:12NA
SYNON: $:1450-650
SYNON: $:16NA
Comment: Rt=1167.45  Contributor=JahnCSUPMF  Study=RootExudatesMiller201507
Num Peaks: 3
114.98 4178 150.1803 2848 121.1348 1664

Name: C753
SYNON: $:00in-source
SYNON: $:04
SYNON: $:05NA
SYNON: $:06QUAD
SYNON: $:07Thermo ISQ
SYNON: $:09Thermo Trace GC: TG-5MS column
SYNON: $:10EI
SYNON: $:11P
SYNON: $:12NA
SYNON: $:1450-650
SYNON: $:16NA
Comment: Rt=1165.21  Contributor=JahnCSUPMF  Study=RootExudatesMiller201507
Num Peaks: 3
360.1081 4306 246.1146 3570 199.0695 2683

Name: C754
SYNON: $:00in-source
SYNON: $:04
SYNON: $:05NA
SYNON: $:06QUAD
SYNON: $:07Thermo ISQ
SYNON: $:09Thermo Trace GC: TG-5MS column
SYNON: $:10EI
SYNON: $:11P
SYNON: $:12NA
SYNON: $:1450-650
SYNON: $:16NA
Comment: Rt=1165.95  Contributor=JahnCSUPMF  Study=RootExudatesMiller201507
Num Peaks: 3
263.0382 8501 102.8901 5910 234.3121 5386

Name: C755
SYNON: $:00in-source
SYNON: $:04
SYNON: $:05NA
SYNON: $:06QUAD
SYNON: $:07Thermo ISQ
SYNON: $:09Thermo Trace GC: TG-5MS column
SYNON: $:10EI
SYNON: $:11P
SYNON: $:12NA
SYNON: $:1450-650
SYNON: $:16NA
Comment: Rt=1170.46  Contributor=JahnCSUPMF  Study=RootExudatesMiller201507
Num Peaks: 3
176.4069 15986 211.0161 9535 136.1077 2812

Name: C756
SYNON: $:00in-source
SYNON: $:04
SYNON: $:05NA
SYNON: $:06QUAD
SYNON: $:07Thermo ISQ
SYNON: $:09Thermo Trace GC: TG-5MS column
SYNON: $:10EI
SYNON: $:11P
SYNON: $:12NA
SYNON: $:1450-650
SYNON: $:16NA
Comment: Rt=1147.77  Contributor=JahnCSUPMF  Study=RootExudatesMiller201507
Num Peaks: 3
151.0528 3563 136.8977 1941 121.1263 1416

Name: C757
SYNON: $:00in-source
SYNON: $:04
SYNON: $:05NA
SYNON: $:06QUAD
SYNON: $:07Thermo ISQ
SYNON: $:09Thermo Trace GC: TG-5MS column
SYNON: $:10EI
SYNON: $:11P
SYNON: $:12NA
SYNON: $:1450-650
SYNON: $:16NA
Comment: Rt=1147.02  Contributor=JahnCSUPMF  Study=RootExudatesMiller201507
Num Peaks: 3
431.0937 106550 401.0448 52722 479.1387 29680

Name: C758
SYNON: $:00in-source
SYNON: $:04
SYNON: $:05NA
SYNON: $:06QUAD
SYNON: $:07Thermo ISQ
SYNON: $:09Thermo Trace GC: TG-5MS column
SYNON: $:10EI
SYNON: $:11P
SYNON: $:12NA
SYNON: $:1450-650
SYNON: $:16NA
Comment: Rt=1150.28  Contributor=JahnCSUPMF  Study=RootExudatesMiller201507
Num Peaks: 3
133.6327 6544 199.1026 1717 145.0092 1641

Name: C759
SYNON: $:00in-source
SYNON: $:04
SYNON: $:05NA
SYNON: $:06QUAD
SYNON: $:07Thermo ISQ
SYNON: $:09Thermo Trace GC: TG-5MS column
SYNON: $:10EI
SYNON: $:11P
SYNON: $:12NA
SYNON: $:1450-650
SYNON: $:16NA
Comment: Rt=1151.52  Contributor=JahnCSUPMF  Study=RootExudatesMiller201507
Num Peaks: 3
271.1244 28100 363.1193 1500 128.999 1275

Name: C760
SYNON: $:00in-source
SYNON: $:04
SYNON: $:05NA
SYNON: $:06QUAD
SYNON: $:07Thermo ISQ
SYNON: $:09Thermo Trace GC: TG-5MS column
SYNON: $:10EI
SYNON: $:11P
SYNON: $:12NA
SYNON: $:1450-650
SYNON: $:16NA
Comment: Rt=1150  Contributor=JahnCSUPMF  Study=RootExudatesMiller201507
Num Peaks: 3
430.0062 293773 406.0105 69109 503.1612 36137

Name: C761
SYNON: $:00in-source
SYNON: $:04
SYNON: $:05NA
SYNON: $:06QUAD
SYNON: $:07Thermo ISQ
SYNON: $:09Thermo Trace GC: TG-5MS column
SYNON: $:10EI
SYNON: $:11P
SYNON: $:12NA
SYNON: $:1450-650
SYNON: $:16NA
Comment: Rt=1154.55  Contributor=JahnCSUPMF  Study=RootExudatesMiller201507
Num Peaks: 3
231.0863 5411 259.0976 5230 260.2612 2380

Name: C762
SYNON: $:00in-source
SYNON: $:04
SYNON: $:05NA
SYNON: $:06QUAD
SYNON: $:07Thermo ISQ
SYNON: $:09Thermo Trace GC: TG-5MS column
SYNON: $:10EI
SYNON: $:11P
SYNON: $:12NA
SYNON: $:1450-650
SYNON: $:16NA
Comment: Rt=1226.06  Contributor=JahnCSUPMF  Study=RootExudatesMiller201507
Num Peaks: 3
243.0725 7900 258.0897 4326 306.1186 2589

Name: C763
SYNON: $:00in-source
SYNON: $:04
SYNON: $:05NA
SYNON: $:06QUAD
SYNON: $:07Thermo ISQ
SYNON: $:09Thermo Trace GC: TG-5MS column
SYNON: $:10EI
SYNON: $:11P
SYNON: $:12NA
SYNON: $:1450-650
SYNON: $:16NA
Comment: Rt=1231.5  Contributor=JahnCSUPMF  Study=RootExudatesMiller201507
Num Peaks: 3
158.2193 5184 166.1371 4353 136.096 1956

Name: C764
SYNON: $:00in-source
SYNON: $:04
SYNON: $:05NA
SYNON: $:06QUAD
SYNON: $:07Thermo ISQ
SYNON: $:09Thermo Trace GC: TG-5MS column
SYNON: $:10EI
SYNON: $:11P
SYNON: $:12NA
SYNON: $:1450-650
SYNON: $:16NA
Comment: Rt=1236.81  Contributor=JahnCSUPMF  Study=RootExudatesMiller201507
Num Peaks: 3
389.0915 26992 505.1744 9047 452.1838 5195

Name: C765
SYNON: $:00in-source
SYNON: $:04
SYNON: $:05NA
SYNON: $:06QUAD
SYNON: $:07Thermo ISQ
SYNON: $:09Thermo Trace GC: TG-5MS column
SYNON: $:10EI
SYNON: $:11P
SYNON: $:12NA
SYNON: $:1450-650
SYNON: $:16NA
Comment: Rt=1235.49  Contributor=JahnCSUPMF  Study=RootExudatesMiller201507
Num Peaks: 3
197.0016 16448 158.7725 3280 145.0169 1309

Name: C766
SYNON: $:00in-source
SYNON: $:04
SYNON: $:05NA
SYNON: $:06QUAD
SYNON: $:07Thermo ISQ
SYNON: $:09Thermo Trace GC: TG-5MS column
SYNON: $:10EI
SYNON: $:11P
SYNON: $:12NA
SYNON: $:1450-650
SYNON: $:16NA
Comment: Rt=1241.34  Contributor=JahnCSUPMF  Study=RootExudatesMiller201507
Num Peaks: 3
232.0814 3062 245.0878 3044 289.1069 2493

Name: C767
SYNON: $:00in-source
SYNON: $:04
SYNON: $:05NA
SYNON: $:06QUAD
SYNON: $:07Thermo ISQ
SYNON: $:09Thermo Trace GC: TG-5MS column
SYNON: $:10EI
SYNON: $:11P
SYNON: $:12NA
SYNON: $:1450-650
SYNON: $:16NA
Comment: Rt=1240.46  Contributor=JahnCSUPMF  Study=RootExudatesMiller201507
Num Peaks: 3
271.0529 32480 273.0464 4816 229.0735 2657

Name: C768
SYNON: $:00in-source
SYNON: $:04
SYNON: $:05NA
SYNON: $:06QUAD
SYNON: $:07Thermo ISQ
SYNON: $:09Thermo Trace GC: TG-5MS column
SYNON: $:10EI
SYNON: $:11P
SYNON: $:12NA
SYNON: $:1450-650
SYNON: $:16NA
Comment: Rt=1242.17  Contributor=JahnCSUPMF  Study=RootExudatesMiller201507
Num Peaks: 3
211.0377 10398 156.033 6014 167.0057 3151

Name: C769
SYNON: $:00in-source
SYNON: $:04
SYNON: $:05NA
SYNON: $:06QUAD
SYNON: $:07Thermo ISQ
SYNON: $:09Thermo Trace GC: TG-5MS column
SYNON: $:10EI
SYNON: $:11P
SYNON: $:12NA
SYNON: $:1450-650
SYNON: $:16NA
Comment: Rt=1243.6  Contributor=JahnCSUPMF  Study=RootExudatesMiller201507
Num Peaks: 3
154.0504 6435 158.2212 4485 145.018 1416

Name: C770
SYNON: $:00in-source
SYNON: $:04
SYNON: $:05NA
SYNON: $:06QUAD
SYNON: $:07Thermo ISQ
SYNON: $:09Thermo Trace GC: TG-5MS column
SYNON: $:10EI
SYNON: $:11P
SYNON: $:12NA
SYNON: $:1450-650
SYNON: $:16NA
Comment: Rt=1247  Contributor=JahnCSUPMF  Study=RootExudatesMiller201507
Num Peaks: 3
258.0724 4518 289.082 2221 169.0358 1790

Name: C771
SYNON: $:00in-source
SYNON: $:04
SYNON: $:05NA
SYNON: $:06QUAD
SYNON: $:07Thermo ISQ
SYNON: $:09Thermo Trace GC: TG-5MS column
SYNON: $:10EI
SYNON: $:11P
SYNON: $:12NA
SYNON: $:1450-650
SYNON: $:16NA
Comment: Rt=1248.46  Contributor=JahnCSUPMF  Study=RootExudatesMiller201507
Num Peaks: 3
135.005 19969 156.0153 7223 114.8831 3585

Name: C772
SYNON: $:00in-source
SYNON: $:04
SYNON: $:05NA
SYNON: $:06QUAD
SYNON: $:07Thermo ISQ
SYNON: $:09Thermo Trace GC: TG-5MS column
SYNON: $:10EI
SYNON: $:11P
SYNON: $:12NA
SYNON: $:1450-650
SYNON: $:16NA
Comment: Rt=1253.3  Contributor=JahnCSUPMF  Study=RootExudatesMiller201507
Num Peaks: 3
231.1765 5943 319.1413 3687 363.1455 2408

Name: C773
SYNON: $:00in-source
SYNON: $:04
SYNON: $:05NA
SYNON: $:06QUAD
SYNON: $:07Thermo ISQ
SYNON: $:09Thermo Trace GC: TG-5MS column
SYNON: $:10EI
SYNON: $:11P
SYNON: $:12NA
SYNON: $:1450-650
SYNON: $:16NA
Comment: Rt=1249.93  Contributor=JahnCSUPMF  Study=RootExudatesMiller201507
Num Peaks: 3
154.0245 5891 134.3483 5758 124.908 819

Name: C774
SYNON: $:00in-source
SYNON: $:04
SYNON: $:05NA
SYNON: $:06QUAD
SYNON: $:07Thermo ISQ
SYNON: $:09Thermo Trace GC: TG-5MS column
SYNON: $:10EI
SYNON: $:11P
SYNON: $:12NA
SYNON: $:1450-650
SYNON: $:16NA
Comment: Rt=1251.94  Contributor=JahnCSUPMF  Study=RootExudatesMiller201507
Num Peaks: 3
271.049 26381 257.0808 14651 272.1196 5011

Name: C775
SYNON: $:00in-source
SYNON: $:04
SYNON: $:05NA
SYNON: $:06QUAD
SYNON: $:07Thermo ISQ
SYNON: $:09Thermo Trace GC: TG-5MS column
SYNON: $:10EI
SYNON: $:11P
SYNON: $:12NA
SYNON: $:1450-650
SYNON: $:16NA
Comment: Rt=1214.05  Contributor=JahnCSUPMF  Study=RootExudatesMiller201507
Num Peaks: 3
114.8693 3920 151.0434 2815 104.9818 2417

Name: C776
SYNON: $:00in-source
SYNON: $:04
SYNON: $:05NA
SYNON: $:06QUAD
SYNON: $:07Thermo ISQ
SYNON: $:09Thermo Trace GC: TG-5MS column
SYNON: $:10EI
SYNON: $:11P
SYNON: $:12NA
SYNON: $:1450-650
SYNON: $:16NA
Comment: Rt=1212.33  Contributor=JahnCSUPMF  Study=RootExudatesMiller201507
Num Peaks: 3
180.9789 5966 134.3552 5699 102.9435 3711

Name: C777
SYNON: $:00in-source
SYNON: $:04
SYNON: $:05NA
SYNON: $:06QUAD
SYNON: $:07Thermo ISQ
SYNON: $:09Thermo Trace GC: TG-5MS column
SYNON: $:10EI
SYNON: $:11P
SYNON: $:12NA
SYNON: $:1450-650
SYNON: $:16NA
Comment: Rt=1210.47  Contributor=JahnCSUPMF  Study=RootExudatesMiller201507
Num Peaks: 3
417.1048 75695 477.1253 17532 461.032 11407

Name: C778
SYNON: $:00in-source
SYNON: $:04
SYNON: $:05NA
SYNON: $:06QUAD
SYNON: $:07Thermo ISQ
SYNON: $:09Thermo Trace GC: TG-5MS column
SYNON: $:10EI
SYNON: $:11P
SYNON: $:12NA
SYNON: $:1450-650
SYNON: $:16NA
Comment: Rt=1192.68  Contributor=JahnCSUPMF  Study=RootExudatesMiller201507
Num Peaks: 3
150.8401 3419 155.3662 3342 114.9118 3238

Name: C779
SYNON: $:00in-source
SYNON: $:04
SYNON: $:05NA
SYNON: $:06QUAD
SYNON: $:07Thermo ISQ
SYNON: $:09Thermo Trace GC: TG-5MS column
SYNON: $:10EI
SYNON: $:11P
SYNON: $:12NA
SYNON: $:1450-650
SYNON: $:16NA
Comment: Rt=1197.51  Contributor=JahnCSUPMF  Study=RootExudatesMiller201507
Num Peaks: 3
156.0583 7814 133.6327 5209 136.6733 1540

Name: C780
SYNON: $:00in-source
SYNON: $:04
SYNON: $:05NA
SYNON: $:06QUAD
SYNON: $:07Thermo ISQ
SYNON: $:09Thermo Trace GC: TG-5MS column
SYNON: $:10EI
SYNON: $:11P
SYNON: $:12NA
SYNON: $:1450-650
SYNON: $:16NA
Comment: Rt=1203.55  Contributor=JahnCSUPMF  Study=RootExudatesMiller201507
Num Peaks: 3
230.9835 6153 305.1516 3689 320.1108 1762

Name: C781
SYNON: $:00in-source
SYNON: $:04
SYNON: $:05NA
SYNON: $:06QUAD
SYNON: $:07Thermo ISQ
SYNON: $:09Thermo Trace GC: TG-5MS column
SYNON: $:10EI
SYNON: $:11P
SYNON: $:12NA
SYNON: $:1450-650
SYNON: $:16NA
Comment: Rt=1203.36  Contributor=JahnCSUPMF  Study=RootExudatesMiller201507
Num Peaks: 3
134.3747 6656 114.9226 3469 158.7994 3094

Name: C782
SYNON: $:00in-source
SYNON: $:04
SYNON: $:05NA
SYNON: $:06QUAD
SYNON: $:07Thermo ISQ
SYNON: $:09Thermo Trace GC: TG-5MS column
SYNON: $:10EI
SYNON: $:11P
SYNON: $:12NA
SYNON: $:1450-650
SYNON: $:16NA
Comment: Rt=1258.9  Contributor=JahnCSUPMF  Study=RootExudatesMiller201507
Num Peaks: 3
345.1272 31005 314.09 26312 505.1821 10582

Name: C783
SYNON: $:00in-source
SYNON: $:04
SYNON: $:05NA
SYNON: $:06QUAD
SYNON: $:07Thermo ISQ
SYNON: $:09Thermo Trace GC: TG-5MS column
SYNON: $:10EI
SYNON: $:11P
SYNON: $:12NA
SYNON: $:1450-650
SYNON: $:16NA
Comment: Rt=1264.79  Contributor=JahnCSUPMF  Study=RootExudatesMiller201507
Num Peaks: 3
160.8711 6921 104.9543 2319 136.1282 2059

Name: C784
SYNON: $:00in-source
SYNON: $:04
SYNON: $:05NA
SYNON: $:06QUAD
SYNON: $:07Thermo ISQ
SYNON: $:09Thermo Trace GC: TG-5MS column
SYNON: $:10EI
SYNON: $:11P
SYNON: $:12NA
SYNON: $:1450-650
SYNON: $:16NA
Comment: Rt=1270.25  Contributor=JahnCSUPMF  Study=RootExudatesMiller201507
Num Peaks: 3
503.1512 32279 418.1239 23761 377.1062 16280

Name: C785
SYNON: $:00in-source
SYNON: $:04
SYNON: $:05NA
SYNON: $:06QUAD
SYNON: $:07Thermo ISQ
SYNON: $:09Thermo Trace GC: TG-5MS column
SYNON: $:10EI
SYNON: $:11P
SYNON: $:12NA
SYNON: $:1450-650
SYNON: $:16NA
Comment: Rt=1299.48  Contributor=JahnCSUPMF  Study=RootExudatesMiller201507
Num Peaks: 3
244.2109 3578 289.1692 2547 306.2578 2117

Name: C786
SYNON: $:00in-source
SYNON: $:04
SYNON: $:05NA
SYNON: $:06QUAD
SYNON: $:07Thermo ISQ
SYNON: $:09Thermo Trace GC: TG-5MS column
SYNON: $:10EI
SYNON: $:11P
SYNON: $:12NA
SYNON: $:1450-650
SYNON: $:16NA
Comment: Rt=1294.98  Contributor=JahnCSUPMF  Study=RootExudatesMiller201507
Num Peaks: 3
160.8517 6321 196.223 6120 96.0092 5194

Name: C787
SYNON: $:00in-source
SYNON: $:04
SYNON: $:05NA
SYNON: $:06QUAD
SYNON: $:07Thermo ISQ
SYNON: $:09Thermo Trace GC: TG-5MS column
SYNON: $:10EI
SYNON: $:11P
SYNON: $:12NA
SYNON: $:1450-650
SYNON: $:16NA
Comment: Rt=1295.58  Contributor=JahnCSUPMF  Study=RootExudatesMiller201507
Num Peaks: 3
361.1849 20685 230.0682 5897 364.0928 1298

Name: C788
SYNON: $:00in-source
SYNON: $:04
SYNON: $:05NA
SYNON: $:06QUAD
SYNON: $:07Thermo ISQ
SYNON: $:09Thermo Trace GC: TG-5MS column
SYNON: $:10EI
SYNON: $:11P
SYNON: $:12NA
SYNON: $:1450-650
SYNON: $:16NA
Comment: Rt=1293.39  Contributor=JahnCSUPMF  Study=RootExudatesMiller201507
Num Peaks: 3
430.0164 300108 416.094 64456 400.0873 9644

Name: C789
SYNON: $:00in-source
SYNON: $:04
SYNON: $:05NA
SYNON: $:06QUAD
SYNON: $:07Thermo ISQ
SYNON: $:09Thermo Trace GC: TG-5MS column
SYNON: $:10EI
SYNON: $:11P
SYNON: $:12NA
SYNON: $:1450-650
SYNON: $:16NA
Comment: Rt=1287  Contributor=JahnCSUPMF  Study=RootExudatesMiller201507
Num Peaks: 3
160.9125 7630 155.8926 5933 95.9809 5488

Name: C790
SYNON: $:00in-source
SYNON: $:04
SYNON: $:05NA
SYNON: $:06QUAD
SYNON: $:07Thermo ISQ
SYNON: $:09Thermo Trace GC: TG-5MS column
SYNON: $:10EI
SYNON: $:11P
SYNON: $:12NA
SYNON: $:1450-650
SYNON: $:16NA
Comment: Rt=1283.54  Contributor=JahnCSUPMF  Study=RootExudatesMiller201507
Num Peaks: 3
361.1771 16646 289.0744 3589 232.0517 3248

Name: C791
SYNON: $:00in-source
SYNON: $:04
SYNON: $:05NA
SYNON: $:06QUAD
SYNON: $:07Thermo ISQ
SYNON: $:09Thermo Trace GC: TG-5MS column
SYNON: $:10EI
SYNON: $:11P
SYNON: $:12NA
SYNON: $:1450-650
SYNON: $:16NA
Comment: Rt=1276.36  Contributor=JahnCSUPMF  Study=RootExudatesMiller201507
Num Peaks: 3
407.0931 26185 432.1377 18501 383.0286 12556

Name: C792
SYNON: $:00in-source
SYNON: $:04
SYNON: $:05NA
SYNON: $:06QUAD
SYNON: $:07Thermo ISQ
SYNON: $:09Thermo Trace GC: TG-5MS column
SYNON: $:10EI
SYNON: $:11P
SYNON: $:12NA
SYNON: $:1450-650
SYNON: $:16NA
Comment: Rt=1275.03  Contributor=JahnCSUPMF  Study=RootExudatesMiller201507
Num Peaks: 3
417.1151 87877 479.1301 28608 399.0509 20991

Name: C793
SYNON: $:00in-source
SYNON: $:04
SYNON: $:05NA
SYNON: $:06QUAD
SYNON: $:07Thermo ISQ
SYNON: $:09Thermo Trace GC: TG-5MS column
SYNON: $:10EI
SYNON: $:11P
SYNON: $:12NA
SYNON: $:1450-650
SYNON: $:16NA
Comment: Rt=1278.08  Contributor=JahnCSUPMF  Study=RootExudatesMiller201507
Num Peaks: 3
503.1634 40705 416.0783 39225 400.0925 9163

Name: C794
SYNON: $:00in-source
SYNON: $:04
SYNON: $:05NA
SYNON: $:06QUAD
SYNON: $:07Thermo ISQ
SYNON: $:09Thermo Trace GC: TG-5MS column
SYNON: $:10EI
SYNON: $:11P
SYNON: $:12NA
SYNON: $:1450-650
SYNON: $:16NA
Comment: Rt=1277.58  Contributor=JahnCSUPMF  Study=RootExudatesMiller201507
Num Peaks: 3
160.8147 7703 96.0204 5473 116.9758 2316

Name: C795
SYNON: $:00in-source
SYNON: $:04
SYNON: $:05NA
SYNON: $:06QUAD
SYNON: $:07Thermo ISQ
SYNON: $:09Thermo Trace GC: TG-5MS column
SYNON: $:10EI
SYNON: $:11P
SYNON: $:12NA
SYNON: $:1450-650
SYNON: $:16NA
Comment: Rt=1304.55  Contributor=JahnCSUPMF  Study=RootExudatesMiller201507
Num Peaks: 3
503.1639 37619 389.0743 22342 402.0594 13588

Name: C796
SYNON: $:00in-source
SYNON: $:04
SYNON: $:05NA
SYNON: $:06QUAD
SYNON: $:07Thermo ISQ
SYNON: $:09Thermo Trace GC: TG-5MS column
SYNON: $:10EI
SYNON: $:11P
SYNON: $:12NA
SYNON: $:1450-650
SYNON: $:16NA
Comment: Rt=1307.36  Contributor=JahnCSUPMF  Study=RootExudatesMiller201507
Num Peaks: 3
231.0869 5879 289.1238 3287 169.081 1723

Name: C797
SYNON: $:00in-source
SYNON: $:04
SYNON: $:05NA
SYNON: $:06QUAD
SYNON: $:07Thermo ISQ
SYNON: $:09Thermo Trace GC: TG-5MS column
SYNON: $:10EI
SYNON: $:11P
SYNON: $:12NA
SYNON: $:1450-650
SYNON: $:16NA
Comment: Rt=1308.4  Contributor=JahnCSUPMF  Study=RootExudatesMiller201507
Num Peaks: 3
243.0814 11645 229.0497 4674 215.0597 1349

Name: C798
SYNON: $:00in-source
SYNON: $:04
SYNON: $:05NA
SYNON: $:06QUAD
SYNON: $:07Thermo ISQ
SYNON: $:09Thermo Trace GC: TG-5MS column
SYNON: $:10EI
SYNON: $:11P
SYNON: $:12NA
SYNON: $:1450-650
SYNON: $:16NA
Comment: Rt=1307.41  Contributor=JahnCSUPMF  Study=RootExudatesMiller201507
Num Peaks: 3
181.0152 6726 156.6243 3589 149.7233 3374

Name: C799
SYNON: $:00in-source
SYNON: $:04
SYNON: $:05NA
SYNON: $:06QUAD
SYNON: $:07Thermo ISQ
SYNON: $:09Thermo Trace GC: TG-5MS column
SYNON: $:10EI
SYNON: $:11P
SYNON: $:12NA
SYNON: $:1450-650
SYNON: $:16NA
Comment: Rt=1309.88  Contributor=JahnCSUPMF  Study=RootExudatesMiller201507
Num Peaks: 3
271.0685 22688 272.1173 4460 273.0874 3999

Name: C800
SYNON: $:00in-source
SYNON: $:04
SYNON: $:05NA
SYNON: $:06QUAD
SYNON: $:07Thermo ISQ
SYNON: $:09Thermo Trace GC: TG-5MS column
SYNON: $:10EI
SYNON: $:11P
SYNON: $:12NA
SYNON: $:1450-650
SYNON: $:16NA
Comment: Rt=1309.91  Contributor=JahnCSUPMF  Study=RootExudatesMiller201507
Num Peaks: 3
156.0813 6573 95.872 5632 119.0089 4365

Name: C801
SYNON: $:00in-source
SYNON: $:04
SYNON: $:05NA
SYNON: $:06QUAD
SYNON: $:07Thermo ISQ
SYNON: $:09Thermo Trace GC: TG-5MS column
SYNON: $:10EI
SYNON: $:11P
SYNON: $:12NA
SYNON: $:1450-650
SYNON: $:16NA
Comment: Rt=1337.27  Contributor=JahnCSUPMF  Study=RootExudatesMiller201507
Num Peaks: 3
166.0938 4381 156.72 3413 158.7467 2705

Name: C802
SYNON: $:00in-source
SYNON: $:04
SYNON: $:05NA
SYNON: $:06QUAD
SYNON: $:07Thermo ISQ
SYNON: $:09Thermo Trace GC: TG-5MS column
SYNON: $:10EI
SYNON: $:11P
SYNON: $:12NA
SYNON: $:1450-650
SYNON: $:16NA
Comment: Rt=1317.12  Contributor=JahnCSUPMF  Study=RootExudatesMiller201507
Num Peaks: 3
95.9808 4944 158.0873 4250 96.5715 2012

Name: C803
SYNON: $:00in-source
SYNON: $:04
SYNON: $:05NA
SYNON: $:06QUAD
SYNON: $:07Thermo ISQ
SYNON: $:09Thermo Trace GC: TG-5MS column
SYNON: $:10EI
SYNON: $:11P
SYNON: $:12NA
SYNON: $:1450-650
SYNON: $:16NA
Comment: Rt=1316.23  Contributor=JahnCSUPMF  Study=RootExudatesMiller201507
Num Peaks: 3
238.1145 10649 156.0668 5717 120.8882 1401

Name: C804
SYNON: $:00in-source
SYNON: $:04
SYNON: $:05NA
SYNON: $:06QUAD
SYNON: $:07Thermo ISQ
SYNON: $:09Thermo Trace GC: TG-5MS column
SYNON: $:10EI
SYNON: $:11P
SYNON: $:12NA
SYNON: $:1450-650
SYNON: $:16NA
Comment: Rt=1319.97  Contributor=JahnCSUPMF  Study=RootExudatesMiller201507
Num Peaks: 3
289.1307 4169 305.1462 3809 215.0861 1653

Name: C805
SYNON: $:00in-source
SYNON: $:04
SYNON: $:05NA
SYNON: $:06QUAD
SYNON: $:07Thermo ISQ
SYNON: $:09Thermo Trace GC: TG-5MS column
SYNON: $:10EI
SYNON: $:11P
SYNON: $:12NA
SYNON: $:1450-650
SYNON: $:16NA
Comment: Rt=1332.34  Contributor=JahnCSUPMF  Study=RootExudatesMiller201507
Num Peaks: 3
271.057 31548 231.056 4883 257.8676 4309

Name: C806
SYNON: $:00in-source
SYNON: $:04
SYNON: $:05NA
SYNON: $:06QUAD
SYNON: $:07Thermo ISQ
SYNON: $:09Thermo Trace GC: TG-5MS column
SYNON: $:10EI
SYNON: $:11P
SYNON: $:12NA
SYNON: $:1450-650
SYNON: $:16NA
Comment: Rt=1329.33  Contributor=JahnCSUPMF  Study=RootExudatesMiller201507
Num Peaks: 3
272.095 4715 306.2371 2318 128.8473 1253

Name: C807
SYNON: $:00in-source
SYNON: $:04
SYNON: $:05NA
SYNON: $:06QUAD
SYNON: $:07Thermo ISQ
SYNON: $:09Thermo Trace GC: TG-5MS column
SYNON: $:10EI
SYNON: $:11P
SYNON: $:12NA
SYNON: $:1450-650
SYNON: $:16NA
Comment: Rt=1324.31  Contributor=JahnCSUPMF  Study=RootExudatesMiller201507
Num Peaks: 3
154.0583 5951 156.0613 5854 196.1805 5594

Name: C808
SYNON: $:00in-source
SYNON: $:04
SYNON: $:05NA
SYNON: $:06QUAD
SYNON: $:07Thermo ISQ
SYNON: $:09Thermo Trace GC: TG-5MS column
SYNON: $:10EI
SYNON: $:11P
SYNON: $:12NA
SYNON: $:1450-650
SYNON: $:16NA
Comment: Rt=1323.58  Contributor=JahnCSUPMF  Study=RootExudatesMiller201507
Num Peaks: 3
406.0051 129984 383.0501 20331 491.6159 4656

Name: C809
SYNON: $:00in-source
SYNON: $:04
SYNON: $:05NA
SYNON: $:06QUAD
SYNON: $:07Thermo ISQ
SYNON: $:09Thermo Trace GC: TG-5MS column
SYNON: $:10EI
SYNON: $:11P
SYNON: $:12NA
SYNON: $:1450-650
SYNON: $:16NA
Comment: Rt=1326.18  Contributor=JahnCSUPMF  Study=RootExudatesMiller201507
Num Peaks: 3
257.0498 15045 233.0848 3738 247.0243 3572

Name: C810
SYNON: $:00in-source
SYNON: $:04
SYNON: $:05NA
SYNON: $:06QUAD
SYNON: $:07Thermo ISQ
SYNON: $:09Thermo Trace GC: TG-5MS column
SYNON: $:10EI
SYNON: $:11P
SYNON: $:12NA
SYNON: $:1450-650
SYNON: $:16NA
Comment: Rt=1327.11  Contributor=JahnCSUPMF  Study=RootExudatesMiller201507
Num Peaks: 3
362.2073 12154 305.0903 4454 242.0681 3628

Name: C811
SYNON: $:00in-source
SYNON: $:04
SYNON: $:05NA
SYNON: $:06QUAD
SYNON: $:07Thermo ISQ
SYNON: $:09Thermo Trace GC: TG-5MS column
SYNON: $:10EI
SYNON: $:11P
SYNON: $:12NA
SYNON: $:1450-650
SYNON: $:16NA
Comment: Rt=1328.4  Contributor=JahnCSUPMF  Study=RootExudatesMiller201507
Num Peaks: 3
345.1096 35717 479.1374 30386 330.1236 25912

Name: C812
SYNON: $:00in-source
SYNON: $:04
SYNON: $:05NA
SYNON: $:06QUAD
SYNON: $:07Thermo ISQ
SYNON: $:09Thermo Trace GC: TG-5MS column
SYNON: $:10EI
SYNON: $:11P
SYNON: $:12NA
SYNON: $:1450-650
SYNON: $:16NA
Comment: Rt=1359.24  Contributor=JahnCSUPMF  Study=RootExudatesMiller201507
Num Peaks: 3
231.0822 6461 289.0653 3023 291.0883 2805

Name: C813
SYNON: $:00in-source
SYNON: $:04
SYNON: $:05NA
SYNON: $:06QUAD
SYNON: $:07Thermo ISQ
SYNON: $:09Thermo Trace GC: TG-5MS column
SYNON: $:10EI
SYNON: $:11P
SYNON: $:12NA
SYNON: $:1450-650
SYNON: $:16NA
Comment: Rt=1353.99  Contributor=JahnCSUPMF  Study=RootExudatesMiller201507
Num Peaks: 3
156.1705 6777 96.0267 5121 102.8853 4601

Name: C814
SYNON: $:00in-source
SYNON: $:04
SYNON: $:05NA
SYNON: $:06QUAD
SYNON: $:07Thermo ISQ
SYNON: $:09Thermo Trace GC: TG-5MS column
SYNON: $:10EI
SYNON: $:11P
SYNON: $:12NA
SYNON: $:1450-650
SYNON: $:16NA
Comment: Rt=1357.43  Contributor=JahnCSUPMF  Study=RootExudatesMiller201507
Num Peaks: 3
271.0793 24422 257.0541 15436 362.9179 2133

Name: C815
SYNON: $:00in-source
SYNON: $:04
SYNON: $:05NA
SYNON: $:06QUAD
SYNON: $:07Thermo ISQ
SYNON: $:09Thermo Trace GC: TG-5MS column
SYNON: $:10EI
SYNON: $:11P
SYNON: $:12NA
SYNON: $:1450-650
SYNON: $:16NA
Comment: Rt=1357.27  Contributor=JahnCSUPMF  Study=RootExudatesMiller201507
Num Peaks: 3
134.1857 5429 165.7742 5146 136.1272 1946

Name: C816
SYNON: $:00in-source
SYNON: $:04
SYNON: $:05NA
SYNON: $:06QUAD
SYNON: $:07Thermo ISQ
SYNON: $:09Thermo Trace GC: TG-5MS column
SYNON: $:10EI
SYNON: $:11P
SYNON: $:12NA
SYNON: $:1450-650
SYNON: $:16NA
Comment: Rt=1350.5  Contributor=JahnCSUPMF  Study=RootExudatesMiller201507
Num Peaks: 3
417.0984 107209 330.0812 36868 461.0324 14268

Name: C817
SYNON: $:00in-source
SYNON: $:04
SYNON: $:05NA
SYNON: $:06QUAD
SYNON: $:07Thermo ISQ
SYNON: $:09Thermo Trace GC: TG-5MS column
SYNON: $:10EI
SYNON: $:11P
SYNON: $:12NA
SYNON: $:1450-650
SYNON: $:16NA
Comment: Rt=1351.98  Contributor=JahnCSUPMF  Study=RootExudatesMiller201507
Num Peaks: 3
504.1693 14038 451.1286 11590 463.05 8147

Name: C818
SYNON: $:00in-source
SYNON: $:04
SYNON: $:05NA
SYNON: $:06QUAD
SYNON: $:07Thermo ISQ
SYNON: $:09Thermo Trace GC: TG-5MS column
SYNON: $:10EI
SYNON: $:11P
SYNON: $:12NA
SYNON: $:1450-650
SYNON: $:16NA
Comment: Rt=1346.44  Contributor=JahnCSUPMF  Study=RootExudatesMiller201507
Num Peaks: 3
242.9919 10719 231.0794 7882 229.8999 5106

Name: C819
SYNON: $:00in-source
SYNON: $:04
SYNON: $:05NA
SYNON: $:06QUAD
SYNON: $:07Thermo ISQ
SYNON: $:09Thermo Trace GC: TG-5MS column
SYNON: $:10EI
SYNON: $:11P
SYNON: $:12NA
SYNON: $:1450-650
SYNON: $:16NA
Comment: Rt=1347.03  Contributor=JahnCSUPMF  Study=RootExudatesMiller201507
Num Peaks: 3
387.0585 13647 553.1893 8790 413.099 4325

Name: C820
SYNON: $:00in-source
SYNON: $:04
SYNON: $:05NA
SYNON: $:06QUAD
SYNON: $:07Thermo ISQ
SYNON: $:09Thermo Trace GC: TG-5MS column
SYNON: $:10EI
SYNON: $:11P
SYNON: $:12NA
SYNON: $:1450-650
SYNON: $:16NA
Comment: Rt=1389.08  Contributor=JahnCSUPMF  Study=RootExudatesMiller201507
Num Peaks: 3
272.1289 6113 273.0691 3835 363.1827 2065

Name: C821
SYNON: $:00in-source
SYNON: $:04
SYNON: $:05NA
SYNON: $:06QUAD
SYNON: $:07Thermo ISQ
SYNON: $:09Thermo Trace GC: TG-5MS column
SYNON: $:10EI
SYNON: $:11P
SYNON: $:12NA
SYNON: $:1450-650
SYNON: $:16NA
Comment: Rt=1385.24  Contributor=JahnCSUPMF  Study=RootExudatesMiller201507
Num Peaks: 3
477.0944 12524 400.1011 10145 463.1195 7061

Name: C822
SYNON: $:00in-source
SYNON: $:04
SYNON: $:05NA
SYNON: $:06QUAD
SYNON: $:07Thermo ISQ
SYNON: $:09Thermo Trace GC: TG-5MS column
SYNON: $:10EI
SYNON: $:11P
SYNON: $:12NA
SYNON: $:1450-650
SYNON: $:16NA
Comment: Rt=1386.73  Contributor=JahnCSUPMF  Study=RootExudatesMiller201507
Num Peaks: 3
503.1469 61800 330.0886 36006 625.2623 884

Name: C823
SYNON: $:00in-source
SYNON: $:04
SYNON: $:05NA
SYNON: $:06QUAD
SYNON: $:07Thermo ISQ
SYNON: $:09Thermo Trace GC: TG-5MS column
SYNON: $:10EI
SYNON: $:11P
SYNON: $:12NA
SYNON: $:1450-650
SYNON: $:16NA
Comment: Rt=1383.98  Contributor=JahnCSUPMF  Study=RootExudatesMiller201507
Num Peaks: 3
361.1495 24944 245.0909 6123 274.1031 2531

Name: C824
SYNON: $:00in-source
SYNON: $:04
SYNON: $:05NA
SYNON: $:06QUAD
SYNON: $:07Thermo ISQ
SYNON: $:09Thermo Trace GC: TG-5MS column
SYNON: $:10EI
SYNON: $:11P
SYNON: $:12NA
SYNON: $:1450-650
SYNON: $:16NA
Comment: Rt=1363.44  Contributor=JahnCSUPMF  Study=RootExudatesMiller201507
Num Peaks: 3
361.1149 25848 273.0826 4915 169.067 2007

Name: C825
SYNON: $:00in-source
SYNON: $:04
SYNON: $:05NA
SYNON: $:06QUAD
SYNON: $:07Thermo ISQ
SYNON: $:09Thermo Trace GC: TG-5MS column
SYNON: $:10EI
SYNON: $:11P
SYNON: $:12NA
SYNON: $:1450-650
SYNON: $:16NA
Comment: Rt=1360.72  Contributor=JahnCSUPMF  Study=RootExudatesMiller201507
Num Peaks: 3
232.8917 3464 319.0991 3356 229.0342 2861

Name: C826
SYNON: $:00in-source
SYNON: $:04
SYNON: $:05NA
SYNON: $:06QUAD
SYNON: $:07Thermo ISQ
SYNON: $:09Thermo Trace GC: TG-5MS column
SYNON: $:10EI
SYNON: $:11P
SYNON: $:12NA
SYNON: $:1450-650
SYNON: $:16NA
Comment: Rt=1362.03  Contributor=JahnCSUPMF  Study=RootExudatesMiller201507
Num Peaks: 3
259.1117 4710 305.1206 3853 320.2224 1910

Name: C827
SYNON: $:00in-source
SYNON: $:04
SYNON: $:05NA
SYNON: $:06QUAD
SYNON: $:07Thermo ISQ
SYNON: $:09Thermo Trace GC: TG-5MS column
SYNON: $:10EI
SYNON: $:11P
SYNON: $:12NA
SYNON: $:1450-650
SYNON: $:16NA
Comment: Rt=1362.63  Contributor=JahnCSUPMF  Study=RootExudatesMiller201507
Num Peaks: 3
503.1399 68880 505.1801 13721 640.2739 1140

Name: C828
SYNON: $:00in-source
SYNON: $:04
SYNON: $:05NA
SYNON: $:06QUAD
SYNON: $:07Thermo ISQ
SYNON: $:09Thermo Trace GC: TG-5MS column
SYNON: $:10EI
SYNON: $:11P
SYNON: $:12NA
SYNON: $:1450-650
SYNON: $:16NA
Comment: Rt=1367.4  Contributor=JahnCSUPMF  Study=RootExudatesMiller201507
Num Peaks: 3
431.0978 148803 404.1587 23825 339.0692 19820

Name: C829
SYNON: $:00in-source
SYNON: $:04
SYNON: $:05NA
SYNON: $:06QUAD
SYNON: $:07Thermo ISQ
SYNON: $:09Thermo Trace GC: TG-5MS column
SYNON: $:10EI
SYNON: $:11P
SYNON: $:12NA
SYNON: $:1450-650
SYNON: $:16NA
Comment: Rt=1368.51  Contributor=JahnCSUPMF  Study=RootExudatesMiller201507
Num Peaks: 3
345.0859 19530 432.1428 14484 358.1105 9947
