# Supplementary material for: Non-Targeted Metabolomics Reveals Sorghum Rhizosphere-Associated Exudates are Influenced by the Belowground Interaction of Substrate and Sorghum Genotype
Source: Int J Mol Sci. 2019 Jan 19;20(2):431. doi: 10.3390/ijms20020431 (PMC6358735; doi:10.3390/ijms20020431)
Supplement: Supplementary file 1 [file ijms-20-00431-s001.zip › Miller LC-MS Spectra.txt]

Name: C1
SYNON: $:00in-source
SYNON: $:04
SYNON: $:056
SYNON: $:06TOF
SYNON: $:07Waters Xevo G2 QTOF
SYNON: $:09Waters UPLC: C18 ACN Gradient
SYNON: $:10ESI
SYNON: $:11P
SYNON: $:12Ar
SYNON: $:1450-1200
SYNON: $:1630
Comment: Rt=19.04  Contributor=Jahn  Study=20150527JahnMillerExudatesExtraction
Num Peaks: 57
640.8825 1496 296.9437 1172 638.8839 1130 639.8851 1054 410.9232 1016 641.8838 943 412.9223 736 411.8528 712 642.8821 704 298.9424 661 612.8902 655 411.9244 654 526.9028 555 524.9037 479 297.9453 468 450.9029 466 611.8912 462 610.8882 449 525.9043 438 613.8918 410 643.8825 382 568.8818 377 413.9222 342 528.9009 322 414.9199 321 527.9038 314 614.8882 304 452.9018 278 451.9042 259 868.8478 255 870.8456 248 644.8754 246 869.8423 241 756.8597 241 726.8708 225 754.8642 209 453.9016 200 757.86 191 867.8471 175 752.862 173 755.8622 171 871.8453 170 567.883 166 529.9038 165 336.9233 162 866.8468 160 337.9246 157 983.831 144 338.9218 137 753.8657 136 982.8293 124 222.9432 115 564.8848 111 339.9224 99 565.8864 95 566.8834 79 680.8636 77

Name: C2
SYNON: $:00in-source
SYNON: $:04
SYNON: $:056
SYNON: $:06TOF
SYNON: $:07Waters Xevo G2 QTOF
SYNON: $:09Waters UPLC: C18 ACN Gradient
SYNON: $:10ESI
SYNON: $:11P
SYNON: $:12Ar
SYNON: $:1450-1200
SYNON: $:1630
Comment: Rt=19.46  Contributor=Jahn  Study=20150527JahnMillerExudatesExtraction
Num Peaks: 42
214.9183 80383 474.8338 21503 344.8759 21139 604.7912 9266 129.9797 8760 130.0177 8632 734.7488 4382 218.9111 3231 256.9492 2725 215.922 2683 475.8368 1861 476.834 1812 864.7051 1791 216.9515 1669 216.9187 1565 88.0229 1349 605.7949 1254 606.7913 1234 478.8269 1161 345.8803 1137 735.7536 1114 348.8688 1081 88.9521 1006 88.9549 965 282.9042 948 994.6636 898 346.8776 860 736.7513 856 300.9112 802 173.9295 778 865.7159 606 608.7844 552 1124.6232 495 866.709 488 262.8614 397 738.7413 392 132.9035 334 868.7044 228 170.9284 176 186.9235 129 158.9282 110 140.9176 99

Name: C3
SYNON: $:00in-source
SYNON: $:04
SYNON: $:056
SYNON: $:06TOF
SYNON: $:07Waters Xevo G2 QTOF
SYNON: $:09Waters UPLC: C18 ACN Gradient
SYNON: $:10ESI
SYNON: $:11P
SYNON: $:12Ar
SYNON: $:1450-1200
SYNON: $:1630
Comment: Rt=19.33  Contributor=Jahn  Study=20150527JahnMillerExudatesExtraction
Num Peaks: 34
125.9867 390776 84.9602 55533 255.9447 47045 167.0135 45700 90.5263 40203 81.5214 24007 130.9658 22809 79.0184 17843 171.9925 16396 102.0345 15015 70.0133 13112 69.9838 11414 365.3906 8684 300.4114 7922 409.8564 7667 143.9974 7040 430.369 6502 102.9708 6486 539.8148 5796 385.9051 5781 190.9665 5021 61.0083 4409 134.9923 3015 91.0278 2809 495.3493 2767 531.8294 2424 139.0185 2313 99.5316 2191 148.9762 1671 259.9397 1661 541.8131 1126 661.7849 983 176.9714 963 232.93 862

Name: C4
SYNON: $:00in-source
SYNON: $:04
SYNON: $:056
SYNON: $:06TOF
SYNON: $:07Waters Xevo G2 QTOF
SYNON: $:09Waters UPLC: C18 ACN Gradient
SYNON: $:10ESI
SYNON: $:11P
SYNON: $:12Ar
SYNON: $:1450-1200
SYNON: $:1630
Comment: Rt=19.14  Contributor=Jahn  Study=20150527JahnMillerExudatesExtraction
Num Peaks: 33
110.009 222514 109.9633 164922 151.0358 93984 223.9897 54106 111.0103 37155 112.0068 33669 110.9601 31051 128.0197 26742 127.9856 22981 152.0372 17918 225.9881 17432 224.9909 16886 153.0337 14239 156.0148 12066 114.988 8248 265.0166 7842 86.993 6102 200.9737 4907 129.0206 4222 226.9896 2681 132.9987 2451 267.0151 2397 266.0178 2356 202.9722 1383 201.9753 1204 227.9861 1084 116.9869 989 115.9894 954 243.9976 926 105.0038 923 154.0366 702 268.0155 432 627.8787 350

Name: C5
SYNON: $:00in-source
SYNON: $:04
SYNON: $:056
SYNON: $:06TOF
SYNON: $:07Waters Xevo G2 QTOF
SYNON: $:09Waters UPLC: C18 ACN Gradient
SYNON: $:10ESI
SYNON: $:11P
SYNON: $:12Ar
SYNON: $:1450-1200
SYNON: $:1630
Comment: Rt=619.95  Contributor=Jahn  Study=20150527JahnMillerExudatesExtraction
Num Peaks: 22
367.2637 97245 368.2672 26120 369.2706 3296 232.6289 2666 233.1314 791 404.2492 759 366.2549 673 253.142 659 370.2923 492 311.2011 205 405.2122 148 313.2077 100 171.1174 99 189.128 86 349.1485 74 135.1174 72 203.1099 72 312.2047 68 190.1313 44 161.1331 44 119.0863 35 147.1169 27

Name: C6
SYNON: $:00in-source
SYNON: $:04
SYNON: $:056
SYNON: $:06TOF
SYNON: $:07Waters Xevo G2 QTOF
SYNON: $:09Waters UPLC: C18 ACN Gradient
SYNON: $:10ESI
SYNON: $:11P
SYNON: $:12Ar
SYNON: $:1450-1200
SYNON: $:1630
Comment: Rt=516.22  Contributor=Jahn  Study=20150527JahnMillerExudatesExtraction
Num Peaks: 22
365.248 73750 383.2586 21781 366.2514 19581 418.2957 11791 423.2512 10853 384.262 5367 240.6263 3679 823.5133 3316 424.2555 2426 824.5171 1682 420.2445 1457 231.6196 1273 439.2247 1035 241.1264 1017 196.1523 912 420.7458 757 365.0811 731 385.2646 672 620.376 537 485.2165 532 825.5268 471 620.8809 455

Name: C7
SYNON: $:00in-source
SYNON: $:04
SYNON: $:056
SYNON: $:06TOF
SYNON: $:07Waters Xevo G2 QTOF
SYNON: $:09Waters UPLC: C18 ACN Gradient
SYNON: $:10ESI
SYNON: $:11P
SYNON: $:12Ar
SYNON: $:1450-1200
SYNON: $:1630
Comment: Rt=280.36  Contributor=Jahn  Study=20150527JahnMillerExudatesExtraction
Num Peaks: 21
243.1597 28842 283.1519 15737 244.1632 4167 211.1335 3691 225.1495 3174 261.1701 2878 284.156 2208 193.1227 1842 543.3144 1682 207.1375 1434 280.1448 1317 170.5765 1022 359.2075 486 399.1982 427 175.1129 362 133.102 178 147.1171 159 151.1125 149 109.0658 95 107.0858 52 105.0707 25

Name: C8
SYNON: $:00in-source
SYNON: $:04
SYNON: $:056
SYNON: $:06TOF
SYNON: $:07Waters Xevo G2 QTOF
SYNON: $:09Waters UPLC: C18 ACN Gradient
SYNON: $:10ESI
SYNON: $:11P
SYNON: $:12Ar
SYNON: $:1450-1200
SYNON: $:1630
Comment: Rt=671.1  Contributor=Jahn  Study=20150527JahnMillerExudatesExtraction
Num Peaks: 20
359.2222 120975 360.2258 30133 381.2042 28160 341.2116 13477 331.2276 9534 327.1963 8921 382.2077 6386 249.1136 4187 361.229 4185 342.2155 2749 557.3058 2278 376.249 2035 736.4139 1981 736.9147 1957 328.1997 1723 332.2315 1616 235.0981 1545 739.4178 1195 383.2117 953 193.086 723

Name: C9
SYNON: $:00in-source
SYNON: $:04
SYNON: $:056
SYNON: $:06TOF
SYNON: $:07Waters Xevo G2 QTOF
SYNON: $:09Waters UPLC: C18 ACN Gradient
SYNON: $:10ESI
SYNON: $:11P
SYNON: $:12Ar
SYNON: $:1450-1200
SYNON: $:1630
Comment: Rt=801.97  Contributor=Jahn  Study=20150527JahnMillerExudatesExtraction
Num Peaks: 19
100.0761 396 321.316 205 111.1171 162 149.133 130 123.1172 127 163.1492 125 109.1017 116 111.0808 111 139.1132 109 114.0916 90 83.086 90 135.1174 76 97.1015 73 128.1074 69 303.3054 51 95.0858 32 121.1016 22 69.0706 18 107.0859 14

Name: C10
SYNON: $:00in-source
SYNON: $:04
SYNON: $:056
SYNON: $:06TOF
SYNON: $:07Waters Xevo G2 QTOF
SYNON: $:09Waters UPLC: C18 ACN Gradient
SYNON: $:10ESI
SYNON: $:11P
SYNON: $:12Ar
SYNON: $:1450-1200
SYNON: $:1630
Comment: Rt=638.41  Contributor=Jahn  Study=20150527JahnMillerExudatesExtraction
Num Peaks: 19
340.2852 46361 281.2485 18716 299.2585 15502 341.2872 10659 321.2407 9034 597.5094 7262 263.2377 3414 282.252 3344 300.2619 2832 579.4979 1940 322.2437 1572 635.4558 1342 342.2921 1172 245.227 603 337.2073 497 636.4597 490 97.1012 310 109.1018 103 298.275 79

Name: C11
SYNON: $:00in-source
SYNON: $:04
SYNON: $:056
SYNON: $:06TOF
SYNON: $:07Waters Xevo G2 QTOF
SYNON: $:09Waters UPLC: C18 ACN Gradient
SYNON: $:10ESI
SYNON: $:11P
SYNON: $:12Ar
SYNON: $:1450-1200
SYNON: $:1630
Comment: Rt=19.25  Contributor=Jahn  Study=20150527JahnMillerExudatesExtraction
Num Peaks: 19
152.9471 7858 242.0013 3154 241.9966 3124 423.955 1900 242.9959 1486 424.9565 1161 583.896 642 338.9715 600 499.9055 596 309.9739 515 139.5278 497 626.8845 423 569.8946 418 569.3966 358 95.0445 331 570.398 298 626.3866 283 683.8764 276 627.379 268

Name: C12
SYNON: $:00in-source
SYNON: $:04
SYNON: $:056
SYNON: $:06TOF
SYNON: $:07Waters Xevo G2 QTOF
SYNON: $:09Waters UPLC: C18 ACN Gradient
SYNON: $:10ESI
SYNON: $:11P
SYNON: $:12Ar
SYNON: $:1450-1200
SYNON: $:1630
Comment: Rt=537.24  Contributor=Jahn  Study=20150527JahnMillerExudatesExtraction
Num Peaks: 18
315.196 41725 629.3846 10010 316.1994 8998 630.3882 4496 651.367 2173 337.178 1480 631.3934 1315 652.3719 941 269.1906 419 491.2659 355 227.1432 341 338.1823 303 667.3312 126 187.1124 117 171.081 94 213.1274 91 199.1131 83 188.1154 37

Name: C13
SYNON: $:00in-source
SYNON: $:04
SYNON: $:056
SYNON: $:06TOF
SYNON: $:07Waters Xevo G2 QTOF
SYNON: $:09Waters UPLC: C18 ACN Gradient
SYNON: $:10ESI
SYNON: $:11P
SYNON: $:12Ar
SYNON: $:1450-1200
SYNON: $:1630
Comment: Rt=722.23  Contributor=Jahn  Study=20150527JahnMillerExudatesExtraction
Num Peaks: 18
637.3059 20254 638.3101 7270 654.3326 6382 387.2537 5532 659.2886 4872 655.337 2225 660.2926 1758 639.3133 1533 388.2576 1414 661.2959 336 977.9412 316 977.4417 298 581.2438 152 582.2475 107 169.0501 95 583.2518 78 526.1833 22 525.1807 18

Name: C14
SYNON: $:00in-source
SYNON: $:04
SYNON: $:056
SYNON: $:06TOF
SYNON: $:07Waters Xevo G2 QTOF
SYNON: $:09Waters UPLC: C18 ACN Gradient
SYNON: $:10ESI
SYNON: $:11P
SYNON: $:12Ar
SYNON: $:1450-1200
SYNON: $:1630
Comment: Rt=730.02  Contributor=Jahn  Study=20150527JahnMillerExudatesExtraction
Num Peaks: 17
605.4301 7683 584.7402 5789 871.6343 5525 585.0742 4279 888.6629 3238 893.6194 2584 436.323 2448 590.746 2186 872.6358 1907 444.8365 1328 894.6251 1180 315.2328 1100 436.8262 1015 455.8284 940 447.3146 915 896.6149 568 188.1042 21

Name: C15
SYNON: $:00in-source
SYNON: $:04
SYNON: $:056
SYNON: $:06TOF
SYNON: $:07Waters Xevo G2 QTOF
SYNON: $:09Waters UPLC: C18 ACN Gradient
SYNON: $:10ESI
SYNON: $:11P
SYNON: $:12Ar
SYNON: $:1450-1200
SYNON: $:1630
Comment: Rt=671.19  Contributor=Jahn  Study=20150527JahnMillerExudatesExtraction
Num Peaks: 17
219.6025 1191 169.0503 830 397.1702 500 755.3809 285 195.0658 221 109.1018 176 139.0394 169 123.1173 164 135.1172 162 153.055 158 398.1748 126 121.1014 114 170.053 112 95.0858 67 123.0442 43 107.0857 42 93.07 13

Name: C16
SYNON: $:00in-source
SYNON: $:04
SYNON: $:056
SYNON: $:06TOF
SYNON: $:07Waters Xevo G2 QTOF
SYNON: $:09Waters UPLC: C18 ACN Gradient
SYNON: $:10ESI
SYNON: $:11P
SYNON: $:12Ar
SYNON: $:1450-1200
SYNON: $:1630
Comment: Rt=19.11  Contributor=Jahn  Study=20150527JahnMillerExudatesExtraction
Num Peaks: 17
182.963 6956 82.0143 5815 183.9643 2028 184.9611 1924 156.9657 1720 157.0161 1516 83.5364 1132 68.9827 883 84.012 703 138.9731 674 140.9712 489 139.9743 337 185.9624 324 66.0197 305 154.9678 253 172.9794 193 108.9624 100

Name: C17
SYNON: $:00in-source
SYNON: $:04
SYNON: $:056
SYNON: $:06TOF
SYNON: $:07Waters Xevo G2 QTOF
SYNON: $:09Waters UPLC: C18 ACN Gradient
SYNON: $:10ESI
SYNON: $:11P
SYNON: $:12Ar
SYNON: $:1450-1200
SYNON: $:1630
Comment: Rt=20.49  Contributor=Jahn  Study=20150527JahnMillerExudatesExtraction
Num Peaks: 15
122.9251 8394 320.8666 6838 320.9255 6728 206.8865 3610 274.8734 2120 322.8644 2093 236.9056 1505 304.8931 1218 190.9121 1082 124.9245 1066 321.8675 1008 112.8964 610 238.9065 469 350.8861 402 306.8918 397

Name: C18
SYNON: $:00in-source
SYNON: $:04
SYNON: $:056
SYNON: $:06TOF
SYNON: $:07Waters Xevo G2 QTOF
SYNON: $:09Waters UPLC: C18 ACN Gradient
SYNON: $:10ESI
SYNON: $:11P
SYNON: $:12Ar
SYNON: $:1450-1200
SYNON: $:1630
Comment: Rt=1002.67  Contributor=Jahn  Study=20150527JahnMillerExudatesExtraction
Num Peaks: 14
141.9592 21678 182.9858 7393 181.9888 1952 270.9199 1221 223.9895 1069 151.0356 1066 146.5008 867 286.8932 764 94.046 725 288.8941 546 134.9918 438 246.8634 291 474.8357 67 140.918 41

Name: C19
SYNON: $:00in-source
SYNON: $:04
SYNON: $:056
SYNON: $:06TOF
SYNON: $:07Waters Xevo G2 QTOF
SYNON: $:09Waters UPLC: C18 ACN Gradient
SYNON: $:10ESI
SYNON: $:11P
SYNON: $:12Ar
SYNON: $:1450-1200
SYNON: $:1630
Comment: Rt=729.26  Contributor=Jahn  Study=20150527JahnMillerExudatesExtraction
Num Peaks: 14
599.4178 5482 627.4456 5212 599.7505 4947 570.0637 3701 605.0862 2712 600.0848 2573 570.7331 1759 874.6032 636 874.0979 512 243.153 197 177.113 90 221.1393 81 155.1001 62 911.6299 59

Name: C20
SYNON: $:00in-source
SYNON: $:04
SYNON: $:056
SYNON: $:06TOF
SYNON: $:07Waters Xevo G2 QTOF
SYNON: $:09Waters UPLC: C18 ACN Gradient
SYNON: $:10ESI
SYNON: $:11P
SYNON: $:12Ar
SYNON: $:1450-1200
SYNON: $:1630
Comment: Rt=772.71  Contributor=Jahn  Study=20150527JahnMillerExudatesExtraction
Num Peaks: 14
594.4183 4203 689.9864 2993 594.0835 2934 693.9943 2776 685.994 2121 704.9966 2094 601.4174 1701 737.5036 1700 594.7524 1568 600.0885 1453 601.7474 1284 613.0978 804 265.1659 119 133.0865 71

Name: C21
SYNON: $:00in-source
SYNON: $:04
SYNON: $:056
SYNON: $:06TOF
SYNON: $:07Waters Xevo G2 QTOF
SYNON: $:09Waters UPLC: C18 ACN Gradient
SYNON: $:10ESI
SYNON: $:11P
SYNON: $:12Ar
SYNON: $:1450-1200
SYNON: $:1630
Comment: Rt=19.02  Contributor=Jahn  Study=20150527JahnMillerExudatesExtraction
Num Peaks: 14
382.9293 4049 384.9266 3070 268.9485 2837 383.9302 2320 425.9538 1670 337.9706 1488 270.9477 1416 496.91 1393 498.9082 1382 269.9504 1137 497.9113 979 584.8924 801 582.894 743 339.9692 740

Name: C22
SYNON: $:00in-source
SYNON: $:04
SYNON: $:056
SYNON: $:06TOF
SYNON: $:07Waters Xevo G2 QTOF
SYNON: $:09Waters UPLC: C18 ACN Gradient
SYNON: $:10ESI
SYNON: $:11P
SYNON: $:12Ar
SYNON: $:1450-1200
SYNON: $:1630
Comment: Rt=19.22  Contributor=Jahn  Study=20150527JahnMillerExudatesExtraction
Num Peaks: 14
442.8798 1866 398.9071 1423 556.8598 1001 558.8573 715 443.8812 630 444.8764 624 557.8619 537 329.9014 464 670.839 408 671.8377 404 330.8969 360 672.8378 327 673.8359 265 770.8427 194

Name: C23
SYNON: $:00in-source
SYNON: $:04
SYNON: $:056
SYNON: $:06TOF
SYNON: $:07Waters Xevo G2 QTOF
SYNON: $:09Waters UPLC: C18 ACN Gradient
SYNON: $:10ESI
SYNON: $:11P
SYNON: $:12Ar
SYNON: $:1450-1200
SYNON: $:1630
Comment: Rt=1003.46  Contributor=Jahn  Study=20150527JahnMillerExudatesExtraction
Num Peaks: 13
112.0185 35227 113.0176 3912 99.9695 1823 114.0166 1405 100.0135 1302 98.9618 1152 139.9877 986 104.0293 869 133.975 812 100.9573 707 138.9807 327 248.8635 219 135.971 173

Name: C24
SYNON: $:00in-source
SYNON: $:04
SYNON: $:056
SYNON: $:06TOF
SYNON: $:07Waters Xevo G2 QTOF
SYNON: $:09Waters UPLC: C18 ACN Gradient
SYNON: $:10ESI
SYNON: $:11P
SYNON: $:12Ar
SYNON: $:1450-1200
SYNON: $:1630
Comment: Rt=256.92  Contributor=Jahn  Study=20150527JahnMillerExudatesExtraction
Num Peaks: 13
239.0899 9716 217.1077 8921 455.1891 2481 234.134 1205 143.1075 1024 240.0934 933 218.111 857 142.1234 680 125.0959 518 456.1948 509 301.1261 373 111.0439 258 155.0715 175

Name: C25
SYNON: $:00in-source
SYNON: $:04
SYNON: $:056
SYNON: $:06TOF
SYNON: $:07Waters Xevo G2 QTOF
SYNON: $:09Waters UPLC: C18 ACN Gradient
SYNON: $:10ESI
SYNON: $:11P
SYNON: $:12Ar
SYNON: $:1450-1200
SYNON: $:1630
Comment: Rt=697.23  Contributor=Jahn  Study=20150527JahnMillerExudatesExtraction
Num Peaks: 13
539.8832 5487 686.48 4129 558.8848 3846 547.8952 3793 708.4938 3751 550.3734 3314 708.9962 2743 686.9823 2576 727.9996 1658 550.8743 1534 717.0092 1498 694.9964 1226 705.987 1165

Name: C26
SYNON: $:00in-source
SYNON: $:04
SYNON: $:056
SYNON: $:06TOF
SYNON: $:07Waters Xevo G2 QTOF
SYNON: $:09Waters UPLC: C18 ACN Gradient
SYNON: $:10ESI
SYNON: $:11P
SYNON: $:12Ar
SYNON: $:1450-1200
SYNON: $:1630
Comment: Rt=714.41  Contributor=Jahn  Study=20150527JahnMillerExudatesExtraction
Num Peaks: 13
532.3923 18613 532.8939 11662 543.3801 6216 540.9053 6185 551.8956 5061 533.3936 3914 543.8849 3101 781.5366 2988 521.3662 2770 782.0419 2363 521.6995 2363 801.0512 1126 1080.7985 643

Name: C27
SYNON: $:00in-source
SYNON: $:04
SYNON: $:056
SYNON: $:06TOF
SYNON: $:07Waters Xevo G2 QTOF
SYNON: $:09Waters UPLC: C18 ACN Gradient
SYNON: $:10ESI
SYNON: $:11P
SYNON: $:12Ar
SYNON: $:1450-1200
SYNON: $:1630
Comment: Rt=797.77  Contributor=Jahn  Study=20150527JahnMillerExudatesExtraction
Num Peaks: 13
523.3856 8054 523.889 4034 534.377 3776 531.9001 3714 542.8902 2888 569.4042 2765 532.4004 2714 684.4822 2403 569.7386 2381 543.3903 1878 706.491 1657 684.988 1555 545.3702 1520

Name: C28
SYNON: $:00in-source
SYNON: $:04
SYNON: $:056
SYNON: $:06TOF
SYNON: $:07Waters Xevo G2 QTOF
SYNON: $:09Waters UPLC: C18 ACN Gradient
SYNON: $:10ESI
SYNON: $:11P
SYNON: $:12Ar
SYNON: $:1450-1200
SYNON: $:1630
Comment: Rt=618.4  Contributor=Jahn  Study=20150527JahnMillerExudatesExtraction
Num Peaks: 13
255.2113 4154 639.4676 2568 301.217 2537 173.1331 2285 656.4932 1503 661.4501 889 256.2154 795 211.1131 712 174.136 298 177.128 88 131.086 70 185.1331 53 133.1014 45

Name: C29
SYNON: $:00in-source
SYNON: $:04
SYNON: $:056
SYNON: $:06TOF
SYNON: $:07Waters Xevo G2 QTOF
SYNON: $:09Waters UPLC: C18 ACN Gradient
SYNON: $:10ESI
SYNON: $:11P
SYNON: $:12Ar
SYNON: $:1450-1200
SYNON: $:1630
Comment: Rt=677.05  Contributor=Jahn  Study=20150527JahnMillerExudatesExtraction
Num Peaks: 13
421.2588 23217 863.4907 12320 389.233 11999 864.496 6348 422.2618 6098 390.2372 2785 466.3164 1890 445.2479 1024 345.2434 807 357.208 397 313.2172 128 285.2222 91 311.2003 76

Name: C30
SYNON: $:00in-source
SYNON: $:04
SYNON: $:056
SYNON: $:06TOF
SYNON: $:07Waters Xevo G2 QTOF
SYNON: $:09Waters UPLC: C18 ACN Gradient
SYNON: $:10ESI
SYNON: $:11P
SYNON: $:12Ar
SYNON: $:1450-1200
SYNON: $:1630
Comment: Rt=357.89  Contributor=Jahn  Study=20150527JahnMillerExudatesExtraction
Num Peaks: 12
359.1498 9755 360.1538 2096 341.139 1486 376.1752 766 259.1334 547 541.263 520 381.1331 457 353.1031 329 296.1872 316 323.1278 139 137.0603 138 131.049 92

Name: C31
SYNON: $:00in-source
SYNON: $:04
SYNON: $:056
SYNON: $:06TOF
SYNON: $:07Waters Xevo G2 QTOF
SYNON: $:09Waters UPLC: C18 ACN Gradient
SYNON: $:10ESI
SYNON: $:11P
SYNON: $:12Ar
SYNON: $:1450-1200
SYNON: $:1630
Comment: Rt=719.22  Contributor=Jahn  Study=20150527JahnMillerExudatesExtraction
Num Peaks: 12
568.4022 11746 807.357 8206 802.4016 5863 808.3607 3622 803.4046 2649 579.8966 1790 809.3626 942 804.4094 644 823.3321 288 113.0599 267 225.1128 84 471.1991 22

Name: C32
SYNON: $:00in-source
SYNON: $:04
SYNON: $:056
SYNON: $:06TOF
SYNON: $:07Waters Xevo G2 QTOF
SYNON: $:09Waters UPLC: C18 ACN Gradient
SYNON: $:10ESI
SYNON: $:11P
SYNON: $:12Ar
SYNON: $:1450-1200
SYNON: $:1630
Comment: Rt=725.93  Contributor=Jahn  Study=20150527JahnMillerExudatesExtraction
Num Peaks: 12
649.4585 6610 614.0906 4598 628.7644 3824 629.1003 3070 634.7723 2110 614.7583 2027 459.3476 1814 668.9701 1083 341.2701 940 363.2518 611 460.3529 559 481.3292 435

Name: C33
SYNON: $:00in-source
SYNON: $:04
SYNON: $:056
SYNON: $:06TOF
SYNON: $:07Waters Xevo G2 QTOF
SYNON: $:09Waters UPLC: C18 ACN Gradient
SYNON: $:10ESI
SYNON: $:11P
SYNON: $:12Ar
SYNON: $:1450-1200
SYNON: $:1630
Comment: Rt=745.33  Contributor=Jahn  Study=20150527JahnMillerExudatesExtraction
Num Peaks: 12
700.494 4133 633.4385 3626 633.7729 2805 648.1148 2274 634.1076 1790 654.1172 1723 124.0814 783 737.5034 517 795.5437 279 796.55 253 190.1211 41 87.044 21

Name: C34
SYNON: $:00in-source
SYNON: $:04
SYNON: $:056
SYNON: $:06TOF
SYNON: $:07Waters Xevo G2 QTOF
SYNON: $:09Waters UPLC: C18 ACN Gradient
SYNON: $:10ESI
SYNON: $:11P
SYNON: $:12Ar
SYNON: $:1450-1200
SYNON: $:1630
Comment: Rt=640.52  Contributor=Jahn  Study=20150527JahnMillerExudatesExtraction
Num Peaks: 12
644.4945 3161 688.5202 2124 605.4245 1509 649.4502 1430 732.5462 1315 583.444 1018 693.4753 910 645.4988 891 737.5038 708 606.4283 450 694.4787 401 133.0868 49

Name: C35
SYNON: $:00in-source
SYNON: $:04
SYNON: $:056
SYNON: $:06TOF
SYNON: $:07Waters Xevo G2 QTOF
SYNON: $:09Waters UPLC: C18 ACN Gradient
SYNON: $:10ESI
SYNON: $:11P
SYNON: $:12Ar
SYNON: $:1450-1200
SYNON: $:1630
Comment: Rt=624.7  Contributor=Jahn  Study=20150527JahnMillerExudatesExtraction
Num Peaks: 12
452.3186 2674 301.2165 1696 903.6248 1579 452.82 1286 920.651 1266 463.3054 1022 271.2064 950 299.2007 916 925.6069 885 731.4952 647 904.627 573 921.6546 488

Name: C36
SYNON: $:00in-source
SYNON: $:04
SYNON: $:056
SYNON: $:06TOF
SYNON: $:07Waters Xevo G2 QTOF
SYNON: $:09Waters UPLC: C18 ACN Gradient
SYNON: $:10ESI
SYNON: $:11P
SYNON: $:12Ar
SYNON: $:1450-1200
SYNON: $:1630
Comment: Rt=627.35  Contributor=Jahn  Study=20150527JahnMillerExudatesExtraction
Num Peaks: 12
329.2119 18491 330.2153 4244 351.1941 1657 621.4294 1585 269.1909 791 337.2747 686 352.1965 397 171.0817 103 188.1145 102 187.1122 95 227.1446 70 213.1277 57

Name: C37
SYNON: $:00in-source
SYNON: $:04
SYNON: $:056
SYNON: $:06TOF
SYNON: $:07Waters Xevo G2 QTOF
SYNON: $:09Waters UPLC: C18 ACN Gradient
SYNON: $:10ESI
SYNON: $:11P
SYNON: $:12Ar
SYNON: $:1450-1200
SYNON: $:1630
Comment: Rt=620.12  Contributor=Jahn  Study=20150527JahnMillerExudatesExtraction
Num Peaks: 12
374.2458 25353 528.2724 9256 375.2499 7030 529.2756 2917 1033.5549 2889 523.3185 2421 376.2529 1024 396.2282 320 381.2051 254 397.2302 148 183.0656 126 169.0505 64

Name: C38
SYNON: $:00in-source
SYNON: $:04
SYNON: $:056
SYNON: $:06TOF
SYNON: $:07Waters Xevo G2 QTOF
SYNON: $:09Waters UPLC: C18 ACN Gradient
SYNON: $:10ESI
SYNON: $:11P
SYNON: $:12Ar
SYNON: $:1450-1200
SYNON: $:1630
Comment: Rt=23.14  Contributor=Jahn  Study=20150527JahnMillerExudatesExtraction
Num Peaks: 12
203.0532 7459 219.027 6302 381.08 5466 147.0768 2891 282.0129 2007 130.0504 1592 133.0615 1076 383.0837 788 382.0837 678 221.0406 621 171.0032 427 158.9978 203

Name: C39
SYNON: $:00in-source
SYNON: $:04
SYNON: $:056
SYNON: $:06TOF
SYNON: $:07Waters Xevo G2 QTOF
SYNON: $:09Waters UPLC: C18 ACN Gradient
SYNON: $:10ESI
SYNON: $:11P
SYNON: $:12Ar
SYNON: $:1450-1200
SYNON: $:1630
Comment: Rt=23.96  Contributor=Jahn  Study=20150527JahnMillerExudatesExtraction
Num Peaks: 12
104.1073 3557 148.0612 2983 360.151 1217 428.0898 651 159.0776 636 411.1001 584 203.5648 538 222.0198 419 466.0498 279 543.1325 267 705.1861 219 245.052 67

Name: C40
SYNON: $:00in-source
SYNON: $:04
SYNON: $:056
SYNON: $:06TOF
SYNON: $:07Waters Xevo G2 QTOF
SYNON: $:09Waters UPLC: C18 ACN Gradient
SYNON: $:10ESI
SYNON: $:11P
SYNON: $:12Ar
SYNON: $:1450-1200
SYNON: $:1630
Comment: Rt=175.66  Contributor=Jahn  Study=20150527JahnMillerExudatesExtraction
Num Peaks: 11
132.0451 4778 329.1347 3412 642.1843 2197 486.6325 1559 642.6866 1445 487.1343 663 330.1405 499 123.0448 376 118.0655 280 410.0769 233 146.0608 170

Name: C41
SYNON: $:00in-source
SYNON: $:04
SYNON: $:056
SYNON: $:06TOF
SYNON: $:07Waters Xevo G2 QTOF
SYNON: $:09Waters UPLC: C18 ACN Gradient
SYNON: $:10ESI
SYNON: $:11P
SYNON: $:12Ar
SYNON: $:1450-1200
SYNON: $:1630
Comment: Rt=690.51  Contributor=Jahn  Study=20150527JahnMillerExudatesExtraction
Num Peaks: 11
560.7194 2872 561.0557 2424 516.6941 1957 775.0343 1606 531.7031 1587 566.7266 1513 796.5436 1372 517.029 1318 797.0472 1099 794.0416 908 532.0401 834

Name: C42
SYNON: $:00in-source
SYNON: $:04
SYNON: $:056
SYNON: $:06TOF
SYNON: $:07Waters Xevo G2 QTOF
SYNON: $:09Waters UPLC: C18 ACN Gradient
SYNON: $:10ESI
SYNON: $:11P
SYNON: $:12Ar
SYNON: $:1450-1200
SYNON: $:1630
Comment: Rt=703.98  Contributor=Jahn  Study=20150527JahnMillerExudatesExtraction
Num Peaks: 11
813.593 4570 620.4425 3862 830.62 3346 624.0936 3251 624.4287 2930 620.9459 2755 835.5758 2711 639.1041 2284 407.3029 1065 639.9472 1054 836.5786 955

Name: C43
SYNON: $:00in-source
SYNON: $:04
SYNON: $:056
SYNON: $:06TOF
SYNON: $:07Waters Xevo G2 QTOF
SYNON: $:09Waters UPLC: C18 ACN Gradient
SYNON: $:10ESI
SYNON: $:11P
SYNON: $:12Ar
SYNON: $:1450-1200
SYNON: $:1630
Comment: Rt=734.01  Contributor=Jahn  Study=20150527JahnMillerExudatesExtraction
Num Peaks: 11
540.7135 3015 541.0479 2872 575.7349 2546 810.561 2086 811.0614 1856 830.0692 1032 854.5866 1023 830.5724 869 166.091 59 232.1314 49 210.1174 47

Name: C44
SYNON: $:00in-source
SYNON: $:04
SYNON: $:056
SYNON: $:06TOF
SYNON: $:07Waters Xevo G2 QTOF
SYNON: $:09Waters UPLC: C18 ACN Gradient
SYNON: $:10ESI
SYNON: $:11P
SYNON: $:12Ar
SYNON: $:1450-1200
SYNON: $:1630
Comment: Rt=775.89  Contributor=Jahn  Study=20150527JahnMillerExudatesExtraction
Num Peaks: 11
494.3656 6563 663.4752 6440 579.4064 4687 663.98 4246 502.88 4125 565.0675 3730 564.7326 3576 494.8674 3367 579.7419 3328 585.0797 2679 580.0761 1910

Name: C45
SYNON: $:00in-source
SYNON: $:04
SYNON: $:056
SYNON: $:06TOF
SYNON: $:07Waters Xevo G2 QTOF
SYNON: $:09Waters UPLC: C18 ACN Gradient
SYNON: $:10ESI
SYNON: $:11P
SYNON: $:12Ar
SYNON: $:1450-1200
SYNON: $:1630
Comment: Rt=764.91  Contributor=Jahn  Study=20150527JahnMillerExudatesExtraction
Num Peaks: 11
679.4601 1083 889.6473 1049 853.5881 279 291.2174 185 854.5906 153 505.3361 109 117.0915 100 234.178 74 912.6309 68 157.1225 62 168.1078 57

Name: C46
SYNON: $:00in-source
SYNON: $:04
SYNON: $:056
SYNON: $:06TOF
SYNON: $:07Waters Xevo G2 QTOF
SYNON: $:09Waters UPLC: C18 ACN Gradient
SYNON: $:10ESI
SYNON: $:11P
SYNON: $:12Ar
SYNON: $:1450-1200
SYNON: $:1630
Comment: Rt=641.07  Contributor=Jahn  Study=20150527JahnMillerExudatesExtraction
Num Peaks: 11
199.1699 10195 309.2044 8923 111.1172 4563 287.2223 2575 304.2487 1493 204.1162 1486 310.2083 1319 200.173 1098 129.1276 579 69.0707 194 127.0068 56

Name: C47
SYNON: $:00in-source
SYNON: $:04
SYNON: $:056
SYNON: $:06TOF
SYNON: $:07Waters Xevo G2 QTOF
SYNON: $:09Waters UPLC: C18 ACN Gradient
SYNON: $:10ESI
SYNON: $:11P
SYNON: $:12Ar
SYNON: $:1450-1200
SYNON: $:1630
Comment: Rt=631.82  Contributor=Jahn  Study=20150527JahnMillerExudatesExtraction
Num Peaks: 11
644.4957 1950 600.4673 1926 443.241 1318 556.4428 1309 281.2491 1207 688.5215 1165 438.2872 986 605.4244 899 309.2428 450 768.4308 403 327.2529 354

Name: C48
SYNON: $:00in-source
SYNON: $:04
SYNON: $:056
SYNON: $:06TOF
SYNON: $:07Waters Xevo G2 QTOF
SYNON: $:09Waters UPLC: C18 ACN Gradient
SYNON: $:10ESI
SYNON: $:11P
SYNON: $:12Ar
SYNON: $:1450-1200
SYNON: $:1630
Comment: Rt=604.78  Contributor=Jahn  Study=20150527JahnMillerExudatesExtraction
Num Peaks: 11
542.427 2196 586.4539 2183 591.4082 943 547.3827 857 525.4014 795 569.4235 776 592.4126 498 636.4376 473 680.4624 400 177.113 129 133.0867 58

Name: C49
SYNON: $:00in-source
SYNON: $:04
SYNON: $:056
SYNON: $:06TOF
SYNON: $:07Waters Xevo G2 QTOF
SYNON: $:09Waters UPLC: C18 ACN Gradient
SYNON: $:10ESI
SYNON: $:11P
SYNON: $:12Ar
SYNON: $:1450-1200
SYNON: $:1630
Comment: Rt=615.79  Contributor=Jahn  Study=20150527JahnMillerExudatesExtraction
Num Peaks: 11
374.246 33582 528.2736 11317 375.2486 8868 529.2773 3633 1033.553 2245 272.6235 1814 1034.5564 1762 522.2875 1457 544.2657 1206 539.3133 1198 397.231 136

Name: C50
SYNON: $:00in-source
SYNON: $:04
SYNON: $:056
SYNON: $:06TOF
SYNON: $:07Waters Xevo G2 QTOF
SYNON: $:09Waters UPLC: C18 ACN Gradient
SYNON: $:10ESI
SYNON: $:11P
SYNON: $:12Ar
SYNON: $:1450-1200
SYNON: $:1630
Comment: Rt=431.43  Contributor=Jahn  Study=20150527JahnMillerExudatesExtraction
Num Peaks: 11
245.0792 17279 177.0552 16422 223.0971 7451 246.0824 1936 149.0239 1824 172.0525 1726 178.0589 1549 224.1013 840 467.1698 498 150.0268 242 121.029 17

Name: C51
SYNON: $:00in-source
SYNON: $:04
SYNON: $:056
SYNON: $:06TOF
SYNON: $:07Waters Xevo G2 QTOF
SYNON: $:09Waters UPLC: C18 ACN Gradient
SYNON: $:10ESI
SYNON: $:11P
SYNON: $:12Ar
SYNON: $:1450-1200
SYNON: $:1630
Comment: Rt=19.2  Contributor=Jahn  Study=20150527JahnMillerExudatesExtraction
Num Peaks: 11
312.9216 2340 353.9463 1130 426.9018 1047 426.955 1032 353.9053 868 314.9207 723 428.8997 570 542.8824 396 354.9008 384 466.8785 248 352.9005 176

Name: C52
SYNON: $:00in-source
SYNON: $:04
SYNON: $:056
SYNON: $:06TOF
SYNON: $:07Waters Xevo G2 QTOF
SYNON: $:09Waters UPLC: C18 ACN Gradient
SYNON: $:10ESI
SYNON: $:11P
SYNON: $:12Ar
SYNON: $:1450-1200
SYNON: $:1630
Comment: Rt=19.31  Contributor=Jahn  Study=20150527JahnMillerExudatesExtraction
Num Peaks: 11
458.8557 2310 401.8658 1063 588.8145 987 596.8048 856 466.8443 791 459.8598 472 460.8552 464 589.8166 415 718.7691 357 590.8116 325 848.7298 226

Name: C53
SYNON: $:00in-source
SYNON: $:04
SYNON: $:056
SYNON: $:06TOF
SYNON: $:07Waters Xevo G2 QTOF
SYNON: $:09Waters UPLC: C18 ACN Gradient
SYNON: $:10ESI
SYNON: $:11P
SYNON: $:12Ar
SYNON: $:1450-1200
SYNON: $:1630
Comment: Rt=1002.63  Contributor=Jahn  Study=20150527JahnMillerExudatesExtraction
Num Peaks: 10
84.9602 3486 98.0141 2700 89.0088 1260 230.8907 1210 229.8937 478 96.9727 167 137.9629 83 186.8997 56 188.9017 32 156.8906 23

Name: C54
SYNON: $:00in-source
SYNON: $:04
SYNON: $:056
SYNON: $:06TOF
SYNON: $:07Waters Xevo G2 QTOF
SYNON: $:09Waters UPLC: C18 ACN Gradient
SYNON: $:10ESI
SYNON: $:11P
SYNON: $:12Ar
SYNON: $:1450-1200
SYNON: $:1630
Comment: Rt=237.89  Contributor=Jahn  Study=20150527JahnMillerExudatesExtraction
Num Peaks: 10
229.1443 3574 315.1413 2951 145.0866 1986 269.1365 1285 275.1497 1250 211.1341 727 279.1709 697 316.1463 507 364.2319 465 292.1651 420

Name: C55
SYNON: $:00in-source
SYNON: $:04
SYNON: $:056
SYNON: $:06TOF
SYNON: $:07Waters Xevo G2 QTOF
SYNON: $:09Waters UPLC: C18 ACN Gradient
SYNON: $:10ESI
SYNON: $:11P
SYNON: $:12Ar
SYNON: $:1450-1200
SYNON: $:1630
Comment: Rt=594.99  Contributor=Jahn  Study=20150527JahnMillerExudatesExtraction
Num Peaks: 10
279.1598 24538 301.1419 19314 205.0867 15644 149.024 5333 280.1633 3776 302.1454 2592 200.0841 2297 579.2948 2012 206.0905 1673 580.3009 672

Name: C56
SYNON: $:00in-source
SYNON: $:04
SYNON: $:056
SYNON: $:06TOF
SYNON: $:07Waters Xevo G2 QTOF
SYNON: $:09Waters UPLC: C18 ACN Gradient
SYNON: $:10ESI
SYNON: $:11P
SYNON: $:12Ar
SYNON: $:1450-1200
SYNON: $:1630
Comment: Rt=581.2  Contributor=Jahn  Study=20150527JahnMillerExudatesExtraction
Num Peaks: 10
508.2694 6692 509.2713 1917 525.2984 1609 773.5616 783 387.2876 551 795.5443 517 790.5896 506 297.1859 446 336.2534 211 251.1811 188

Name: C57
SYNON: $:00in-source
SYNON: $:04
SYNON: $:056
SYNON: $:06TOF
SYNON: $:07Waters Xevo G2 QTOF
SYNON: $:09Waters UPLC: C18 ACN Gradient
SYNON: $:10ESI
SYNON: $:11P
SYNON: $:12Ar
SYNON: $:1450-1200
SYNON: $:1630
Comment: Rt=791.19  Contributor=Jahn  Study=20150527JahnMillerExudatesExtraction
Num Peaks: 10
613.7649 2494 715.5155 1588 619.1013 1386 715.0155 1179 853.5881 142 175.1334 128 221.1399 118 177.113 89 133.0864 59 1027.7128 13

Name: C58
SYNON: $:00in-source
SYNON: $:04
SYNON: $:056
SYNON: $:06TOF
SYNON: $:07Waters Xevo G2 QTOF
SYNON: $:09Waters UPLC: C18 ACN Gradient
SYNON: $:10ESI
SYNON: $:11P
SYNON: $:12Ar
SYNON: $:1450-1200
SYNON: $:1630
Comment: Rt=757.97  Contributor=Jahn  Study=20150527JahnMillerExudatesExtraction
Num Peaks: 10
545.3844 3875 545.7197 2638 817.5721 2261 531.0439 1860 818.0723 1704 530.7104 1565 815.0674 1111 837.0807 1062 837.5783 1041 815.5674 861

Name: C59
SYNON: $:00in-source
SYNON: $:04
SYNON: $:056
SYNON: $:06TOF
SYNON: $:07Waters Xevo G2 QTOF
SYNON: $:09Waters UPLC: C18 ACN Gradient
SYNON: $:10ESI
SYNON: $:11P
SYNON: $:12Ar
SYNON: $:1450-1200
SYNON: $:1630
Comment: Rt=676.89  Contributor=Jahn  Study=20150527JahnMillerExudatesExtraction
Num Peaks: 10
755.5518 4668 772.58 3204 635.4469 3132 777.5342 2670 657.9635 2241 635.949 1981 303.2318 1345 665.9783 1217 654.9535 752 778.5378 726

Name: C60
SYNON: $:00in-source
SYNON: $:04
SYNON: $:056
SYNON: $:06TOF
SYNON: $:07Waters Xevo G2 QTOF
SYNON: $:09Waters UPLC: C18 ACN Gradient
SYNON: $:10ESI
SYNON: $:11P
SYNON: $:12Ar
SYNON: $:1450-1200
SYNON: $:1630
Comment: Rt=648.89  Contributor=Jahn  Study=20150527JahnMillerExudatesExtraction
Num Peaks: 10
574.2787 14184 569.3225 10106 552.2972 6532 575.2814 4652 570.3248 3655 553.2984 2281 576.2859 869 132.0447 635 389.2322 627 357.2066 108

Name: C61
SYNON: $:00in-source
SYNON: $:04
SYNON: $:056
SYNON: $:06TOF
SYNON: $:07Waters Xevo G2 QTOF
SYNON: $:09Waters UPLC: C18 ACN Gradient
SYNON: $:10ESI
SYNON: $:11P
SYNON: $:12Ar
SYNON: $:1450-1200
SYNON: $:1630
Comment: Rt=527.98  Contributor=Jahn  Study=20150527JahnMillerExudatesExtraction
Num Peaks: 10
317.2114 6459 299.2012 2552 339.194 1758 323.2589 1297 318.2151 1191 334.2381 1026 281.2484 847 271.2067 458 321.185 239 253.1946 154

Name: C62
SYNON: $:00in-source
SYNON: $:04
SYNON: $:056
SYNON: $:06TOF
SYNON: $:07Waters Xevo G2 QTOF
SYNON: $:09Waters UPLC: C18 ACN Gradient
SYNON: $:10ESI
SYNON: $:11P
SYNON: $:12Ar
SYNON: $:1450-1200
SYNON: $:1630
Comment: Rt=19.38  Contributor=Jahn  Study=20150527JahnMillerExudatesExtraction
Num Peaks: 10
239.9672 14377 198.9407 11131 328.8988 2480 200.939 1497 572.8363 789 266.9258 475 573.8411 469 574.8363 286 702.7936 261 704.7939 186

Name: C63
SYNON: $:00in-source
SYNON: $:04
SYNON: $:056
SYNON: $:06TOF
SYNON: $:07Waters Xevo G2 QTOF
SYNON: $:09Waters UPLC: C18 ACN Gradient
SYNON: $:10ESI
SYNON: $:11P
SYNON: $:12Ar
SYNON: $:1450-1200
SYNON: $:1630
Comment: Rt=22.2  Contributor=Jahn  Study=20150527JahnMillerExudatesExtraction
Num Peaks: 10
139.9153 14441 240.867 4374 141.9136 2108 123.9412 1845 242.8658 1060 341.8177 919 224.8929 900 113.0091 874 325.8453 772 107.967 556

Name: C64
SYNON: $:00in-source
SYNON: $:04
SYNON: $:056
SYNON: $:06TOF
SYNON: $:07Waters Xevo G2 QTOF
SYNON: $:09Waters UPLC: C18 ACN Gradient
SYNON: $:10ESI
SYNON: $:11P
SYNON: $:12Ar
SYNON: $:1450-1200
SYNON: $:1630
Comment: Rt=1002.81  Contributor=Jahn  Study=20150527JahnMillerExudatesExtraction
Num Peaks: 9
102.0343 47625 101.9647 38393 81.5215 12154 90.5261 11050 122.5476 5627 102.5355 4053 112.9671 3178 91.0266 806 82.0222 792

Name: C65
SYNON: $:00in-source
SYNON: $:04
SYNON: $:056
SYNON: $:06TOF
SYNON: $:07Waters Xevo G2 QTOF
SYNON: $:09Waters UPLC: C18 ACN Gradient
SYNON: $:10ESI
SYNON: $:11P
SYNON: $:12Ar
SYNON: $:1450-1200
SYNON: $:1630
Comment: Rt=1002.88  Contributor=Jahn  Study=20150527JahnMillerExudatesExtraction
Num Peaks: 9
109.522 4141 255.9446 1799 273.9176 1531 188.9796 1174 168.0161 1019 287.891 917 289.8892 907 275.9113 650 293.8839 482

Name: C66
SYNON: $:00in-source
SYNON: $:04
SYNON: $:056
SYNON: $:06TOF
SYNON: $:07Waters Xevo G2 QTOF
SYNON: $:09Waters UPLC: C18 ACN Gradient
SYNON: $:10ESI
SYNON: $:11P
SYNON: $:12Ar
SYNON: $:1450-1200
SYNON: $:1630
Comment: Rt=1003.35  Contributor=Jahn  Study=20150527JahnMillerExudatesExtraction
Num Peaks: 9
184.9862 31237 143.9596 18109 186.9818 11031 131.5341 3433 97.969 2722 142.9915 1513 185.9889 1501 132.5314 1318 291.8873 841

Name: C67
SYNON: $:00in-source
SYNON: $:04
SYNON: $:056
SYNON: $:06TOF
SYNON: $:07Waters Xevo G2 QTOF
SYNON: $:09Waters UPLC: C18 ACN Gradient
SYNON: $:10ESI
SYNON: $:11P
SYNON: $:12Ar
SYNON: $:1450-1200
SYNON: $:1630
Comment: Rt=171.37  Contributor=Jahn  Study=20150527JahnMillerExudatesExtraction
Num Peaks: 9
185.0791 15482 127.0758 10564 163.097 10026 145.0865 6901 103.0393 1924 131.0707 1479 186.0824 1157 347.168 1132 164.1007 691

Name: C68
SYNON: $:00in-source
SYNON: $:04
SYNON: $:056
SYNON: $:06TOF
SYNON: $:07Waters Xevo G2 QTOF
SYNON: $:09Waters UPLC: C18 ACN Gradient
SYNON: $:10ESI
SYNON: $:11P
SYNON: $:12Ar
SYNON: $:1450-1200
SYNON: $:1630
Comment: Rt=588.14  Contributor=Jahn  Study=20150527JahnMillerExudatesExtraction
Num Peaks: 9
258.1493 2691 581.4259 1268 544.2793 845 598.4541 745 385.2487 615 522.2971 588 545.2835 356 131.0503 98 230.1556 46

Name: C69
SYNON: $:00in-source
SYNON: $:04
SYNON: $:056
SYNON: $:06TOF
SYNON: $:07Waters Xevo G2 QTOF
SYNON: $:09Waters UPLC: C18 ACN Gradient
SYNON: $:10ESI
SYNON: $:11P
SYNON: $:12Ar
SYNON: $:1450-1200
SYNON: $:1630
Comment: Rt=559.75  Contributor=Jahn  Study=20150527JahnMillerExudatesExtraction
Num Peaks: 9
311.165 4663 279.2327 1623 333.1468 1088 312.169 957 269.2098 295 334.15 226 283.1702 208 265.1596 148 223.1124 111

Name: C70
SYNON: $:00in-source
SYNON: $:04
SYNON: $:056
SYNON: $:06TOF
SYNON: $:07Waters Xevo G2 QTOF
SYNON: $:09Waters UPLC: C18 ACN Gradient
SYNON: $:10ESI
SYNON: $:11P
SYNON: $:12Ar
SYNON: $:1450-1200
SYNON: $:1630
Comment: Rt=572.29  Contributor=Jahn  Study=20150527JahnMillerExudatesExtraction
Num Peaks: 9
303.2325 3648 281.2482 3350 299.2584 2132 321.2425 1440 437.343 1308 247.1694 871 304.2365 689 438.3457 408 257.2281 389

Name: C71
SYNON: $:00in-source
SYNON: $:04
SYNON: $:056
SYNON: $:06TOF
SYNON: $:07Waters Xevo G2 QTOF
SYNON: $:09Waters UPLC: C18 ACN Gradient
SYNON: $:10ESI
SYNON: $:11P
SYNON: $:12Ar
SYNON: $:1450-1200
SYNON: $:1630
Comment: Rt=689.7  Contributor=Jahn  Study=20150527JahnMillerExudatesExtraction
Num Peaks: 9
503.3712 17614 503.8724 8591 511.8847 4473 514.3617 3709 522.8746 3296 512.3853 2017 819.0567 918 1027.7123 833 1022.7562 830

Name: C72
SYNON: $:00in-source
SYNON: $:04
SYNON: $:056
SYNON: $:06TOF
SYNON: $:07Waters Xevo G2 QTOF
SYNON: $:09Waters UPLC: C18 ACN Gradient
SYNON: $:10ESI
SYNON: $:11P
SYNON: $:12Ar
SYNON: $:1450-1200
SYNON: $:1630
Comment: Rt=706.4  Contributor=Jahn  Study=20150527JahnMillerExudatesExtraction
Num Peaks: 9
609.419 5444 594.744 3892 609.7527 3866 598.4292 3450 595.0786 3009 615.0867 2365 600.7471 2156 610.0898 1877 911.6243 334

Name: C73
SYNON: $:00in-source
SYNON: $:04
SYNON: $:056
SYNON: $:06TOF
SYNON: $:07Waters Xevo G2 QTOF
SYNON: $:09Waters UPLC: C18 ACN Gradient
SYNON: $:10ESI
SYNON: $:11P
SYNON: $:12Ar
SYNON: $:1450-1200
SYNON: $:1630
Comment: Rt=722.93  Contributor=Jahn  Study=20150527JahnMillerExudatesExtraction
Num Peaks: 9
671.4722 5296 693.4853 4109 643.7765 3041 693.9913 3000 671.9778 2530 679.9927 1520 702.0067 1516 690.9833 1254 712.9962 1202

Name: C74
SYNON: $:00in-source
SYNON: $:04
SYNON: $:056
SYNON: $:06TOF
SYNON: $:07Waters Xevo G2 QTOF
SYNON: $:09Waters UPLC: C18 ACN Gradient
SYNON: $:10ESI
SYNON: $:11P
SYNON: $:12Ar
SYNON: $:1450-1200
SYNON: $:1630
Comment: Rt=740.94  Contributor=Jahn  Study=20150527JahnMillerExudatesExtraction
Num Peaks: 9
335.2581 8302 385.2358 8144 363.254 7599 345.2433 3045 364.2576 1666 386.2388 1535 447.2729 1190 331.225 797 169.0506 345

Name: C75
SYNON: $:00in-source
SYNON: $:04
SYNON: $:056
SYNON: $:06TOF
SYNON: $:07Waters Xevo G2 QTOF
SYNON: $:09Waters UPLC: C18 ACN Gradient
SYNON: $:10ESI
SYNON: $:11P
SYNON: $:12Ar
SYNON: $:1450-1200
SYNON: $:1630
Comment: Rt=801.95  Contributor=Jahn  Study=20150527JahnMillerExudatesExtraction
Num Peaks: 9
338.3425 192797 339.3459 46997 340.3492 5458 125.0969 499 322.3183 82 81.0703 33 85.1017 32 177.1651 13 93.0706 9

Name: C76
SYNON: $:00in-source
SYNON: $:04
SYNON: $:056
SYNON: $:06TOF
SYNON: $:07Waters Xevo G2 QTOF
SYNON: $:09Waters UPLC: C18 ACN Gradient
SYNON: $:10ESI
SYNON: $:11P
SYNON: $:12Ar
SYNON: $:1450-1200
SYNON: $:1630
Comment: Rt=747.27  Contributor=Jahn  Study=20150527JahnMillerExudatesExtraction
Num Peaks: 9
619.0972 5088 618.7625 4793 678.9876 2880 687.0004 1492 679.4617 1372 853.5874 166 854.5893 117 175.1333 103 1027.7111 18

Name: C77
SYNON: $:00in-source
SYNON: $:04
SYNON: $:056
SYNON: $:06TOF
SYNON: $:07Waters Xevo G2 QTOF
SYNON: $:09Waters UPLC: C18 ACN Gradient
SYNON: $:10ESI
SYNON: $:11P
SYNON: $:12Ar
SYNON: $:1450-1200
SYNON: $:1630
Comment: Rt=751.56  Contributor=Jahn  Study=20150527JahnMillerExudatesExtraction
Num Peaks: 9
589.7457 5167 589.4113 4459 656.9744 3220 595.081 3194 590.0799 2294 596.7377 1649 597.0726 1320 884.1033 681 155.1 36

Name: C78
SYNON: $:00in-source
SYNON: $:04
SYNON: $:056
SYNON: $:06TOF
SYNON: $:07Waters Xevo G2 QTOF
SYNON: $:09Waters UPLC: C18 ACN Gradient
SYNON: $:10ESI
SYNON: $:11P
SYNON: $:12Ar
SYNON: $:1450-1200
SYNON: $:1630
Comment: Rt=754.15  Contributor=Jahn  Study=20150527JahnMillerExudatesExtraction
Num Peaks: 9
465.3433 5239 473.8578 3154 465.8462 2737 474.3597 1817 476.3347 1504 861.5898 1413 862.0899 1236 484.8497 1158 930.6828 918

Name: C79
SYNON: $:00in-source
SYNON: $:04
SYNON: $:056
SYNON: $:06TOF
SYNON: $:07Waters Xevo G2 QTOF
SYNON: $:09Waters UPLC: C18 ACN Gradient
SYNON: $:10ESI
SYNON: $:11P
SYNON: $:12Ar
SYNON: $:1450-1200
SYNON: $:1630
Comment: Rt=785.4  Contributor=Jahn  Study=20150527JahnMillerExudatesExtraction
Num Peaks: 9
657.464 2300 759.0317 1739 758.5346 1679 607.4262 1461 124.0814 1314 233.1756 227 911.6288 66 234.1781 63 176.1366 53

Name: C80
SYNON: $:00in-source
SYNON: $:04
SYNON: $:056
SYNON: $:06TOF
SYNON: $:07Waters Xevo G2 QTOF
SYNON: $:09Waters UPLC: C18 ACN Gradient
SYNON: $:10ESI
SYNON: $:11P
SYNON: $:12Ar
SYNON: $:1450-1200
SYNON: $:1630
Comment: Rt=786.54  Contributor=Jahn  Study=20150527JahnMillerExudatesExtraction
Num Peaks: 9
679.4611 988 661.4645 965 99.0808 757 854.5885 129 407.3014 87 168.1077 84 146.0947 59 190.121 51 89.0602 23

Name: C81
SYNON: $:00in-source
SYNON: $:04
SYNON: $:056
SYNON: $:06TOF
SYNON: $:07Waters Xevo G2 QTOF
SYNON: $:09Waters UPLC: C18 ACN Gradient
SYNON: $:10ESI
SYNON: $:11P
SYNON: $:12Ar
SYNON: $:1450-1200
SYNON: $:1630
Comment: Rt=780.99  Contributor=Jahn  Study=20150527JahnMillerExudatesExtraction
Num Peaks: 9
655.4637 4561 655.9665 3753 677.4522 3075 641.9435 2606 641.4398 2538 642.4487 1697 535.3783 1549 535.7159 1254 666.9613 1072

Name: C82
SYNON: $:00in-source
SYNON: $:04
SYNON: $:056
SYNON: $:06TOF
SYNON: $:07Waters Xevo G2 QTOF
SYNON: $:09Waters UPLC: C18 ACN Gradient
SYNON: $:10ESI
SYNON: $:11P
SYNON: $:12Ar
SYNON: $:1450-1200
SYNON: $:1630
Comment: Rt=783.23  Contributor=Jahn  Study=20150527JahnMillerExudatesExtraction
Num Peaks: 9
619.4538 24306 619.9562 12629 630.4442 8060 638.9584 5849 630.9462 4062 672.4734 3702 780.5485 1481 520.7066 1052 441.3733 820

Name: C83
SYNON: $:00in-source
SYNON: $:04
SYNON: $:056
SYNON: $:06TOF
SYNON: $:07Waters Xevo G2 QTOF
SYNON: $:09Waters UPLC: C18 ACN Gradient
SYNON: $:10ESI
SYNON: $:11P
SYNON: $:12Ar
SYNON: $:1450-1200
SYNON: $:1630
Comment: Rt=768.91  Contributor=Jahn  Study=20150527JahnMillerExudatesExtraction
Num Peaks: 9
623.4346 4609 623.7694 4391 707.4998 3793 629.4379 2552 708.0056 2181 624.1027 2169 630.7616 1387 636.7745 1363 188.1043 25

Name: C84
SYNON: $:00in-source
SYNON: $:04
SYNON: $:056
SYNON: $:06TOF
SYNON: $:07Waters Xevo G2 QTOF
SYNON: $:09Waters UPLC: C18 ACN Gradient
SYNON: $:10ESI
SYNON: $:11P
SYNON: $:12Ar
SYNON: $:1450-1200
SYNON: $:1630
Comment: Rt=761.68  Contributor=Jahn  Study=20150527JahnMillerExudatesExtraction
Num Peaks: 9
626.4445 10558 599.4428 3845 773.5507 3374 634.9562 3281 774.0448 2276 648.4295 1684 607.9629 1650 637.9393 1490 970.6748 26

Name: C85
SYNON: $:00in-source
SYNON: $:04
SYNON: $:056
SYNON: $:06TOF
SYNON: $:07Waters Xevo G2 QTOF
SYNON: $:09Waters UPLC: C18 ACN Gradient
SYNON: $:10ESI
SYNON: $:11P
SYNON: $:12Ar
SYNON: $:1450-1200
SYNON: $:1630
Comment: Rt=641.82  Contributor=Jahn  Study=20150527JahnMillerExudatesExtraction
Num Peaks: 9
600.4686 2727 556.4435 2251 512.4162 1697 468.3931 1058 561.4004 943 429.3185 813 473.3432 808 385.2924 652 363.313 490

Name: C86
SYNON: $:00in-source
SYNON: $:04
SYNON: $:056
SYNON: $:06TOF
SYNON: $:07Waters Xevo G2 QTOF
SYNON: $:09Waters UPLC: C18 ACN Gradient
SYNON: $:10ESI
SYNON: $:11P
SYNON: $:12Ar
SYNON: $:1450-1200
SYNON: $:1630
Comment: Rt=604.82  Contributor=Jahn  Study=20150527JahnMillerExudatesExtraction
Num Peaks: 9
498.4008 2145 630.4794 1926 674.5062 1257 503.3571 932 481.374 850 613.4553 820 635.4364 804 718.5323 661 679.4631 552

Name: C87
SYNON: $:00in-source
SYNON: $:04
SYNON: $:056
SYNON: $:06TOF
SYNON: $:07Waters Xevo G2 QTOF
SYNON: $:09Waters UPLC: C18 ACN Gradient
SYNON: $:10ESI
SYNON: $:11P
SYNON: $:12Ar
SYNON: $:1450-1200
SYNON: $:1630
Comment: Rt=675.36  Contributor=Jahn  Study=20150527JahnMillerExudatesExtraction
Num Peaks: 9
614.4851 1731 658.5128 1728 570.4586 1412 702.5382 1225 619.4395 955 526.432 877 663.4658 803 575.4136 765 707.4901 626

Name: C88
SYNON: $:00in-source
SYNON: $:04
SYNON: $:056
SYNON: $:06TOF
SYNON: $:07Waters Xevo G2 QTOF
SYNON: $:09Waters UPLC: C18 ACN Gradient
SYNON: $:10ESI
SYNON: $:11P
SYNON: $:12Ar
SYNON: $:1450-1200
SYNON: $:1630
Comment: Rt=663.38  Contributor=Jahn  Study=20150527JahnMillerExudatesExtraction
Num Peaks: 9
474.3494 14048 474.8517 5181 482.8638 3232 485.3398 2526 493.8538 2274 947.6873 1552 964.715 962 969.6716 927 965.7214 541

Name: C89
SYNON: $:00in-source
SYNON: $:04
SYNON: $:056
SYNON: $:06TOF
SYNON: $:07Waters Xevo G2 QTOF
SYNON: $:09Waters UPLC: C18 ACN Gradient
SYNON: $:10ESI
SYNON: $:11P
SYNON: $:12Ar
SYNON: $:1450-1200
SYNON: $:1630
Comment: Rt=19.17  Contributor=Jahn  Study=20150527JahnMillerExudatesExtraction
Num Peaks: 9
400.9047 776 313.9239 625 427.9034 605 427.9502 593 540.8812 479 541.8839 348 656.8597 335 655.8629 294 654.8611 277

Name: C90
SYNON: $:00in-source
SYNON: $:04
SYNON: $:056
SYNON: $:06TOF
SYNON: $:07Waters Xevo G2 QTOF
SYNON: $:09Waters UPLC: C18 ACN Gradient
SYNON: $:10ESI
SYNON: $:11P
SYNON: $:12Ar
SYNON: $:1450-1200
SYNON: $:1630
Comment: Rt=1005.3  Contributor=Jahn  Study=20150527JahnMillerExudatesExtraction
Num Peaks: 8
110.5212 1284 172.9571 1199 174.9563 1114 154.9691 1035 201.9764 745 149.9538 658 131.9305 567 176.9529 549

Name: C91
SYNON: $:00in-source
SYNON: $:04
SYNON: $:056
SYNON: $:06TOF
SYNON: $:07Waters Xevo G2 QTOF
SYNON: $:09Waters UPLC: C18 ACN Gradient
SYNON: $:10ESI
SYNON: $:11P
SYNON: $:12Ar
SYNON: $:1450-1200
SYNON: $:1630
Comment: Rt=1002.9  Contributor=Jahn  Study=20150527JahnMillerExudatesExtraction
Num Peaks: 8
125.9868 72758 167.0134 22534 140.9624 6979 140.9962 6969 271.9174 2816 154.4862 1178 129.9802 1088 187.9828 782

Name: C92
SYNON: $:00in-source
SYNON: $:04
SYNON: $:056
SYNON: $:06TOF
SYNON: $:07Waters Xevo G2 QTOF
SYNON: $:09Waters UPLC: C18 ACN Gradient
SYNON: $:10ESI
SYNON: $:11P
SYNON: $:12Ar
SYNON: $:1450-1200
SYNON: $:1630
Comment: Rt=1011.17  Contributor=Jahn  Study=20150527JahnMillerExudatesExtraction
Num Peaks: 8
141.9592 14932 158.0035 9375 98.5124 7324 132.004 2847 111.0208 2434 102.0345 2093 167.0136 1118 84.9601 250

Name: C93
SYNON: $:00in-source
SYNON: $:04
SYNON: $:056
SYNON: $:06TOF
SYNON: $:07Waters Xevo G2 QTOF
SYNON: $:09Waters UPLC: C18 ACN Gradient
SYNON: $:10ESI
SYNON: $:11P
SYNON: $:12Ar
SYNON: $:1450-1200
SYNON: $:1630
Comment: Rt=314.65  Contributor=Jahn  Study=20150527JahnMillerExudatesExtraction
Num Peaks: 8
413.2144 3027 373.2222 2352 243.1601 861 137.0597 753 414.2191 612 803.4395 399 265.1411 344 575.2691 321

Name: C94
SYNON: $:00in-source
SYNON: $:04
SYNON: $:056
SYNON: $:06TOF
SYNON: $:07Waters Xevo G2 QTOF
SYNON: $:09Waters UPLC: C18 ACN Gradient
SYNON: $:10ESI
SYNON: $:11P
SYNON: $:12Ar
SYNON: $:1450-1200
SYNON: $:1630
Comment: Rt=300.21  Contributor=Jahn  Study=20150527JahnMillerExudatesExtraction
Num Peaks: 8
407.4139 2681 186.1378 1679 186.0987 1541 409.4112 934 408.417 660 128.1433 50 74.0969 21 131.163 14

Name: C95
SYNON: $:00in-source
SYNON: $:04
SYNON: $:056
SYNON: $:06TOF
SYNON: $:07Waters Xevo G2 QTOF
SYNON: $:09Waters UPLC: C18 ACN Gradient
SYNON: $:10ESI
SYNON: $:11P
SYNON: $:12Ar
SYNON: $:1450-1200
SYNON: $:1630
Comment: Rt=598.77  Contributor=Jahn  Study=20150527JahnMillerExudatesExtraction
Num Peaks: 8
845.5831 1901 862.6106 1435 423.2976 1338 867.5657 1315 863.6135 672 353.2091 575 313.217 534 868.5659 402

Name: C96
SYNON: $:00in-source
SYNON: $:04
SYNON: $:056
SYNON: $:06TOF
SYNON: $:07Waters Xevo G2 QTOF
SYNON: $:09Waters UPLC: C18 ACN Gradient
SYNON: $:10ESI
SYNON: $:11P
SYNON: $:12Ar
SYNON: $:1450-1200
SYNON: $:1630
Comment: Rt=809.42  Contributor=Jahn  Study=20150527JahnMillerExudatesExtraction
Num Peaks: 8
371.3161 5443 393.298 5026 124.0838 2025 372.3195 1126 394.3017 1033 144.9831 989 111.044 251 129.0554 89

Name: C97
SYNON: $:00in-source
SYNON: $:04
SYNON: $:056
SYNON: $:06TOF
SYNON: $:07Waters Xevo G2 QTOF
SYNON: $:09Waters UPLC: C18 ACN Gradient
SYNON: $:10ESI
SYNON: $:11P
SYNON: $:12Ar
SYNON: $:1450-1200
SYNON: $:1630
Comment: Rt=736.82  Contributor=Jahn  Study=20150527JahnMillerExudatesExtraction
Num Peaks: 8
583.3985 4052 788.5481 3035 789.0495 2179 526.0376 2171 526.3709 2145 583.8997 1764 797.0661 869 685.9735 787

Name: C98
SYNON: $:00in-source
SYNON: $:04
SYNON: $:056
SYNON: $:06TOF
SYNON: $:07Waters Xevo G2 QTOF
SYNON: $:09Waters UPLC: C18 ACN Gradient
SYNON: $:10ESI
SYNON: $:11P
SYNON: $:12Ar
SYNON: $:1450-1200
SYNON: $:1630
Comment: Rt=801.61  Contributor=Jahn  Study=20150527JahnMillerExudatesExtraction
Num Peaks: 8
648.4747 6107 648.977 2904 667.9799 2521 656.9881 2032 659.9685 1407 554.7265 1285 670.4618 1148 177.1133 68

Name: C99
SYNON: $:00in-source
SYNON: $:04
SYNON: $:056
SYNON: $:06TOF
SYNON: $:07Waters Xevo G2 QTOF
SYNON: $:09Waters UPLC: C18 ACN Gradient
SYNON: $:10ESI
SYNON: $:11P
SYNON: $:12Ar
SYNON: $:1450-1200
SYNON: $:1630
Comment: Rt=749.72  Contributor=Jahn  Study=20150527JahnMillerExudatesExtraction
Num Peaks: 8
656.4707 4987 610.0909 2341 667.4635 1750 611.4178 1651 611.7481 1313 622.7663 1100 221.1399 138 232.1316 44

Name: C100
SYNON: $:00in-source
SYNON: $:04
SYNON: $:056
SYNON: $:06TOF
SYNON: $:07Waters Xevo G2 QTOF
SYNON: $:09Waters UPLC: C18 ACN Gradient
SYNON: $:10ESI
SYNON: $:11P
SYNON: $:12Ar
SYNON: $:1450-1200
SYNON: $:1630
Comment: Rt=755.5  Contributor=Jahn  Study=20150527JahnMillerExudatesExtraction
Num Peaks: 8
839.5815 1025 859.0932 508 859.6003 406 101.0963 375 291.2174 153 177.113 111 59.05 22 1027.7133 20

Name: C101
SYNON: $:00in-source
SYNON: $:04
SYNON: $:056
SYNON: $:06TOF
SYNON: $:07Waters Xevo G2 QTOF
SYNON: $:09Waters UPLC: C18 ACN Gradient
SYNON: $:10ESI
SYNON: $:11P
SYNON: $:12Ar
SYNON: $:1450-1200
SYNON: $:1630
Comment: Rt=769.79  Contributor=Jahn  Study=20150527JahnMillerExudatesExtraction
Num Peaks: 8
609.0944 5298 608.7595 4418 609.4279 2369 727.013 1807 616.0874 1537 254.1439 77 232.1304 55 210.1174 37

Name: C102
SYNON: $:00in-source
SYNON: $:04
SYNON: $:056
SYNON: $:06TOF
SYNON: $:07Waters Xevo G2 QTOF
SYNON: $:09Waters UPLC: C18 ACN Gradient
SYNON: $:10ESI
SYNON: $:11P
SYNON: $:12Ar
SYNON: $:1450-1200
SYNON: $:1630
Comment: Rt=770.2  Contributor=Jahn  Study=20150527JahnMillerExudatesExtraction
Num Peaks: 8
759.0341 2171 715.513 2035 705.4981 1423 695.483 1148 680.4648 792 621.4181 682 447.2949 103 212.1344 50

Name: C103
SYNON: $:00in-source
SYNON: $:04
SYNON: $:056
SYNON: $:06TOF
SYNON: $:07Waters Xevo G2 QTOF
SYNON: $:09Waters UPLC: C18 ACN Gradient
SYNON: $:10ESI
SYNON: $:11P
SYNON: $:12Ar
SYNON: $:1450-1200
SYNON: $:1630
Comment: Rt=772.7  Contributor=Jahn  Study=20150527JahnMillerExudatesExtraction
Num Peaks: 8
657.4704 1973 679.4601 979 796.5506 478 738.5058 412 291.2173 161 115.0757 72 234.179 56 87.0444 32

Name: C104
SYNON: $:00in-source
SYNON: $:04
SYNON: $:056
SYNON: $:06TOF
SYNON: $:07Waters Xevo G2 QTOF
SYNON: $:09Waters UPLC: C18 ACN Gradient
SYNON: $:10ESI
SYNON: $:11P
SYNON: $:12Ar
SYNON: $:1450-1200
SYNON: $:1630
Comment: Rt=767.92  Contributor=Jahn  Study=20150527JahnMillerExudatesExtraction
Num Peaks: 8
759.2823 2101 642.454 1739 716.5112 1568 831.6022 1182 795.5436 489 133.0864 68 176.1369 37 970.6716 35

Name: C105
SYNON: $:00in-source
SYNON: $:04
SYNON: $:056
SYNON: $:06TOF
SYNON: $:07Waters Xevo G2 QTOF
SYNON: $:09Waters UPLC: C18 ACN Gradient
SYNON: $:10ESI
SYNON: $:11P
SYNON: $:12Ar
SYNON: $:1450-1200
SYNON: $:1630
Comment: Rt=636.64  Contributor=Jahn  Study=20150527JahnMillerExudatesExtraction
Num Peaks: 8
453.8414 2357 889.6484 2091 287.259 1686 906.6735 1437 911.6279 1133 890.6493 1111 255.232 638 907.6763 484

Name: C106
SYNON: $:00in-source
SYNON: $:04
SYNON: $:056
SYNON: $:06TOF
SYNON: $:07Waters Xevo G2 QTOF
SYNON: $:09Waters UPLC: C18 ACN Gradient
SYNON: $:10ESI
SYNON: $:11P
SYNON: $:12Ar
SYNON: $:1450-1200
SYNON: $:1630
Comment: Rt=609.01  Contributor=Jahn  Study=20150527JahnMillerExudatesExtraction
Num Peaks: 8
416.3076 3373 831.6047 2076 848.63 1633 416.8099 1351 853.5865 1339 849.6357 606 854.5867 543 816.2753 429

Name: C107
SYNON: $:00in-source
SYNON: $:04
SYNON: $:056
SYNON: $:06TOF
SYNON: $:07Waters Xevo G2 QTOF
SYNON: $:09Waters UPLC: C18 ACN Gradient
SYNON: $:10ESI
SYNON: $:11P
SYNON: $:12Ar
SYNON: $:1450-1200
SYNON: $:1630
Comment: Rt=673.83  Contributor=Jahn  Study=20150527JahnMillerExudatesExtraction
Num Peaks: 8
679.4723 3650 701.4868 3220 529.8644 2724 701.9891 2481 679.9739 2426 518.8737 2271 720.9926 1147 698.9819 1125

Name: C108
SYNON: $:00in-source
SYNON: $:04
SYNON: $:056
SYNON: $:06TOF
SYNON: $:07Waters Xevo G2 QTOF
SYNON: $:09Waters UPLC: C18 ACN Gradient
SYNON: $:10ESI
SYNON: $:11P
SYNON: $:12Ar
SYNON: $:1450-1200
SYNON: $:1630
Comment: Rt=650.46  Contributor=Jahn  Study=20150527JahnMillerExudatesExtraction
Num Peaks: 8
672.4654 2059 489.8517 2042 672.9681 1715 492.3294 1637 978.696 980 983.6499 880 680.9825 662 984.6527 382

Name: C109
SYNON: $:00in-source
SYNON: $:04
SYNON: $:056
SYNON: $:06TOF
SYNON: $:07Waters Xevo G2 QTOF
SYNON: $:09Waters UPLC: C18 ACN Gradient
SYNON: $:10ESI
SYNON: $:11P
SYNON: $:12Ar
SYNON: $:1450-1200
SYNON: $:1630
Comment: Rt=463.18  Contributor=Jahn  Study=20150527JahnMillerExudatesExtraction
Num Peaks: 8
299.201 5998 327.1598 3308 300.2048 1157 328.1636 655 276.1612 655 349.1428 463 281.1542 206 145.1015 55

Name: C110
SYNON: $:00in-source
SYNON: $:04
SYNON: $:056
SYNON: $:06TOF
SYNON: $:07Waters Xevo G2 QTOF
SYNON: $:09Waters UPLC: C18 ACN Gradient
SYNON: $:10ESI
SYNON: $:11P
SYNON: $:12Ar
SYNON: $:1450-1200
SYNON: $:1630
Comment: Rt=444.08  Contributor=Jahn  Study=20150527JahnMillerExudatesExtraction
Num Peaks: 8
387.1808 8016 404.2074 4629 388.1841 1705 795.3362 1320 405.2108 1075 796.341 699 233.582 678 790.3776 609

Name: C111
SYNON: $:00in-source
SYNON: $:04
SYNON: $:056
SYNON: $:06TOF
SYNON: $:07Waters Xevo G2 QTOF
SYNON: $:09Waters UPLC: C18 ACN Gradient
SYNON: $:10ESI
SYNON: $:11P
SYNON: $:12Ar
SYNON: $:1450-1200
SYNON: $:1630
Comment: Rt=516.05  Contributor=Jahn  Study=20150527JahnMillerExudatesExtraction
Num Peaks: 8
446.3291 735 420.3035 693 365.0392 468 425.2595 307 211.1087 202 163.1126 68 253.1214 49 135.1174 25

Name: C112
SYNON: $:00in-source
SYNON: $:04
SYNON: $:056
SYNON: $:06TOF
SYNON: $:07Waters Xevo G2 QTOF
SYNON: $:09Waters UPLC: C18 ACN Gradient
SYNON: $:10ESI
SYNON: $:11P
SYNON: $:12Ar
SYNON: $:1450-1200
SYNON: $:1630
Comment: Rt=512.75  Contributor=Jahn  Study=20150527JahnMillerExudatesExtraction
Num Peaks: 8
342.0777 4027 303.2321 2901 344.0749 2578 319.2268 1634 343.0801 663 304.2351 576 257.2276 453 158.9764 422

Name: C113
SYNON: $:00in-source
SYNON: $:04
SYNON: $:056
SYNON: $:06TOF
SYNON: $:07Waters Xevo G2 QTOF
SYNON: $:09Waters UPLC: C18 ACN Gradient
SYNON: $:10ESI
SYNON: $:11P
SYNON: $:12Ar
SYNON: $:1450-1200
SYNON: $:1630
Comment: Rt=522.75  Contributor=Jahn  Study=20150527JahnMillerExudatesExtraction
Num Peaks: 8
335.2199 26454 295.2276 17843 330.2643 16784 313.2381 16003 336.2237 4840 331.2665 3188 296.2308 3017 314.2418 2712

Name: C114
SYNON: $:00in-source
SYNON: $:04
SYNON: $:056
SYNON: $:06TOF
SYNON: $:07Waters Xevo G2 QTOF
SYNON: $:09Waters UPLC: C18 ACN Gradient
SYNON: $:10ESI
SYNON: $:11P
SYNON: $:12Ar
SYNON: $:1450-1200
SYNON: $:1630
Comment: Rt=19.17  Contributor=Jahn  Study=20150527JahnMillerExudatesExtraction
Num Peaks: 8
410.8587 870 223.9446 221 840.8456 219 454.8994 146 606.8647 134 224.9418 107 340.9209 102 605.8646 97

Name: C115
SYNON: $:00in-source
SYNON: $:04
SYNON: $:056
SYNON: $:06TOF
SYNON: $:07Waters Xevo G2 QTOF
SYNON: $:09Waters UPLC: C18 ACN Gradient
SYNON: $:10ESI
SYNON: $:11P
SYNON: $:12Ar
SYNON: $:1450-1200
SYNON: $:1630
Comment: Rt=406.77  Contributor=Jahn  Study=20150527JahnMillerExudatesExtraction
Num Peaks: 7
331.1909 7401 313.1799 2251 297.1857 1867 332.1958 1621 365.1956 1233 639.3362 634 203.1075 107

Name: C116
SYNON: $:00in-source
SYNON: $:04
SYNON: $:056
SYNON: $:06TOF
SYNON: $:07Waters Xevo G2 QTOF
SYNON: $:09Waters UPLC: C18 ACN Gradient
SYNON: $:10ESI
SYNON: $:11P
SYNON: $:12Ar
SYNON: $:1450-1200
SYNON: $:1630
Comment: Rt=365.55  Contributor=Jahn  Study=20150527JahnMillerExudatesExtraction
Num Peaks: 7
417.2102 2103 395.2277 825 412.2554 807 673.3412 624 272.1647 464 243.1397 291 674.3462 230

Name: C117
SYNON: $:00in-source
SYNON: $:04
SYNON: $:056
SYNON: $:06TOF
SYNON: $:07Waters Xevo G2 QTOF
SYNON: $:09Waters UPLC: C18 ACN Gradient
SYNON: $:10ESI
SYNON: $:11P
SYNON: $:12Ar
SYNON: $:1450-1200
SYNON: $:1630
Comment: Rt=271.93  Contributor=Jahn  Study=20150527JahnMillerExudatesExtraction
Num Peaks: 7
185.1155 3228 163.1336 2617 143.1071 1906 183.1022 772 241.0682 595 169.1234 578 299.1115 291

Name: C118
SYNON: $:00in-source
SYNON: $:04
SYNON: $:056
SYNON: $:06TOF
SYNON: $:07Waters Xevo G2 QTOF
SYNON: $:09Waters UPLC: C18 ACN Gradient
SYNON: $:10ESI
SYNON: $:11P
SYNON: $:12Ar
SYNON: $:1450-1200
SYNON: $:1630
Comment: Rt=285.42  Contributor=Jahn  Study=20150527JahnMillerExudatesExtraction
Num Peaks: 7
281.1365 4186 241.144 2077 223.1336 1326 259.1542 1233 276.1824 817 282.1395 585 560.2718 439

Name: C119
SYNON: $:00in-source
SYNON: $:04
SYNON: $:056
SYNON: $:06TOF
SYNON: $:07Waters Xevo G2 QTOF
SYNON: $:09Waters UPLC: C18 ACN Gradient
SYNON: $:10ESI
SYNON: $:11P
SYNON: $:12Ar
SYNON: $:1450-1200
SYNON: $:1630
Comment: Rt=240.28  Contributor=Jahn  Study=20150527JahnMillerExudatesExtraction
Num Peaks: 7
193.0843 5913 171.1023 4906 153.0914 1556 111.0808 1461 188.1287 1400 125.0966 1104 139.0758 959

Name: C120
SYNON: $:00in-source
SYNON: $:04
SYNON: $:056
SYNON: $:06TOF
SYNON: $:07Waters Xevo G2 QTOF
SYNON: $:09Waters UPLC: C18 ACN Gradient
SYNON: $:10ESI
SYNON: $:11P
SYNON: $:12Ar
SYNON: $:1450-1200
SYNON: $:1630
Comment: Rt=588.6  Contributor=Jahn  Study=20150527JahnMillerExudatesExtraction
Num Peaks: 7
335.1263 3444 313.1445 2798 205.0865 1038 336.1309 622 314.1492 529 91.0546 375 149.0233 315

Name: C121
SYNON: $:00in-source
SYNON: $:04
SYNON: $:056
SYNON: $:06TOF
SYNON: $:07Waters Xevo G2 QTOF
SYNON: $:09Waters UPLC: C18 ACN Gradient
SYNON: $:10ESI
SYNON: $:11P
SYNON: $:12Ar
SYNON: $:1450-1200
SYNON: $:1630
Comment: Rt=687.57  Contributor=Jahn  Study=20150527JahnMillerExudatesExtraction
Num Peaks: 7
282.2798 79386 283.2831 15470 284.2868 1258 563.5524 1165 265.2531 449 100.0759 46 135.117 44

Name: C122
SYNON: $:00in-source
SYNON: $:04
SYNON: $:056
SYNON: $:06TOF
SYNON: $:07Waters Xevo G2 QTOF
SYNON: $:09Waters UPLC: C18 ACN Gradient
SYNON: $:10ESI
SYNON: $:11P
SYNON: $:12Ar
SYNON: $:1450-1200
SYNON: $:1630
Comment: Rt=709.18  Contributor=Jahn  Study=20150527JahnMillerExudatesExtraction
Num Peaks: 7
565.3922 4308 565.7269 4086 580.0689 4053 580.7354 1908 585.7387 1861 847.5712 1069 315.254 589

Name: C123
SYNON: $:00in-source
SYNON: $:04
SYNON: $:056
SYNON: $:06TOF
SYNON: $:07Waters Xevo G2 QTOF
SYNON: $:09Waters UPLC: C18 ACN Gradient
SYNON: $:10ESI
SYNON: $:11P
SYNON: $:12Ar
SYNON: $:1450-1200
SYNON: $:1630
Comment: Rt=716.26  Contributor=Jahn  Study=20150527JahnMillerExudatesExtraction
Num Peaks: 7
759.5273 2976 760.029 2257 779.0375 1399 506.6907 1276 768.5464 1088 779.5352 995 760.5297 983

Name: C124
SYNON: $:00in-source
SYNON: $:04
SYNON: $:056
SYNON: $:06TOF
SYNON: $:07Waters Xevo G2 QTOF
SYNON: $:09Waters UPLC: C18 ACN Gradient
SYNON: $:10ESI
SYNON: $:11P
SYNON: $:12Ar
SYNON: $:1450-1200
SYNON: $:1630
Comment: Rt=717.75  Contributor=Jahn  Study=20150527JahnMillerExudatesExtraction
Num Peaks: 7
737.5112 3425 738.0158 2822 757.0224 1255 746.0309 1216 757.5231 882 754.5456 661 166.0913 73

Name: C125
SYNON: $:00in-source
SYNON: $:04
SYNON: $:056
SYNON: $:06TOF
SYNON: $:07Waters Xevo G2 QTOF
SYNON: $:09Waters UPLC: C18 ACN Gradient
SYNON: $:10ESI
SYNON: $:11P
SYNON: $:12Ar
SYNON: $:1450-1200
SYNON: $:1630
Comment: Rt=711.27  Contributor=Jahn  Study=20150527JahnMillerExudatesExtraction
Num Peaks: 7
550.7173 3241 551.0512 2592 556.7216 1710 825.5619 1374 845.0752 812 265.1659 241 87.0444 22

Name: C126
SYNON: $:00in-source
SYNON: $:04
SYNON: $:056
SYNON: $:06TOF
SYNON: $:07Waters Xevo G2 QTOF
SYNON: $:09Waters UPLC: C18 ACN Gradient
SYNON: $:10ESI
SYNON: $:11P
SYNON: $:12Ar
SYNON: $:1450-1200
SYNON: $:1630
Comment: Rt=738.57  Contributor=Jahn  Study=20150527JahnMillerExudatesExtraction
Num Peaks: 7
572.906 2797 766.5337 2564 767.0362 2085 775.0505 1295 786.0433 1230 1143.7923 254 853.5856 154

Name: C127
SYNON: $:00in-source
SYNON: $:04
SYNON: $:056
SYNON: $:06TOF
SYNON: $:07Waters Xevo G2 QTOF
SYNON: $:09Waters UPLC: C18 ACN Gradient
SYNON: $:10ESI
SYNON: $:11P
SYNON: $:12Ar
SYNON: $:1450-1200
SYNON: $:1630
Comment: Rt=794.68  Contributor=Jahn  Study=20150527JahnMillerExudatesExtraction
Num Peaks: 7
737.504 2774 657.4694 1578 831.6025 968 738.5044 348 233.1754 219 117.0917 102 168.108 55

Name: C128
SYNON: $:00in-source
SYNON: $:04
SYNON: $:056
SYNON: $:06TOF
SYNON: $:07Waters Xevo G2 QTOF
SYNON: $:09Waters UPLC: C18 ACN Gradient
SYNON: $:10ESI
SYNON: $:11P
SYNON: $:12Ar
SYNON: $:1450-1200
SYNON: $:1630
Comment: Rt=752.11  Contributor=Jahn  Study=20150527JahnMillerExudatesExtraction
Num Peaks: 7
657.4728 2438 680.4682 469 243.1527 169 233.1752 136 117.0916 75 969.6717 39 89.0601 25

Name: C129
SYNON: $:00in-source
SYNON: $:04
SYNON: $:056
SYNON: $:06TOF
SYNON: $:07Waters Xevo G2 QTOF
SYNON: $:09Waters UPLC: C18 ACN Gradient
SYNON: $:10ESI
SYNON: $:11P
SYNON: $:12Ar
SYNON: $:1450-1200
SYNON: $:1630
Comment: Rt=754.91  Contributor=Jahn  Study=20150527JahnMillerExudatesExtraction
Num Peaks: 7
560.06 3708 566.0638 1692 759.0305 1612 560.7303 1583 929.6789 1361 946.7037 1187 951.6624 958

Name: C130
SYNON: $:00in-source
SYNON: $:04
SYNON: $:056
SYNON: $:06TOF
SYNON: $:07Waters Xevo G2 QTOF
SYNON: $:09Waters UPLC: C18 ACN Gradient
SYNON: $:10ESI
SYNON: $:11P
SYNON: $:12Ar
SYNON: $:1450-1200
SYNON: $:1630
Comment: Rt=779.17  Contributor=Jahn  Study=20150527JahnMillerExudatesExtraction
Num Peaks: 7
678.4783 2344 699.4854 2204 700.4897 1929 752.5281 1914 697.4887 913 853.5875 262 1027.7127 26

Name: C131
SYNON: $:00in-source
SYNON: $:04
SYNON: $:056
SYNON: $:06TOF
SYNON: $:07Waters Xevo G2 QTOF
SYNON: $:09Waters UPLC: C18 ACN Gradient
SYNON: $:10ESI
SYNON: $:11P
SYNON: $:12Ar
SYNON: $:1450-1200
SYNON: $:1630
Comment: Rt=777.39  Contributor=Jahn  Study=20150527JahnMillerExudatesExtraction
Num Peaks: 7
715.515 3234 831.6022 1905 759.2798 1872 599.4286 1537 889.6467 1261 407.3011 166 99.0811 148

Name: C132
SYNON: $:00in-source
SYNON: $:04
SYNON: $:056
SYNON: $:06TOF
SYNON: $:07Waters Xevo G2 QTOF
SYNON: $:09Waters UPLC: C18 ACN Gradient
SYNON: $:10ESI
SYNON: $:11P
SYNON: $:12Ar
SYNON: $:1450-1200
SYNON: $:1630
Comment: Rt=783.98  Contributor=Jahn  Study=20150527JahnMillerExudatesExtraction
Num Peaks: 7
680.4644 776 621.4194 770 795.5447 569 796.5482 301 291.2174 178 212.1346 46 87.0447 28

Name: C133
SYNON: $:00in-source
SYNON: $:04
SYNON: $:056
SYNON: $:06TOF
SYNON: $:07Waters Xevo G2 QTOF
SYNON: $:09Waters UPLC: C18 ACN Gradient
SYNON: $:10ESI
SYNON: $:11P
SYNON: $:12Ar
SYNON: $:1450-1200
SYNON: $:1630
Comment: Rt=784.01  Contributor=Jahn  Study=20150527JahnMillerExudatesExtraction
Num Peaks: 7
628.4579 2753 672.1329 1853 692.4844 1200 166.0906 108 59.05 32 144.078 26 969.6698 22

Name: C134
SYNON: $:00in-source
SYNON: $:04
SYNON: $:056
SYNON: $:06TOF
SYNON: $:07Waters Xevo G2 QTOF
SYNON: $:09Waters UPLC: C18 ACN Gradient
SYNON: $:10ESI
SYNON: $:11P
SYNON: $:12Ar
SYNON: $:1450-1200
SYNON: $:1630
Comment: Rt=761.82  Contributor=Jahn  Study=20150527JahnMillerExudatesExtraction
Num Peaks: 7
590.434 29204 590.9357 17513 626.9467 5398 793.0531 1122 911.6281 75 1027.7136 31 1028.7155 23

Name: C135
SYNON: $:00in-source
SYNON: $:04
SYNON: $:056
SYNON: $:06TOF
SYNON: $:07Waters Xevo G2 QTOF
SYNON: $:09Waters UPLC: C18 ACN Gradient
SYNON: $:10ESI
SYNON: $:11P
SYNON: $:12Ar
SYNON: $:1450-1200
SYNON: $:1630
Comment: Rt=637.5  Contributor=Jahn  Study=20150527JahnMillerExudatesExtraction
Num Peaks: 7
600.4689 1930 556.4426 1740 210.1348 1473 512.4154 1391 189.6203 1136 688.5219 1077 561.3984 696

Name: C136
SYNON: $:00in-source
SYNON: $:04
SYNON: $:056
SYNON: $:06TOF
SYNON: $:07Waters Xevo G2 QTOF
SYNON: $:09Waters UPLC: C18 ACN Gradient
SYNON: $:10ESI
SYNON: $:11P
SYNON: $:12Ar
SYNON: $:1450-1200
SYNON: $:1630
Comment: Rt=664.13  Contributor=Jahn  Study=20150527JahnMillerExudatesExtraction
Num Peaks: 7
658.5118 2713 614.4843 2404 702.5392 1475 619.4391 1327 663.4656 1280 707.4948 912 620.4337 393

Name: C137
SYNON: $:00in-source
SYNON: $:04
SYNON: $:056
SYNON: $:06TOF
SYNON: $:07Waters Xevo G2 QTOF
SYNON: $:09Waters UPLC: C18 ACN Gradient
SYNON: $:10ESI
SYNON: $:11P
SYNON: $:12Ar
SYNON: $:1450-1200
SYNON: $:1630
Comment: Rt=667.34  Contributor=Jahn  Study=20150527JahnMillerExudatesExtraction
Num Peaks: 7
455.3529 1988 556.0475 1503 526.6978 1212 527.0319 1168 789.5296 932 437.3415 859 456.3571 611

Name: C138
SYNON: $:00in-source
SYNON: $:04
SYNON: $:056
SYNON: $:06TOF
SYNON: $:07Waters Xevo G2 QTOF
SYNON: $:09Waters UPLC: C18 ACN Gradient
SYNON: $:10ESI
SYNON: $:11P
SYNON: $:12Ar
SYNON: $:1450-1200
SYNON: $:1630
Comment: Rt=521.68  Contributor=Jahn  Study=20150527JahnMillerExudatesExtraction
Num Peaks: 7
317.2118 4714 269.2113 3121 301.2175 1947 285.1858 1516 318.2162 847 475.3791 600 679.4611 527

Name: C139
SYNON: $:00in-source
SYNON: $:04
SYNON: $:056
SYNON: $:06TOF
SYNON: $:07Waters Xevo G2 QTOF
SYNON: $:09Waters UPLC: C18 ACN Gradient
SYNON: $:10ESI
SYNON: $:11P
SYNON: $:12Ar
SYNON: $:1450-1200
SYNON: $:1630
Comment: Rt=477.22  Contributor=Jahn  Study=20150527JahnMillerExudatesExtraction
Num Peaks: 7
301.1804 3786 315.1959 1797 302.1843 660 253.1629 483 337.178 401 269.1918 306 213.1279 109

Name: C140
SYNON: $:00in-source
SYNON: $:04
SYNON: $:056
SYNON: $:06TOF
SYNON: $:07Waters Xevo G2 QTOF
SYNON: $:09Waters UPLC: C18 ACN Gradient
SYNON: $:10ESI
SYNON: $:11P
SYNON: $:12Ar
SYNON: $:1450-1200
SYNON: $:1630
Comment: Rt=22.07  Contributor=Jahn  Study=20150527JahnMillerExudatesExtraction
Num Peaks: 7
168.0256 11092 145.0096 2161 169.0275 1837 170.0237 1474 358.9219 1068 298.9964 940 418.8493 831

Name: C141
SYNON: $:00in-source
SYNON: $:04
SYNON: $:056
SYNON: $:06TOF
SYNON: $:07Waters Xevo G2 QTOF
SYNON: $:09Waters UPLC: C18 ACN Gradient
SYNON: $:10ESI
SYNON: $:11P
SYNON: $:12Ar
SYNON: $:1450-1200
SYNON: $:1630
Comment: Rt=1002.91  Contributor=Jahn  Study=20150527JahnMillerExudatesExtraction
Num Peaks: 6
79.0183 2397 126.9897 1943 70.0132 1838 214.9181 1475 61.0083 713 232.8913 491

Name: C142
SYNON: $:00in-source
SYNON: $:04
SYNON: $:056
SYNON: $:06TOF
SYNON: $:07Waters Xevo G2 QTOF
SYNON: $:09Waters UPLC: C18 ACN Gradient
SYNON: $:10ESI
SYNON: $:11P
SYNON: $:12Ar
SYNON: $:1450-1200
SYNON: $:1630
Comment: Rt=1003.84  Contributor=Jahn  Study=20150527JahnMillerExudatesExtraction
Num Peaks: 6
111.0208 95029 110.0205 14968 98.5124 9682 111.5219 7231 112.5194 3567 101.5093 901

Name: C143
SYNON: $:00in-source
SYNON: $:04
SYNON: $:056
SYNON: $:06TOF
SYNON: $:07Waters Xevo G2 QTOF
SYNON: $:09Waters UPLC: C18 ACN Gradient
SYNON: $:10ESI
SYNON: $:11P
SYNON: $:12Ar
SYNON: $:1450-1200
SYNON: $:1630
Comment: Rt=416.89  Contributor=Jahn  Study=20150527JahnMillerExudatesExtraction
Num Peaks: 6
533.2942 1976 528.3389 1953 511.3113 1291 331.2508 775 272.1873 685 276.1968 275

Name: C144
SYNON: $:00in-source
SYNON: $:04
SYNON: $:056
SYNON: $:06TOF
SYNON: $:07Waters Xevo G2 QTOF
SYNON: $:09Waters UPLC: C18 ACN Gradient
SYNON: $:10ESI
SYNON: $:11P
SYNON: $:12Ar
SYNON: $:1450-1200
SYNON: $:1630
Comment: Rt=413.88  Contributor=Jahn  Study=20150527JahnMillerExudatesExtraction
Num Peaks: 6
178.1236 1089 315.1598 740 331.248 611 267.1961 281 219.1031 271 187.0761 101

Name: C145
SYNON: $:00in-source
SYNON: $:04
SYNON: $:056
SYNON: $:06TOF
SYNON: $:07Waters Xevo G2 QTOF
SYNON: $:09Waters UPLC: C18 ACN Gradient
SYNON: $:10ESI
SYNON: $:11P
SYNON: $:12Ar
SYNON: $:1450-1200
SYNON: $:1630
Comment: Rt=398.05  Contributor=Jahn  Study=20150527JahnMillerExudatesExtraction
Num Peaks: 6
280.1552 65993 581.2839 16957 281.1587 11307 582.2877 5466 180.0684 3922 248.1294 2847

Name: C146
SYNON: $:00in-source
SYNON: $:04
SYNON: $:056
SYNON: $:06TOF
SYNON: $:07Waters Xevo G2 QTOF
SYNON: $:09Waters UPLC: C18 ACN Gradient
SYNON: $:10ESI
SYNON: $:11P
SYNON: $:12Ar
SYNON: $:1450-1200
SYNON: $:1630
Comment: Rt=320.94  Contributor=Jahn  Study=20150527JahnMillerExudatesExtraction
Num Peaks: 6
413.2153 2571 237.1493 1066 145.0862 1001 373.2221 816 414.2177 530 269.1365 213

Name: C147
SYNON: $:00in-source
SYNON: $:04
SYNON: $:056
SYNON: $:06TOF
SYNON: $:07Waters Xevo G2 QTOF
SYNON: $:09Waters UPLC: C18 ACN Gradient
SYNON: $:10ESI
SYNON: $:11P
SYNON: $:12Ar
SYNON: $:1450-1200
SYNON: $:1630
Comment: Rt=374.39  Contributor=Jahn  Study=20150527JahnMillerExudatesExtraction
Num Peaks: 6
244.1915 3261 226.1812 2164 266.1744 849 245.1944 461 353.1031 116 321.0774 58

Name: C148
SYNON: $:00in-source
SYNON: $:04
SYNON: $:056
SYNON: $:06TOF
SYNON: $:07Waters Xevo G2 QTOF
SYNON: $:09Waters UPLC: C18 ACN Gradient
SYNON: $:10ESI
SYNON: $:11P
SYNON: $:12Ar
SYNON: $:1450-1200
SYNON: $:1630
Comment: Rt=346.19  Contributor=Jahn  Study=20150527JahnMillerExudatesExtraction
Num Peaks: 6
417.2102 3475 412.2552 1781 395.2283 1492 235.131 711 213.1484 490 345.1879 390

Name: C149
SYNON: $:00in-source
SYNON: $:04
SYNON: $:056
SYNON: $:06TOF
SYNON: $:07Waters Xevo G2 QTOF
SYNON: $:09Waters UPLC: C18 ACN Gradient
SYNON: $:10ESI
SYNON: $:11P
SYNON: $:12Ar
SYNON: $:1450-1200
SYNON: $:1630
Comment: Rt=262.43  Contributor=Jahn  Study=20150527JahnMillerExudatesExtraction
Num Peaks: 6
151.1124 4233 184.1342 2102 143.1069 798 251.1271 692 229.144 634 301.1287 295

Name: C150
SYNON: $:00in-source
SYNON: $:04
SYNON: $:056
SYNON: $:06TOF
SYNON: $:07Waters Xevo G2 QTOF
SYNON: $:09Waters UPLC: C18 ACN Gradient
SYNON: $:10ESI
SYNON: $:11P
SYNON: $:12Ar
SYNON: $:1450-1200
SYNON: $:1630
Comment: Rt=280.57  Contributor=Jahn  Study=20150527JahnMillerExudatesExtraction
Num Peaks: 6
150.0623 218 135.0811 118 358.2716 111 117.0707 52 93.0702 31 91.0548 19

Name: C151
SYNON: $:00in-source
SYNON: $:04
SYNON: $:056
SYNON: $:06TOF
SYNON: $:07Waters Xevo G2 QTOF
SYNON: $:09Waters UPLC: C18 ACN Gradient
SYNON: $:10ESI
SYNON: $:11P
SYNON: $:12Ar
SYNON: $:1450-1200
SYNON: $:1630
Comment: Rt=243.8  Contributor=Jahn  Study=20150527JahnMillerExudatesExtraction
Num Peaks: 6
183.1023 1861 205.084 1409 172.134 844 194.1143 719 165.0913 683 155.1073 499

Name: C152
SYNON: $:00in-source
SYNON: $:04
SYNON: $:056
SYNON: $:06TOF
SYNON: $:07Waters Xevo G2 QTOF
SYNON: $:09Waters UPLC: C18 ACN Gradient
SYNON: $:10ESI
SYNON: $:11P
SYNON: $:12Ar
SYNON: $:1450-1200
SYNON: $:1630
Comment: Rt=213.44  Contributor=Jahn  Study=20150527JahnMillerExudatesExtraction
Num Peaks: 6
414.0516 10407 415.0538 2046 361.1398 1534 368.048 126 324.0548 97 296.0254 45

Name: C153
SYNON: $:00in-source
SYNON: $:04
SYNON: $:056
SYNON: $:06TOF
SYNON: $:07Waters Xevo G2 QTOF
SYNON: $:09Waters UPLC: C18 ACN Gradient
SYNON: $:10ESI
SYNON: $:11P
SYNON: $:12Ar
SYNON: $:1450-1200
SYNON: $:1630
Comment: Rt=549.98  Contributor=Jahn  Study=20150527JahnMillerExudatesExtraction
Num Peaks: 6
317.2122 5626 301.2165 2674 295.2275 1523 277.2163 985 330.2084 558 187.1125 71

Name: C154
SYNON: $:00in-source
SYNON: $:04
SYNON: $:056
SYNON: $:06TOF
SYNON: $:07Waters Xevo G2 QTOF
SYNON: $:09Waters UPLC: C18 ACN Gradient
SYNON: $:10ESI
SYNON: $:11P
SYNON: $:12Ar
SYNON: $:1450-1200
SYNON: $:1630
Comment: Rt=546.23  Contributor=Jahn  Study=20150527JahnMillerExudatesExtraction
Num Peaks: 6
729.5014 1123 287.2017 890 746.528 692 751.4815 583 267.1727 479 329.2104 476

Name: C155
SYNON: $:00in-source
SYNON: $:04
SYNON: $:056
SYNON: $:06TOF
SYNON: $:07Waters Xevo G2 QTOF
SYNON: $:09Waters UPLC: C18 ACN Gradient
SYNON: $:10ESI
SYNON: $:11P
SYNON: $:12Ar
SYNON: $:1450-1200
SYNON: $:1630
Comment: Rt=568.79  Contributor=Jahn  Study=20150527JahnMillerExudatesExtraction
Num Peaks: 6
484.3843 1149 528.4149 1145 572.439 1124 440.357 769 445.3145 548 489.3425 485

Name: C156
SYNON: $:00in-source
SYNON: $:04
SYNON: $:056
SYNON: $:06TOF
SYNON: $:07Waters Xevo G2 QTOF
SYNON: $:09Waters UPLC: C18 ACN Gradient
SYNON: $:10ESI
SYNON: $:11P
SYNON: $:12Ar
SYNON: $:1450-1200
SYNON: $:1630
Comment: Rt=686.06  Contributor=Jahn  Study=20150527JahnMillerExudatesExtraction
Num Peaks: 6
575.3955 2851 590.4036 2478 575.7296 2195 590.0722 2000 596.0751 1213 255.232 349

Name: C157
SYNON: $:00in-source
SYNON: $:04
SYNON: $:056
SYNON: $:06TOF
SYNON: $:07Waters Xevo G2 QTOF
SYNON: $:09Waters UPLC: C18 ACN Gradient
SYNON: $:10ESI
SYNON: $:11P
SYNON: $:12Ar
SYNON: $:1450-1200
SYNON: $:1630
Comment: Rt=682.34  Contributor=Jahn  Study=20150527JahnMillerExudatesExtraction
Num Peaks: 6
439.3577 7486 440.3612 2221 457.3676 1380 393.353 772 191.1801 254 203.1795 79

Name: C158
SYNON: $:00in-source
SYNON: $:04
SYNON: $:056
SYNON: $:06TOF
SYNON: $:07Waters Xevo G2 QTOF
SYNON: $:09Waters UPLC: C18 ACN Gradient
SYNON: $:10ESI
SYNON: $:11P
SYNON: $:12Ar
SYNON: $:1450-1200
SYNON: $:1630
Comment: Rt=695.3  Contributor=Jahn  Study=20150527JahnMillerExudatesExtraction
Num Peaks: 6
438.2855 14910 443.2413 11183 421.2589 4770 439.2888 3957 389.2326 3256 444.2446 2805

Name: C159
SYNON: $:00in-source
SYNON: $:04
SYNON: $:056
SYNON: $:06TOF
SYNON: $:07Waters Xevo G2 QTOF
SYNON: $:09Waters UPLC: C18 ACN Gradient
SYNON: $:10ESI
SYNON: $:11P
SYNON: $:12Ar
SYNON: $:1450-1200
SYNON: $:1630
Comment: Rt=694.3  Contributor=Jahn  Study=20150527JahnMillerExudatesExtraction
Num Peaks: 6
730.507 2984 752.519 2748 731.0088 2274 753.022 1951 750.0168 1139 770.0505 870

Name: C160
SYNON: $:00in-source
SYNON: $:04
SYNON: $:056
SYNON: $:06TOF
SYNON: $:07Waters Xevo G2 QTOF
SYNON: $:09Waters UPLC: C18 ACN Gradient
SYNON: $:10ESI
SYNON: $:11P
SYNON: $:12Ar
SYNON: $:1450-1200
SYNON: $:1630
Comment: Rt=738.01  Contributor=Jahn  Study=20150527JahnMillerExudatesExtraction
Num Peaks: 6
561.4118 27844 561.9149 17409 569.9257 8183 572.4051 7762 580.9172 6597 562.4166 5374

Name: C161
SYNON: $:00in-source
SYNON: $:04
SYNON: $:056
SYNON: $:06TOF
SYNON: $:07Waters Xevo G2 QTOF
SYNON: $:09Waters UPLC: C18 ACN Gradient
SYNON: $:10ESI
SYNON: $:11P
SYNON: $:12Ar
SYNON: $:1450-1200
SYNON: $:1630
Comment: Rt=738.14  Contributor=Jahn  Study=20150527JahnMillerExudatesExtraction
Num Peaks: 6
679.4607 581 737.5027 578 233.1759 172 117.0914 81 115.0758 71 146.0947 43

Name: C162
SYNON: $:00in-source
SYNON: $:04
SYNON: $:056
SYNON: $:06TOF
SYNON: $:07Waters Xevo G2 QTOF
SYNON: $:09Waters UPLC: C18 ACN Gradient
SYNON: $:10ESI
SYNON: $:11P
SYNON: $:12Ar
SYNON: $:1450-1200
SYNON: $:1630
Comment: Rt=740.17  Contributor=Jahn  Study=20150527JahnMillerExudatesExtraction
Num Peaks: 6
166.0912 115 99.0805 82 221.1401 62 911.6274 45 969.6698 34 188.1042 32

Name: C163
SYNON: $:00in-source
SYNON: $:04
SYNON: $:056
SYNON: $:06TOF
SYNON: $:07Waters Xevo G2 QTOF
SYNON: $:09Waters UPLC: C18 ACN Gradient
SYNON: $:10ESI
SYNON: $:11P
SYNON: $:12Ar
SYNON: $:1450-1200
SYNON: $:1630
Comment: Rt=740.9  Contributor=Jahn  Study=20150527JahnMillerExudatesExtraction
Num Peaks: 6
597.4237 13770 744.5226 3582 745.0233 2769 619.9104 1769 764.0306 1607 753.0412 1285

Name: C164
SYNON: $:00in-source
SYNON: $:04
SYNON: $:056
SYNON: $:06TOF
SYNON: $:07Waters Xevo G2 QTOF
SYNON: $:09Waters UPLC: C18 ACN Gradient
SYNON: $:10ESI
SYNON: $:11P
SYNON: $:12Ar
SYNON: $:1450-1200
SYNON: $:1630
Comment: Rt=789.22  Contributor=Jahn  Study=20150527JahnMillerExudatesExtraction
Num Peaks: 6
628.1059 1968 678.7288 1830 635.4432 1681 628.776 1267 115.0759 105 912.6259 40

Name: C165
SYNON: $:00in-source
SYNON: $:04
SYNON: $:056
SYNON: $:06TOF
SYNON: $:07Waters Xevo G2 QTOF
SYNON: $:09Waters UPLC: C18 ACN Gradient
SYNON: $:10ESI
SYNON: $:11P
SYNON: $:12Ar
SYNON: $:1450-1200
SYNON: $:1630
Comment: Rt=749.95  Contributor=Jahn  Study=20150527JahnMillerExudatesExtraction
Num Peaks: 6
621.4204 603 349.2591 89 234.1597 83 505.3355 54 168.108 48 146.0947 36

Name: C166
SYNON: $:00in-source
SYNON: $:04
SYNON: $:056
SYNON: $:06TOF
SYNON: $:07Waters Xevo G2 QTOF
SYNON: $:09Waters UPLC: C18 ACN Gradient
SYNON: $:10ESI
SYNON: $:11P
SYNON: $:12Ar
SYNON: $:1450-1200
SYNON: $:1630
Comment: Rt=753.6  Contributor=Jahn  Study=20150527JahnMillerExudatesExtraction
Num Peaks: 6
574.7378 5028 575.0698 4235 588.0758 1213 133.0864 75 131.0709 36 87.0443 26

Name: C167
SYNON: $:00in-source
SYNON: $:04
SYNON: $:056
SYNON: $:06TOF
SYNON: $:07Waters Xevo G2 QTOF
SYNON: $:09Waters UPLC: C18 ACN Gradient
SYNON: $:10ESI
SYNON: $:11P
SYNON: $:12Ar
SYNON: $:1450-1200
SYNON: $:1630
Comment: Rt=778.78  Contributor=Jahn  Study=20150527JahnMillerExudatesExtraction
Num Peaks: 6
550.0575 2450 674.9717 1861 555.728 1274 824.5723 1243 825.0785 987 157.1227 232

Name: C168
SYNON: $:00in-source
SYNON: $:04
SYNON: $:056
SYNON: $:06TOF
SYNON: $:07Waters Xevo G2 QTOF
SYNON: $:09Waters UPLC: C18 ACN Gradient
SYNON: $:10ESI
SYNON: $:11P
SYNON: $:12Ar
SYNON: $:1450-1200
SYNON: $:1630
Comment: Rt=778.71  Contributor=Jahn  Study=20150527JahnMillerExudatesExtraction
Num Peaks: 6
716.5032 2388 773.5574 2207 505.3366 884 233.1754 213 168.1082 68 168.6096 7

Name: C169
SYNON: $:00in-source
SYNON: $:04
SYNON: $:056
SYNON: $:06TOF
SYNON: $:07Waters Xevo G2 QTOF
SYNON: $:09Waters UPLC: C18 ACN Gradient
SYNON: $:10ESI
SYNON: $:11P
SYNON: $:12Ar
SYNON: $:1450-1200
SYNON: $:1630
Comment: Rt=781.62  Contributor=Jahn  Study=20150527JahnMillerExudatesExtraction
Num Peaks: 6
737.5038 1756 802.5632 815 803.0627 568 349.2595 122 117.0915 91 221.14 63

Name: C170
SYNON: $:00in-source
SYNON: $:04
SYNON: $:056
SYNON: $:06TOF
SYNON: $:07Waters Xevo G2 QTOF
SYNON: $:09Waters UPLC: C18 ACN Gradient
SYNON: $:10ESI
SYNON: $:11P
SYNON: $:12Ar
SYNON: $:1450-1200
SYNON: $:1630
Comment: Rt=780.69  Contributor=Jahn  Study=20150527JahnMillerExudatesExtraction
Num Peaks: 6
666.4608 2201 662.4638 882 175.1332 159 133.0865 66 173.1177 38 970.6738 18

Name: C171
SYNON: $:00in-source
SYNON: $:04
SYNON: $:056
SYNON: $:06TOF
SYNON: $:07Waters Xevo G2 QTOF
SYNON: $:09Waters UPLC: C18 ACN Gradient
SYNON: $:10ESI
SYNON: $:11P
SYNON: $:12Ar
SYNON: $:1450-1200
SYNON: $:1630
Comment: Rt=774.64  Contributor=Jahn  Study=20150527JahnMillerExudatesExtraction
Num Peaks: 6
124.0815 1334 563.3772 278 177.113 120 190.1214 74 425.312 72 911.6295 50

Name: C172
SYNON: $:00in-source
SYNON: $:04
SYNON: $:056
SYNON: $:06TOF
SYNON: $:07Waters Xevo G2 QTOF
SYNON: $:09Waters UPLC: C18 ACN Gradient
SYNON: $:10ESI
SYNON: $:11P
SYNON: $:12Ar
SYNON: $:1450-1200
SYNON: $:1630
Comment: Rt=764.38  Contributor=Jahn  Study=20150527JahnMillerExudatesExtraction
Num Peaks: 6
689.4838 2516 652.7861 2238 613.4237 901 221.14 73 144.0774 30 89.0601 23

Name: C173
SYNON: $:00in-source
SYNON: $:04
SYNON: $:056
SYNON: $:06TOF
SYNON: $:07Waters Xevo G2 QTOF
SYNON: $:09Waters UPLC: C18 ACN Gradient
SYNON: $:10ESI
SYNON: $:11P
SYNON: $:12Ar
SYNON: $:1450-1200
SYNON: $:1630
Comment: Rt=766.73  Contributor=Jahn  Study=20150527JahnMillerExudatesExtraction
Num Peaks: 6
124.0814 1398 175.1331 150 349.2588 60 190.1212 59 146.0949 48 173.1175 42

Name: C174
SYNON: $:00in-source
SYNON: $:04
SYNON: $:056
SYNON: $:06TOF
SYNON: $:07Waters Xevo G2 QTOF
SYNON: $:09Waters UPLC: C18 ACN Gradient
SYNON: $:10ESI
SYNON: $:11P
SYNON: $:12Ar
SYNON: $:1450-1200
SYNON: $:1630
Comment: Rt=626.41  Contributor=Jahn  Study=20150527JahnMillerExudatesExtraction
Num Peaks: 6
424.27 6400 429.2254 4362 389.2327 2104 425.2747 1634 430.23 1005 468.4424 589

Name: C175
SYNON: $:00in-source
SYNON: $:04
SYNON: $:056
SYNON: $:06TOF
SYNON: $:07Waters Xevo G2 QTOF
SYNON: $:09Waters UPLC: C18 ACN Gradient
SYNON: $:10ESI
SYNON: $:11P
SYNON: $:12Ar
SYNON: $:1450-1200
SYNON: $:1630
Comment: Rt=677.09  Contributor=Jahn  Study=20150527JahnMillerExudatesExtraction
Num Peaks: 6
438.2858 37851 443.2411 26662 439.2898 10254 444.2444 6945 440.2921 1385 459.2136 1282

Name: C176
SYNON: $:00in-source
SYNON: $:04
SYNON: $:056
SYNON: $:06TOF
SYNON: $:07Waters Xevo G2 QTOF
SYNON: $:09Waters UPLC: C18 ACN Gradient
SYNON: $:10ESI
SYNON: $:11P
SYNON: $:12Ar
SYNON: $:1450-1200
SYNON: $:1630
Comment: Rt=658.21  Contributor=Jahn  Study=20150527JahnMillerExudatesExtraction
Num Peaks: 6
574.2785 7116 569.3234 4534 552.2961 4081 575.2827 2480 570.3241 1423 553.3013 1233

Name: C177
SYNON: $:00in-source
SYNON: $:04
SYNON: $:056
SYNON: $:06TOF
SYNON: $:07Waters Xevo G2 QTOF
SYNON: $:09Waters UPLC: C18 ACN Gradient
SYNON: $:10ESI
SYNON: $:11P
SYNON: $:12Ar
SYNON: $:1450-1200
SYNON: $:1630
Comment: Rt=649.77  Contributor=Jahn  Study=20150527JahnMillerExudatesExtraction
Num Peaks: 6
481.3395 4901 481.8414 2286 694.4768 2170 694.9788 1437 500.8437 1322 961.6688 1113

Name: C178
SYNON: $:00in-source
SYNON: $:04
SYNON: $:056
SYNON: $:06TOF
SYNON: $:07Waters Xevo G2 QTOF
SYNON: $:09Waters UPLC: C18 ACN Gradient
SYNON: $:10ESI
SYNON: $:11P
SYNON: $:12Ar
SYNON: $:1450-1200
SYNON: $:1630
Comment: Rt=654.88  Contributor=Jahn  Study=20150527JahnMillerExudatesExtraction
Num Peaks: 6
606.4269 2548 584.4159 1693 469.3315 1418 606.9309 1248 437.3403 765 562.9024 761

Name: C179
SYNON: $:00in-source
SYNON: $:04
SYNON: $:056
SYNON: $:06TOF
SYNON: $:07Waters Xevo G2 QTOF
SYNON: $:09Waters UPLC: C18 ACN Gradient
SYNON: $:10ESI
SYNON: $:11P
SYNON: $:12Ar
SYNON: $:1450-1200
SYNON: $:1630
Comment: Rt=444.1  Contributor=Jahn  Study=20150527JahnMillerExudatesExtraction
Num Peaks: 6
409.163 4548 425.1375 1020 410.1657 968 432.2405 530 105.0703 286 121.0654 126

Name: C180
SYNON: $:00in-source
SYNON: $:04
SYNON: $:056
SYNON: $:06TOF
SYNON: $:07Waters Xevo G2 QTOF
SYNON: $:09Waters UPLC: C18 ACN Gradient
SYNON: $:10ESI
SYNON: $:11P
SYNON: $:12Ar
SYNON: $:1450-1200
SYNON: $:1630
Comment: Rt=516.14  Contributor=Jahn  Study=20150527JahnMillerExudatesExtraction
Num Peaks: 6
367.2546 2353 309.1857 96 202.1019 92 189.1281 54 403.1971 42 310.1884 33

Name: C181
SYNON: $:00in-source
SYNON: $:04
SYNON: $:056
SYNON: $:06TOF
SYNON: $:07Waters Xevo G2 QTOF
SYNON: $:09Waters UPLC: C18 ACN Gradient
SYNON: $:10ESI
SYNON: $:11P
SYNON: $:12Ar
SYNON: $:1450-1200
SYNON: $:1630
Comment: Rt=516.93  Contributor=Jahn  Study=20150527JahnMillerExudatesExtraction
Num Peaks: 6
285.1851 1801 289.2162 1300 494.2544 711 671.4579 699 323.2588 522 291.176 140

Name: C182
SYNON: $:00in-source
SYNON: $:04
SYNON: $:056
SYNON: $:06TOF
SYNON: $:07Waters Xevo G2 QTOF
SYNON: $:09Waters UPLC: C18 ACN Gradient
SYNON: $:10ESI
SYNON: $:11P
SYNON: $:12Ar
SYNON: $:1450-1200
SYNON: $:1630
Comment: Rt=470.73  Contributor=Jahn  Study=20150527JahnMillerExudatesExtraction
Num Peaks: 6
393.2864 2483 376.2598 1942 398.2428 1701 394.2898 597 377.2628 452 399.2469 448

Name: C183
SYNON: $:00in-source
SYNON: $:04
SYNON: $:056
SYNON: $:06TOF
SYNON: $:07Waters Xevo G2 QTOF
SYNON: $:09Waters UPLC: C18 ACN Gradient
SYNON: $:10ESI
SYNON: $:11P
SYNON: $:12Ar
SYNON: $:1450-1200
SYNON: $:1630
Comment: Rt=500.83  Contributor=Jahn  Study=20150527JahnMillerExudatesExtraction
Num Peaks: 6
303.2325 6483 321.2423 1679 304.2362 1322 285.185 1232 257.2272 1026 271.2284 763

Name: C184
SYNON: $:00in-source
SYNON: $:04
SYNON: $:056
SYNON: $:06TOF
SYNON: $:07Waters Xevo G2 QTOF
SYNON: $:09Waters UPLC: C18 ACN Gradient
SYNON: $:10ESI
SYNON: $:11P
SYNON: $:12Ar
SYNON: $:1450-1200
SYNON: $:1630
Comment: Rt=486.37  Contributor=Jahn  Study=20150527JahnMillerExudatesExtraction
Num Peaks: 6
287.2012 1324 275.201 872 433.3544 737 635.3994 503 475.3786 284 455.3373 216

Name: C185
SYNON: $:00in-source
SYNON: $:04
SYNON: $:056
SYNON: $:06TOF
SYNON: $:07Waters Xevo G2 QTOF
SYNON: $:09Waters UPLC: C18 ACN Gradient
SYNON: $:10ESI
SYNON: $:11P
SYNON: $:12Ar
SYNON: $:1450-1200
SYNON: $:1630
Comment: Rt=490.08  Contributor=Jahn  Study=20150527JahnMillerExudatesExtraction
Num Peaks: 6
317.2114 2091 289.1805 1648 335.2223 1548 285.186 1315 271.1726 657 453.3384 628

Name: C186
SYNON: $:00in-source
SYNON: $:04
SYNON: $:056
SYNON: $:06TOF
SYNON: $:07Waters Xevo G2 QTOF
SYNON: $:09Waters UPLC: C18 ACN Gradient
SYNON: $:10ESI
SYNON: $:11P
SYNON: $:12Ar
SYNON: $:1450-1200
SYNON: $:1630
Comment: Rt=19.05  Contributor=Jahn  Study=20150527JahnMillerExudatesExtraction
Num Peaks: 6
158.0124 1553 83.0373 1349 386.924 687 70.98 629 71.0294 627 100.0247 358

Name: C187
SYNON: $:00in-source
SYNON: $:04
SYNON: $:056
SYNON: $:06TOF
SYNON: $:07Waters Xevo G2 QTOF
SYNON: $:09Waters UPLC: C18 ACN Gradient
SYNON: $:10ESI
SYNON: $:11P
SYNON: $:12Ar
SYNON: $:1450-1200
SYNON: $:1630
Comment: Rt=20.61  Contributor=Jahn  Study=20150527JahnMillerExudatesExtraction
Num Peaks: 6
126.9985 12196 240.9776 3805 199.9439 650 217.9622 458 153.9599 394 201.9517 389

Name: C188
SYNON: $:00in-source
SYNON: $:04
SYNON: $:056
SYNON: $:06TOF
SYNON: $:07Waters Xevo G2 QTOF
SYNON: $:09Waters UPLC: C18 ACN Gradient
SYNON: $:10ESI
SYNON: $:11P
SYNON: $:12Ar
SYNON: $:1450-1200
SYNON: $:1630
Comment: Rt=19.36  Contributor=Jahn  Study=20150527JahnMillerExudatesExtraction
Num Peaks: 6
669.7722 2488 561.4747 2147 575.1487 2007 648.1138 1985 488.5094 1954 518.1522 1631

Name: C189
SYNON: $:00in-source
SYNON: $:04
SYNON: $:056
SYNON: $:06TOF
SYNON: $:07Waters Xevo G2 QTOF
SYNON: $:09Waters UPLC: C18 ACN Gradient
SYNON: $:10ESI
SYNON: $:11P
SYNON: $:12Ar
SYNON: $:1450-1200
SYNON: $:1630
Comment: Rt=1000.02  Contributor=Jahn  Study=20150527JahnMillerExudatesExtraction
Num Peaks: 5
101.0714 3834 124.0872 3656 125.0794 1261 144.9828 1033 165.1134 771

Name: C190
SYNON: $:00in-source
SYNON: $:04
SYNON: $:056
SYNON: $:06TOF
SYNON: $:07Waters Xevo G2 QTOF
SYNON: $:09Waters UPLC: C18 ACN Gradient
SYNON: $:10ESI
SYNON: $:11P
SYNON: $:12Ar
SYNON: $:1450-1200
SYNON: $:1630
Comment: Rt=1003.74  Contributor=Jahn  Study=20150527JahnMillerExudatesExtraction
Num Peaks: 5
100.5105 7042 126.9601 1770 117.9601 438 88.0051 311 124.9649 105

Name: C191
SYNON: $:00in-source
SYNON: $:04
SYNON: $:056
SYNON: $:06TOF
SYNON: $:07Waters Xevo G2 QTOF
SYNON: $:09Waters UPLC: C18 ACN Gradient
SYNON: $:10ESI
SYNON: $:11P
SYNON: $:12Ar
SYNON: $:1450-1200
SYNON: $:1630
Comment: Rt=398.29  Contributor=Jahn  Study=20150527JahnMillerExudatesExtraction
Num Peaks: 5
271.2278 2267 289.2378 1381 641.3506 1118 253.2169 1044 642.3576 348

Name: C192
SYNON: $:00in-source
SYNON: $:04
SYNON: $:056
SYNON: $:06TOF
SYNON: $:07Waters Xevo G2 QTOF
SYNON: $:09Waters UPLC: C18 ACN Gradient
SYNON: $:10ESI
SYNON: $:11P
SYNON: $:12Ar
SYNON: $:1450-1200
SYNON: $:1630
Comment: Rt=398.03  Contributor=Jahn  Study=20150527JahnMillerExudatesExtraction
Num Peaks: 5
302.1372 27777 303.1407 4521 220.1341 383 192.139 158 148.1127 53

Name: C193
SYNON: $:00in-source
SYNON: $:04
SYNON: $:056
SYNON: $:06TOF
SYNON: $:07Waters Xevo G2 QTOF
SYNON: $:09Waters UPLC: C18 ACN Gradient
SYNON: $:10ESI
SYNON: $:11P
SYNON: $:12Ar
SYNON: $:1450-1200
SYNON: $:1630
Comment: Rt=382.93  Contributor=Jahn  Study=20150527JahnMillerExudatesExtraction
Num Peaks: 5
470.2969 4228 475.2528 3791 453.2696 2602 403.2287 207 131.0714 62

Name: C194
SYNON: $:00in-source
SYNON: $:04
SYNON: $:056
SYNON: $:06TOF
SYNON: $:07Waters Xevo G2 QTOF
SYNON: $:09Waters UPLC: C18 ACN Gradient
SYNON: $:10ESI
SYNON: $:11P
SYNON: $:12Ar
SYNON: $:1450-1200
SYNON: $:1630
Comment: Rt=167.14  Contributor=Jahn  Study=20150527JahnMillerExudatesExtraction
Num Peaks: 5
157.0841 6723 155.1071 1446 135.1021 1153 219.055 934 117.092 926

Name: C195
SYNON: $:00in-source
SYNON: $:04
SYNON: $:056
SYNON: $:06TOF
SYNON: $:07Waters Xevo G2 QTOF
SYNON: $:09Waters UPLC: C18 ACN Gradient
SYNON: $:10ESI
SYNON: $:11P
SYNON: $:12Ar
SYNON: $:1450-1200
SYNON: $:1630
Comment: Rt=176.01  Contributor=Jahn  Study=20150527JahnMillerExudatesExtraction
Num Peaks: 5
334.0904 6516 645.1925 1166 219.0192 1058 335.0931 886 331.0833 678

Name: C196
SYNON: $:00in-source
SYNON: $:04
SYNON: $:056
SYNON: $:06TOF
SYNON: $:07Waters Xevo G2 QTOF
SYNON: $:09Waters UPLC: C18 ACN Gradient
SYNON: $:10ESI
SYNON: $:11P
SYNON: $:12Ar
SYNON: $:1450-1200
SYNON: $:1630
Comment: Rt=234.41  Contributor=Jahn  Study=20150527JahnMillerExudatesExtraction
Num Peaks: 5
169.0866 5427 191.0685 3824 109.0654 1550 186.1126 934 202.218 863

Name: C197
SYNON: $:00in-source
SYNON: $:04
SYNON: $:056
SYNON: $:06TOF
SYNON: $:07Waters Xevo G2 QTOF
SYNON: $:09Waters UPLC: C18 ACN Gradient
SYNON: $:10ESI
SYNON: $:11P
SYNON: $:12Ar
SYNON: $:1450-1200
SYNON: $:1630
Comment: Rt=220.25  Contributor=Jahn  Study=20150527JahnMillerExudatesExtraction
Num Peaks: 5
169.1226 5703 209.1153 5607 151.1124 1665 187.134 1153 107.0858 355

Name: C198
SYNON: $:00in-source
SYNON: $:04
SYNON: $:056
SYNON: $:06TOF
SYNON: $:07Waters Xevo G2 QTOF
SYNON: $:09Waters UPLC: C18 ACN Gradient
SYNON: $:10ESI
SYNON: $:11P
SYNON: $:12Ar
SYNON: $:1450-1200
SYNON: $:1630
Comment: Rt=539.59  Contributor=Jahn  Study=20150527JahnMillerExudatesExtraction
Num Peaks: 5
381.2432 3922 421.2353 1325 367.2283 1072 382.2468 971 422.2413 318

Name: C199
SYNON: $:00in-source
SYNON: $:04
SYNON: $:056
SYNON: $:06TOF
SYNON: $:07Waters Xevo G2 QTOF
SYNON: $:09Waters UPLC: C18 ACN Gradient
SYNON: $:10ESI
SYNON: $:11P
SYNON: $:12Ar
SYNON: $:1450-1200
SYNON: $:1630
Comment: Rt=542.59  Contributor=Jahn  Study=20150527JahnMillerExudatesExtraction
Num Peaks: 5
255.2321 4345 256.2355 702 273.2425 671 237.2218 549 271.1688 428

Name: C200
SYNON: $:00in-source
SYNON: $:04
SYNON: $:056
SYNON: $:06TOF
SYNON: $:07Waters Xevo G2 QTOF
SYNON: $:09Waters UPLC: C18 ACN Gradient
SYNON: $:10ESI
SYNON: $:11P
SYNON: $:12Ar
SYNON: $:1450-1200
SYNON: $:1630
Comment: Rt=578.61  Contributor=Jahn  Study=20150527JahnMillerExudatesExtraction
Num Peaks: 5
281.212 1056 315.1964 1049 249.1861 763 635.3971 697 329.2485 452

Name: C201
SYNON: $:00in-source
SYNON: $:04
SYNON: $:056
SYNON: $:06TOF
SYNON: $:07Waters Xevo G2 QTOF
SYNON: $:09Waters UPLC: C18 ACN Gradient
SYNON: $:10ESI
SYNON: $:11P
SYNON: $:12Ar
SYNON: $:1450-1200
SYNON: $:1630
Comment: Rt=809.57  Contributor=Jahn  Study=20150527JahnMillerExudatesExtraction
Num Peaks: 5
391.2853 3617 413.2668 1655 284.2955 1500 392.2891 875 149.0238 197

Name: C202
SYNON: $:00in-source
SYNON: $:04
SYNON: $:056
SYNON: $:06TOF
SYNON: $:07Waters Xevo G2 QTOF
SYNON: $:09Waters UPLC: C18 ACN Gradient
SYNON: $:10ESI
SYNON: $:11P
SYNON: $:12Ar
SYNON: $:1450-1200
SYNON: $:1630
Comment: Rt=687.69  Contributor=Jahn  Study=20150527JahnMillerExudatesExtraction
Num Peaks: 5
247.2421 133 83.0859 91 114.0915 57 121.102 24 81.0696 22

Name: C203
SYNON: $:00in-source
SYNON: $:04
SYNON: $:056
SYNON: $:06TOF
SYNON: $:07Waters Xevo G2 QTOF
SYNON: $:09Waters UPLC: C18 ACN Gradient
SYNON: $:10ESI
SYNON: $:11P
SYNON: $:12Ar
SYNON: $:1450-1200
SYNON: $:1630
Comment: Rt=707.26  Contributor=Jahn  Study=20150527JahnMillerExudatesExtraction
Num Peaks: 5
443.241 19520 421.2587 14277 444.2436 4985 445.2529 1395 411.2154 70

Name: C204
SYNON: $:00in-source
SYNON: $:04
SYNON: $:056
SYNON: $:06TOF
SYNON: $:07Waters Xevo G2 QTOF
SYNON: $:09Waters UPLC: C18 ACN Gradient
SYNON: $:10ESI
SYNON: $:11P
SYNON: $:12Ar
SYNON: $:1450-1200
SYNON: $:1630
Comment: Rt=701.66  Contributor=Jahn  Study=20150527JahnMillerExudatesExtraction
Num Peaks: 5
642.4549 4173 642.9575 2457 441.3738 1258 650.9735 1022 425.3068 668

Name: C205
SYNON: $:00in-source
SYNON: $:04
SYNON: $:056
SYNON: $:06TOF
SYNON: $:07Waters Xevo G2 QTOF
SYNON: $:09Waters UPLC: C18 ACN Gradient
SYNON: $:10ESI
SYNON: $:11P
SYNON: $:12Ar
SYNON: $:1450-1200
SYNON: $:1630
Comment: Rt=713.53  Contributor=Jahn  Study=20150527JahnMillerExudatesExtraction
Num Peaks: 5
554.3765 2650 803.5483 2001 801.5508 897 823.0585 810 188.1044 34

Name: C206
SYNON: $:00in-source
SYNON: $:04
SYNON: $:056
SYNON: $:06TOF
SYNON: $:07Waters Xevo G2 QTOF
SYNON: $:09Waters UPLC: C18 ACN Gradient
SYNON: $:10ESI
SYNON: $:11P
SYNON: $:12Ar
SYNON: $:1450-1200
SYNON: $:1630
Comment: Rt=712.81  Contributor=Jahn  Study=20150527JahnMillerExudatesExtraction
Num Peaks: 5
536.3748 2885 536.0409 2604 804.0528 1889 826.0471 1164 823.56 1002

Name: C207
SYNON: $:00in-source
SYNON: $:04
SYNON: $:056
SYNON: $:06TOF
SYNON: $:07Waters Xevo G2 QTOF
SYNON: $:09Waters UPLC: C18 ACN Gradient
SYNON: $:10ESI
SYNON: $:11P
SYNON: $:12Ar
SYNON: $:1450-1200
SYNON: $:1630
Comment: Rt=796.24  Contributor=Jahn  Study=20150527JahnMillerExudatesExtraction
Num Peaks: 5
589.7517 1517 773.5543 1372 584.7489 1364 693.5012 1228 602.7593 939

Name: C208
SYNON: $:00in-source
SYNON: $:04
SYNON: $:056
SYNON: $:06TOF
SYNON: $:07Waters Xevo G2 QTOF
SYNON: $:09Waters UPLC: C18 ACN Gradient
SYNON: $:10ESI
SYNON: $:11P
SYNON: $:12Ar
SYNON: $:1450-1200
SYNON: $:1630
Comment: Rt=756.9  Contributor=Jahn  Study=20150527JahnMillerExudatesExtraction
Num Peaks: 5
759.2798 2368 124.0812 1281 831.6001 1267 679.4601 950 190.121 55

Name: C209
SYNON: $:00in-source
SYNON: $:04
SYNON: $:056
SYNON: $:06TOF
SYNON: $:07Waters Xevo G2 QTOF
SYNON: $:09Waters UPLC: C18 ACN Gradient
SYNON: $:10ESI
SYNON: $:11P
SYNON: $:12Ar
SYNON: $:1450-1200
SYNON: $:1630
Comment: Rt=770.72  Contributor=Jahn  Study=20150527JahnMillerExudatesExtraction
Num Peaks: 5
614.7667 2780 614.4282 2715 616.4261 1984 243.1532 232 1027.7086 18

Name: C210
SYNON: $:00in-source
SYNON: $:04
SYNON: $:056
SYNON: $:06TOF
SYNON: $:07Waters Xevo G2 QTOF
SYNON: $:09Waters UPLC: C18 ACN Gradient
SYNON: $:10ESI
SYNON: $:11P
SYNON: $:12Ar
SYNON: $:1450-1200
SYNON: $:1630
Comment: Rt=772.16  Contributor=Jahn  Study=20150527JahnMillerExudatesExtraction
Num Peaks: 5
221.1398 71 131.0721 37 89.0602 35 969.6682 29 59.05 22

Name: C211
SYNON: $:00in-source
SYNON: $:04
SYNON: $:056
SYNON: $:06TOF
SYNON: $:07Waters Xevo G2 QTOF
SYNON: $:09Waters UPLC: C18 ACN Gradient
SYNON: $:10ESI
SYNON: $:11P
SYNON: $:12Ar
SYNON: $:1450-1200
SYNON: $:1630
Comment: Rt=764  Contributor=Jahn  Study=20150527JahnMillerExudatesExtraction
Num Peaks: 5
751.5293 3554 667.7943 2532 667.461 2502 752.0317 2371 771.04 999

Name: C212
SYNON: $:00in-source
SYNON: $:04
SYNON: $:056
SYNON: $:06TOF
SYNON: $:07Waters Xevo G2 QTOF
SYNON: $:09Waters UPLC: C18 ACN Gradient
SYNON: $:10ESI
SYNON: $:11P
SYNON: $:12Ar
SYNON: $:1450-1200
SYNON: $:1630
Comment: Rt=767.23  Contributor=Jahn  Study=20150527JahnMillerExudatesExtraction
Num Peaks: 5
638.1092 3864 644.1142 2510 638.7773 1963 645.7717 1555 749.0256 1202

Name: C213
SYNON: $:00in-source
SYNON: $:04
SYNON: $:056
SYNON: $:06TOF
SYNON: $:07Waters Xevo G2 QTOF
SYNON: $:09Waters UPLC: C18 ACN Gradient
SYNON: $:10ESI
SYNON: $:11P
SYNON: $:12Ar
SYNON: $:1450-1200
SYNON: $:1630
Comment: Rt=759.43  Contributor=Jahn  Study=20150527JahnMillerExudatesExtraction
Num Peaks: 5
612.4197 3799 612.921 2272 796.0536 1724 670.9665 899 969.6729 43

Name: C214
SYNON: $:00in-source
SYNON: $:04
SYNON: $:056
SYNON: $:06TOF
SYNON: $:07Waters Xevo G2 QTOF
SYNON: $:09Waters UPLC: C18 ACN Gradient
SYNON: $:10ESI
SYNON: $:11P
SYNON: $:12Ar
SYNON: $:1450-1200
SYNON: $:1630
Comment: Rt=760.17  Contributor=Jahn  Study=20150527JahnMillerExudatesExtraction
Num Peaks: 5
607.4542 3240 795.5456 1587 796.548 712 133.0867 64 188.1046 21

Name: C215
SYNON: $:00in-source
SYNON: $:04
SYNON: $:056
SYNON: $:06TOF
SYNON: $:07Waters Xevo G2 QTOF
SYNON: $:09Waters UPLC: C18 ACN Gradient
SYNON: $:10ESI
SYNON: $:11P
SYNON: $:12Ar
SYNON: $:1450-1200
SYNON: $:1630
Comment: Rt=760.18  Contributor=Jahn  Study=20150527JahnMillerExudatesExtraction
Num Peaks: 5
715.5118 1901 737.5025 1094 738.505 370 407.3008 162 212.1341 48

Name: C216
SYNON: $:00in-source
SYNON: $:04
SYNON: $:056
SYNON: $:06TOF
SYNON: $:07Waters Xevo G2 QTOF
SYNON: $:09Waters UPLC: C18 ACN Gradient
SYNON: $:10ESI
SYNON: $:11P
SYNON: $:12Ar
SYNON: $:1450-1200
SYNON: $:1630
Comment: Rt=761.03  Contributor=Jahn  Study=20150527JahnMillerExudatesExtraction
Num Peaks: 5
598.9482 7897 609.9391 5518 601.4242 4975 645.9501 2658 648.9312 1262

Name: C217
SYNON: $:00in-source
SYNON: $:04
SYNON: $:056
SYNON: $:06TOF
SYNON: $:07Waters Xevo G2 QTOF
SYNON: $:09Waters UPLC: C18 ACN Gradient
SYNON: $:10ESI
SYNON: $:11P
SYNON: $:12Ar
SYNON: $:1450-1200
SYNON: $:1630
Comment: Rt=652.33  Contributor=Jahn  Study=20150527JahnMillerExudatesExtraction
Num Peaks: 5
628.44 2881 650.4513 2755 628.942 1515 650.9535 1477 647.9445 743

Name: C218
SYNON: $:00in-source
SYNON: $:04
SYNON: $:056
SYNON: $:06TOF
SYNON: $:07Waters Xevo G2 QTOF
SYNON: $:09Waters UPLC: C18 ACN Gradient
SYNON: $:10ESI
SYNON: $:11P
SYNON: $:12Ar
SYNON: $:1450-1200
SYNON: $:1630
Comment: Rt=471.26  Contributor=Jahn  Study=20150527JahnMillerExudatesExtraction
Num Peaks: 5
285.2436 891 591.3364 752 586.3804 748 287.1647 549 225.1287 352

Name: C219
SYNON: $:00in-source
SYNON: $:04
SYNON: $:056
SYNON: $:06TOF
SYNON: $:07Waters Xevo G2 QTOF
SYNON: $:09Waters UPLC: C18 ACN Gradient
SYNON: $:10ESI
SYNON: $:11P
SYNON: $:12Ar
SYNON: $:1450-1200
SYNON: $:1630
Comment: Rt=476.96  Contributor=Jahn  Study=20150527JahnMillerExudatesExtraction
Num Peaks: 5
718.4531 16084 719.4553 7049 530.35 1722 720.4611 1622 128.1075 819

Name: C220
SYNON: $:00in-source
SYNON: $:04
SYNON: $:056
SYNON: $:06TOF
SYNON: $:07Waters Xevo G2 QTOF
SYNON: $:09Waters UPLC: C18 ACN Gradient
SYNON: $:10ESI
SYNON: $:11P
SYNON: $:12Ar
SYNON: $:1450-1200
SYNON: $:1630
Comment: Rt=482.91  Contributor=Jahn  Study=20150527JahnMillerExudatesExtraction
Num Peaks: 5
732.4691 28907 733.4717 13291 544.3646 5010 734.4763 3182 142.1231 172

Name: C221
SYNON: $:00in-source
SYNON: $:04
SYNON: $:056
SYNON: $:06TOF
SYNON: $:07Waters Xevo G2 QTOF
SYNON: $:09Waters UPLC: C18 ACN Gradient
SYNON: $:10ESI
SYNON: $:11P
SYNON: $:12Ar
SYNON: $:1450-1200
SYNON: $:1630
Comment: Rt=19.24  Contributor=Jahn  Study=20150527JahnMillerExudatesExtraction
Num Peaks: 5
155.969 10208 82.5375 8082 94.0455 2055 73.5327 1991 82.9832 1527

Name: C222
SYNON: $:00in-source
SYNON: $:04
SYNON: $:056
SYNON: $:06TOF
SYNON: $:07Waters Xevo G2 QTOF
SYNON: $:09Waters UPLC: C18 ACN Gradient
SYNON: $:10ESI
SYNON: $:11P
SYNON: $:12Ar
SYNON: $:1450-1200
SYNON: $:1630
Comment: Rt=22.55  Contributor=Jahn  Study=20150527JahnMillerExudatesExtraction
Num Peaks: 5
388.8289 930 435.8364 605 287.8768 544 523.8735 513 390.8249 357

Name: C223
SYNON: $:00in-source
SYNON: $:04
SYNON: $:056
SYNON: $:06TOF
SYNON: $:07Waters Xevo G2 QTOF
SYNON: $:09Waters UPLC: C18 ACN Gradient
SYNON: $:10ESI
SYNON: $:11P
SYNON: $:12Ar
SYNON: $:1450-1200
SYNON: $:1630
Comment: Rt=25.32  Contributor=Jahn  Study=20150527JahnMillerExudatesExtraction
Num Peaks: 5
102.128 191684 266.2446 47558 103.1315 10365 267.2476 5537 74.0969 921

Name: C224
SYNON: $:00in-source
SYNON: $:04
SYNON: $:056
SYNON: $:06TOF
SYNON: $:07Waters Xevo G2 QTOF
SYNON: $:09Waters UPLC: C18 ACN Gradient
SYNON: $:10ESI
SYNON: $:11P
SYNON: $:12Ar
SYNON: $:1450-1200
SYNON: $:1630
Comment: Rt=1002.8  Contributor=Jahn  Study=20150527JahnMillerExudatesExtraction
Num Peaks: 4
147.9525 611 250.8627 180 344.8754 145 170.9291 13

Name: C225
SYNON: $:00in-source
SYNON: $:04
SYNON: $:056
SYNON: $:06TOF
SYNON: $:07Waters Xevo G2 QTOF
SYNON: $:09Waters UPLC: C18 ACN Gradient
SYNON: $:10ESI
SYNON: $:11P
SYNON: $:12Ar
SYNON: $:1450-1200
SYNON: $:1630
Comment: Rt=1003.6  Contributor=Jahn  Study=20150527JahnMillerExudatesExtraction
Num Peaks: 4
99.5127 20282 145.955 5940 91.5056 3214 115.9644 795

Name: C226
SYNON: $:00in-source
SYNON: $:04
SYNON: $:056
SYNON: $:06TOF
SYNON: $:07Waters Xevo G2 QTOF
SYNON: $:09Waters UPLC: C18 ACN Gradient
SYNON: $:10ESI
SYNON: $:11P
SYNON: $:12Ar
SYNON: $:1450-1200
SYNON: $:1630
Comment: Rt=1017.14  Contributor=Jahn  Study=20150527JahnMillerExudatesExtraction
Num Peaks: 4
158.0033 5125 98.5124 4683 182.9857 3316 97.9691 295

Name: C227
SYNON: $:00in-source
SYNON: $:04
SYNON: $:056
SYNON: $:06TOF
SYNON: $:07Waters Xevo G2 QTOF
SYNON: $:09Waters UPLC: C18 ACN Gradient
SYNON: $:10ESI
SYNON: $:11P
SYNON: $:12Ar
SYNON: $:1450-1200
SYNON: $:1630
Comment: Rt=1008.33  Contributor=Jahn  Study=20150527JahnMillerExudatesExtraction
Num Peaks: 4
182.9857 4210 89.5075 2709 113.9641 1634 97.9692 404

Name: C228
SYNON: $:00in-source
SYNON: $:04
SYNON: $:056
SYNON: $:06TOF
SYNON: $:07Waters Xevo G2 QTOF
SYNON: $:09Waters UPLC: C18 ACN Gradient
SYNON: $:10ESI
SYNON: $:11P
SYNON: $:12Ar
SYNON: $:1450-1200
SYNON: $:1630
Comment: Rt=419.83  Contributor=Jahn  Study=20150527JahnMillerExudatesExtraction
Num Peaks: 4
331.1914 2495 317.2123 1130 332.195 508 203.107 109

Name: C229
SYNON: $:00in-source
SYNON: $:04
SYNON: $:056
SYNON: $:06TOF
SYNON: $:07Waters Xevo G2 QTOF
SYNON: $:09Waters UPLC: C18 ACN Gradient
SYNON: $:10ESI
SYNON: $:11P
SYNON: $:12Ar
SYNON: $:1450-1200
SYNON: $:1630
Comment: Rt=378.73  Contributor=Jahn  Study=20150527JahnMillerExudatesExtraction
Num Peaks: 4
289.1443 938 219.1021 801 237.1489 702 511.2882 471

Name: C230
SYNON: $:00in-source
SYNON: $:04
SYNON: $:056
SYNON: $:06TOF
SYNON: $:07Waters Xevo G2 QTOF
SYNON: $:09Waters UPLC: C18 ACN Gradient
SYNON: $:10ESI
SYNON: $:11P
SYNON: $:12Ar
SYNON: $:1450-1200
SYNON: $:1630
Comment: Rt=343.13  Contributor=Jahn  Study=20150527JahnMillerExudatesExtraction
Num Peaks: 4
543.2787 4536 503.2856 1217 544.2828 1064 538.3249 900

Name: C231
SYNON: $:00in-source
SYNON: $:04
SYNON: $:056
SYNON: $:06TOF
SYNON: $:07Waters Xevo G2 QTOF
SYNON: $:09Waters UPLC: C18 ACN Gradient
SYNON: $:10ESI
SYNON: $:11P
SYNON: $:12Ar
SYNON: $:1450-1200
SYNON: $:1630
Comment: Rt=349.71  Contributor=Jahn  Study=20150527JahnMillerExudatesExtraction
Num Peaks: 4
543.2789 1376 503.284 539 200.1093 491 544.2832 373

Name: C232
SYNON: $:00in-source
SYNON: $:04
SYNON: $:056
SYNON: $:06TOF
SYNON: $:07Waters Xevo G2 QTOF
SYNON: $:09Waters UPLC: C18 ACN Gradient
SYNON: $:10ESI
SYNON: $:11P
SYNON: $:12Ar
SYNON: $:1450-1200
SYNON: $:1630
Comment: Rt=355  Contributor=Jahn  Study=20150527JahnMillerExudatesExtraction
Num Peaks: 4
185.118 1703 225.1111 638 203.1282 580 673.3422 310

Name: C233
SYNON: $:00in-source
SYNON: $:04
SYNON: $:056
SYNON: $:06TOF
SYNON: $:07Waters Xevo G2 QTOF
SYNON: $:09Waters UPLC: C18 ACN Gradient
SYNON: $:10ESI
SYNON: $:11P
SYNON: $:12Ar
SYNON: $:1450-1200
SYNON: $:1630
Comment: Rt=300.32  Contributor=Jahn  Study=20150527JahnMillerExudatesExtraction
Num Peaks: 4
186.2221 265877 187.2256 35854 188.2287 1918 130.1596 70

Name: C234
SYNON: $:00in-source
SYNON: $:04
SYNON: $:056
SYNON: $:06TOF
SYNON: $:07Waters Xevo G2 QTOF
SYNON: $:09Waters UPLC: C18 ACN Gradient
SYNON: $:10ESI
SYNON: $:11P
SYNON: $:12Ar
SYNON: $:1450-1200
SYNON: $:1630
Comment: Rt=252.5  Contributor=Jahn  Study=20150527JahnMillerExudatesExtraction
Num Peaks: 4
185.1185 1006 227.0895 385 274.1806 270 357.135 180

Name: C235
SYNON: $:00in-source
SYNON: $:04
SYNON: $:056
SYNON: $:06TOF
SYNON: $:07Waters Xevo G2 QTOF
SYNON: $:09Waters UPLC: C18 ACN Gradient
SYNON: $:10ESI
SYNON: $:11P
SYNON: $:12Ar
SYNON: $:1450-1200
SYNON: $:1630
Comment: Rt=171.18  Contributor=Jahn  Study=20150527JahnMillerExudatesExtraction
Num Peaks: 4
182.0715 1724 263.1165 1115 409.1381 595 85.0655 538

Name: C236
SYNON: $:00in-source
SYNON: $:04
SYNON: $:056
SYNON: $:06TOF
SYNON: $:07Waters Xevo G2 QTOF
SYNON: $:09Waters UPLC: C18 ACN Gradient
SYNON: $:10ESI
SYNON: $:11P
SYNON: $:12Ar
SYNON: $:1450-1200
SYNON: $:1630
Comment: Rt=175.29  Contributor=Jahn  Study=20150527JahnMillerExudatesExtraction
Num Peaks: 4
205.0978 13013 188.0712 5687 206.1016 1488 516.1984 829

Name: C237
SYNON: $:00in-source
SYNON: $:04
SYNON: $:056
SYNON: $:06TOF
SYNON: $:07Waters Xevo G2 QTOF
SYNON: $:09Waters UPLC: C18 ACN Gradient
SYNON: $:10ESI
SYNON: $:11P
SYNON: $:12Ar
SYNON: $:1450-1200
SYNON: $:1630
Comment: Rt=204.46  Contributor=Jahn  Study=20150527JahnMillerExudatesExtraction
Num Peaks: 4
167.1069 1266 185.1176 705 195.0902 591 213.0744 514

Name: C238
SYNON: $:00in-source
SYNON: $:04
SYNON: $:056
SYNON: $:06TOF
SYNON: $:07Waters Xevo G2 QTOF
SYNON: $:09Waters UPLC: C18 ACN Gradient
SYNON: $:10ESI
SYNON: $:11P
SYNON: $:12Ar
SYNON: $:1450-1200
SYNON: $:1630
Comment: Rt=551.4  Contributor=Jahn  Study=20150527JahnMillerExudatesExtraction
Num Peaks: 4
715.5201 1850 732.5484 1212 737.5036 1100 738.5074 445

Name: C239
SYNON: $:00in-source
SYNON: $:04
SYNON: $:056
SYNON: $:06TOF
SYNON: $:07Waters Xevo G2 QTOF
SYNON: $:09Waters UPLC: C18 ACN Gradient
SYNON: $:10ESI
SYNON: $:11P
SYNON: $:12Ar
SYNON: $:1450-1200
SYNON: $:1630
Comment: Rt=575.97  Contributor=Jahn  Study=20150527JahnMillerExudatesExtraction
Num Peaks: 4
219.1751 6606 220.1782 875 353.2123 502 179.0976 409

Name: C240
SYNON: $:00in-source
SYNON: $:04
SYNON: $:056
SYNON: $:06TOF
SYNON: $:07Waters Xevo G2 QTOF
SYNON: $:09Waters UPLC: C18 ACN Gradient
SYNON: $:10ESI
SYNON: $:11P
SYNON: $:12Ar
SYNON: $:1450-1200
SYNON: $:1630
Comment: Rt=684.07  Contributor=Jahn  Study=20150527JahnMillerExudatesExtraction
Num Peaks: 4
604.7482 2294 605.0815 2154 619.756 1928 634.0975 1321

Name: C241
SYNON: $:00in-source
SYNON: $:04
SYNON: $:056
SYNON: $:06TOF
SYNON: $:07Waters Xevo G2 QTOF
SYNON: $:09Waters UPLC: C18 ACN Gradient
SYNON: $:10ESI
SYNON: $:11P
SYNON: $:12Ar
SYNON: $:1450-1200
SYNON: $:1630
Comment: Rt=687.59  Contributor=Jahn  Study=20150527JahnMillerExudatesExtraction
Num Peaks: 4
149.1328 81 97.1017 44 95.0859 33 69.0702 13

Name: C242
SYNON: $:00in-source
SYNON: $:04
SYNON: $:056
SYNON: $:06TOF
SYNON: $:07Waters Xevo G2 QTOF
SYNON: $:09Waters UPLC: C18 ACN Gradient
SYNON: $:10ESI
SYNON: $:11P
SYNON: $:12Ar
SYNON: $:1450-1200
SYNON: $:1630
Comment: Rt=689.15  Contributor=Jahn  Study=20150527JahnMillerExudatesExtraction
Num Peaks: 4
546.0452 2879 504.3735 2272 525.3527 2021 838.0664 582

Name: C243
SYNON: $:00in-source
SYNON: $:04
SYNON: $:056
SYNON: $:06TOF
SYNON: $:07Waters Xevo G2 QTOF
SYNON: $:09Waters UPLC: C18 ACN Gradient
SYNON: $:10ESI
SYNON: $:11P
SYNON: $:12Ar
SYNON: $:1450-1200
SYNON: $:1630
Comment: Rt=699.68  Contributor=Jahn  Study=20150527JahnMillerExudatesExtraction
Num Peaks: 4
664.4647 4616 664.971 3005 672.9846 1372 683.9734 1209

Name: C244
SYNON: $:00in-source
SYNON: $:04
SYNON: $:056
SYNON: $:06TOF
SYNON: $:07Waters Xevo G2 QTOF
SYNON: $:09Waters UPLC: C18 ACN Gradient
SYNON: $:10ESI
SYNON: $:11P
SYNON: $:12Ar
SYNON: $:1450-1200
SYNON: $:1630
Comment: Rt=719.33  Contributor=Jahn  Study=20150527JahnMillerExudatesExtraction
Num Peaks: 4
568.9045 7701 576.9154 4273 587.9052 3837 590.3877 2487

Name: C245
SYNON: $:00in-source
SYNON: $:04
SYNON: $:056
SYNON: $:06TOF
SYNON: $:07Waters Xevo G2 QTOF
SYNON: $:09Waters UPLC: C18 ACN Gradient
SYNON: $:10ESI
SYNON: $:11P
SYNON: $:12Ar
SYNON: $:1450-1200
SYNON: $:1630
Comment: Rt=734.14  Contributor=Jahn  Study=20150527JahnMillerExudatesExtraction
Num Peaks: 4
408.3084 766 228.1963 620 291.2171 100 175.1332 61

Name: C246
SYNON: $:00in-source
SYNON: $:04
SYNON: $:056
SYNON: $:06TOF
SYNON: $:07Waters Xevo G2 QTOF
SYNON: $:09Waters UPLC: C18 ACN Gradient
SYNON: $:10ESI
SYNON: $:11P
SYNON: $:12Ar
SYNON: $:1450-1200
SYNON: $:1630
Comment: Rt=733.6  Contributor=Jahn  Study=20150527JahnMillerExudatesExtraction
Num Peaks: 4
555.3885 3880 570.417 3750 561.0592 1834 833.0719 1442

Name: C247
SYNON: $:00in-source
SYNON: $:04
SYNON: $:056
SYNON: $:06TOF
SYNON: $:07Waters Xevo G2 QTOF
SYNON: $:09Waters UPLC: C18 ACN Gradient
SYNON: $:10ESI
SYNON: $:11P
SYNON: $:12Ar
SYNON: $:1450-1200
SYNON: $:1630
Comment: Rt=802.99  Contributor=Jahn  Study=20150527JahnMillerExudatesExtraction
Num Peaks: 4
99.0557 6210 668.4783 541 221.1399 85 133.0863 44

Name: C248
SYNON: $:00in-source
SYNON: $:04
SYNON: $:056
SYNON: $:06TOF
SYNON: $:07Waters Xevo G2 QTOF
SYNON: $:09Waters UPLC: C18 ACN Gradient
SYNON: $:10ESI
SYNON: $:11P
SYNON: $:12Ar
SYNON: $:1450-1200
SYNON: $:1630
Comment: Rt=795.68  Contributor=Jahn  Study=20150527JahnMillerExudatesExtraction
Num Peaks: 4
584.4133 2621 693.0016 2402 584.0796 2281 590.0868 1681

Name: C249
SYNON: $:00in-source
SYNON: $:04
SYNON: $:056
SYNON: $:06TOF
SYNON: $:07Waters Xevo G2 QTOF
SYNON: $:09Waters UPLC: C18 ACN Gradient
SYNON: $:10ESI
SYNON: $:11P
SYNON: $:12Ar
SYNON: $:1450-1200
SYNON: $:1630
Comment: Rt=743.29  Contributor=Jahn  Study=20150527JahnMillerExudatesExtraction
Num Peaks: 4
177.1131 132 133.0866 56 89.0601 17 970.6726 16

Name: C250
SYNON: $:00in-source
SYNON: $:04
SYNON: $:056
SYNON: $:06TOF
SYNON: $:07Waters Xevo G2 QTOF
SYNON: $:09Waters UPLC: C18 ACN Gradient
SYNON: $:10ESI
SYNON: $:11P
SYNON: $:12Ar
SYNON: $:1450-1200
SYNON: $:1630
Comment: Rt=743.47  Contributor=Jahn  Study=20150527JahnMillerExudatesExtraction
Num Peaks: 4
722.5063 3523 619.4089 3265 723.0124 2941 742.0176 1100

Name: C251
SYNON: $:00in-source
SYNON: $:04
SYNON: $:056
SYNON: $:06TOF
SYNON: $:07Waters Xevo G2 QTOF
SYNON: $:09Waters UPLC: C18 ACN Gradient
SYNON: $:10ESI
SYNON: $:11P
SYNON: $:12Ar
SYNON: $:1450-1200
SYNON: $:1630
Comment: Rt=749.79  Contributor=Jahn  Study=20150527JahnMillerExudatesExtraction
Num Peaks: 4
604.4214 6519 604.0866 5425 604.7558 2703 623.1008 1360

Name: C252
SYNON: $:00in-source
SYNON: $:04
SYNON: $:056
SYNON: $:06TOF
SYNON: $:07Waters Xevo G2 QTOF
SYNON: $:09Waters UPLC: C18 ACN Gradient
SYNON: $:10ESI
SYNON: $:11P
SYNON: $:12Ar
SYNON: $:1450-1200
SYNON: $:1630
Comment: Rt=750.38  Contributor=Jahn  Study=20150527JahnMillerExudatesExtraction
Num Peaks: 4
609.7575 3083 608.0915 1125 254.144 38 210.1175 29

Name: C253
SYNON: $:00in-source
SYNON: $:04
SYNON: $:056
SYNON: $:06TOF
SYNON: $:07Waters Xevo G2 QTOF
SYNON: $:09Waters UPLC: C18 ACN Gradient
SYNON: $:10ESI
SYNON: $:11P
SYNON: $:12Ar
SYNON: $:1450-1200
SYNON: $:1630
Comment: Rt=752.36  Contributor=Jahn  Study=20150527JahnMillerExudatesExtraction
Num Peaks: 4
715.5125 1671 563.3777 293 190.121 54 212.134 41

Name: C254
SYNON: $:00in-source
SYNON: $:04
SYNON: $:056
SYNON: $:06TOF
SYNON: $:07Waters Xevo G2 QTOF
SYNON: $:09Waters UPLC: C18 ACN Gradient
SYNON: $:10ESI
SYNON: $:11P
SYNON: $:12Ar
SYNON: $:1450-1200
SYNON: $:1630
Comment: Rt=776.59  Contributor=Jahn  Study=20150527JahnMillerExudatesExtraction
Num Peaks: 4
513.8696 2696 572.0594 1515 578.0703 1096 516.3497 1090

Name: C255
SYNON: $:00in-source
SYNON: $:04
SYNON: $:056
SYNON: $:06TOF
SYNON: $:07Waters Xevo G2 QTOF
SYNON: $:09Waters UPLC: C18 ACN Gradient
SYNON: $:10ESI
SYNON: $:11P
SYNON: $:12Ar
SYNON: $:1450-1200
SYNON: $:1630
Comment: Rt=766.14  Contributor=Jahn  Study=20150527JahnMillerExudatesExtraction
Num Peaks: 4
638.442 4591 729.5171 4101 730.0197 3106 969.671 33

Name: C256
SYNON: $:00in-source
SYNON: $:04
SYNON: $:056
SYNON: $:06TOF
SYNON: $:07Waters Xevo G2 QTOF
SYNON: $:09Waters UPLC: C18 ACN Gradient
SYNON: $:10ESI
SYNON: $:11P
SYNON: $:12Ar
SYNON: $:1450-1200
SYNON: $:1630
Comment: Rt=760.58  Contributor=Jahn  Study=20150527JahnMillerExudatesExtraction
Num Peaks: 4
657.4695 1742 701.4913 1263 621.4183 702 102.068 90

Name: C257
SYNON: $:00in-source
SYNON: $:04
SYNON: $:056
SYNON: $:06TOF
SYNON: $:07Waters Xevo G2 QTOF
SYNON: $:09Waters UPLC: C18 ACN Gradient
SYNON: $:10ESI
SYNON: $:11P
SYNON: $:12Ar
SYNON: $:1450-1200
SYNON: $:1630
Comment: Rt=762  Contributor=Jahn  Study=20150527JahnMillerExudatesExtraction
Num Peaks: 4
177.1129 136 243.1525 123 115.0757 59 87.0445 32

Name: C258
SYNON: $:00in-source
SYNON: $:04
SYNON: $:056
SYNON: $:06TOF
SYNON: $:07Waters Xevo G2 QTOF
SYNON: $:09Waters UPLC: C18 ACN Gradient
SYNON: $:10ESI
SYNON: $:11P
SYNON: $:12Ar
SYNON: $:1450-1200
SYNON: $:1630
Comment: Rt=609.8  Contributor=Jahn  Study=20150527JahnMillerExudatesExtraction
Num Peaks: 4
331.2271 3065 283.2276 1638 301.2375 793 332.2315 589

Name: C259
SYNON: $:00in-source
SYNON: $:04
SYNON: $:056
SYNON: $:06TOF
SYNON: $:07Waters Xevo G2 QTOF
SYNON: $:09Waters UPLC: C18 ACN Gradient
SYNON: $:10ESI
SYNON: $:11P
SYNON: $:12Ar
SYNON: $:1450-1200
SYNON: $:1630
Comment: Rt=671.16  Contributor=Jahn  Study=20150527JahnMillerExudatesExtraction
Num Peaks: 4
557.8069 1278 415.1444 1172 378.1954 1111 413.1423 624

Name: C260
SYNON: $:00in-source
SYNON: $:04
SYNON: $:056
SYNON: $:06TOF
SYNON: $:07Waters Xevo G2 QTOF
SYNON: $:09Waters UPLC: C18 ACN Gradient
SYNON: $:10ESI
SYNON: $:11P
SYNON: $:12Ar
SYNON: $:1450-1200
SYNON: $:1630
Comment: Rt=673.86  Contributor=Jahn  Study=20150527JahnMillerExudatesExtraction
Num Peaks: 4
510.3598 8709 510.8631 4362 1019.7068 882 1041.6918 721

Name: C261
SYNON: $:00in-source
SYNON: $:04
SYNON: $:056
SYNON: $:06TOF
SYNON: $:07Waters Xevo G2 QTOF
SYNON: $:09Waters UPLC: C18 ACN Gradient
SYNON: $:10ESI
SYNON: $:11P
SYNON: $:12Ar
SYNON: $:1450-1200
SYNON: $:1630
Comment: Rt=671.86  Contributor=Jahn  Study=20150527JahnMillerExudatesExtraction
Num Peaks: 4
723.4974 2554 724.0015 1982 743.009 830 732.0154 680

Name: C262
SYNON: $:00in-source
SYNON: $:04
SYNON: $:056
SYNON: $:06TOF
SYNON: $:07Waters Xevo G2 QTOF
SYNON: $:09Waters UPLC: C18 ACN Gradient
SYNON: $:10ESI
SYNON: $:11P
SYNON: $:12Ar
SYNON: $:1450-1200
SYNON: $:1630
Comment: Rt=670.3  Contributor=Jahn  Study=20150527JahnMillerExudatesExtraction
Num Peaks: 4
745.5137 2301 746.0128 1497 768.0265 1101 754.0291 793

Name: C263
SYNON: $:00in-source
SYNON: $:04
SYNON: $:056
SYNON: $:06TOF
SYNON: $:07Waters Xevo G2 QTOF
SYNON: $:09Waters UPLC: C18 ACN Gradient
SYNON: $:10ESI
SYNON: $:11P
SYNON: $:12Ar
SYNON: $:1450-1200
SYNON: $:1630
Comment: Rt=679.32  Contributor=Jahn  Study=20150527JahnMillerExudatesExtraction
Num Peaks: 4
613.4343 2834 613.9381 1534 591.9244 1342 632.9428 1007

Name: C264
SYNON: $:00in-source
SYNON: $:04
SYNON: $:056
SYNON: $:06TOF
SYNON: $:07Waters Xevo G2 QTOF
SYNON: $:09Waters UPLC: C18 ACN Gradient
SYNON: $:10ESI
SYNON: $:11P
SYNON: $:12Ar
SYNON: $:1450-1200
SYNON: $:1630
Comment: Rt=666.28  Contributor=Jahn  Study=20150527JahnMillerExudatesExtraction
Num Peaks: 4
570.4584 2561 575.4144 1192 482.4055 887 531.3862 685

Name: C265
SYNON: $:00in-source
SYNON: $:04
SYNON: $:056
SYNON: $:06TOF
SYNON: $:07Waters Xevo G2 QTOF
SYNON: $:09Waters UPLC: C18 ACN Gradient
SYNON: $:10ESI
SYNON: $:11P
SYNON: $:12Ar
SYNON: $:1450-1200
SYNON: $:1630
Comment: Rt=648.87  Contributor=Jahn  Study=20150527JahnMillerExudatesExtraction
Num Peaks: 4
716.4963 1943 698.5111 1190 716.9912 1084 720.4948 652

Name: C266
SYNON: $:00in-source
SYNON: $:04
SYNON: $:056
SYNON: $:06TOF
SYNON: $:07Waters Xevo G2 QTOF
SYNON: $:09Waters UPLC: C18 ACN Gradient
SYNON: $:10ESI
SYNON: $:11P
SYNON: $:12Ar
SYNON: $:1450-1200
SYNON: $:1630
Comment: Rt=437.77  Contributor=Jahn  Study=20150527JahnMillerExudatesExtraction
Num Peaks: 4
177.1276 834 179.1079 594 533.293 546 219.1384 228

Name: C267
SYNON: $:00in-source
SYNON: $:04
SYNON: $:056
SYNON: $:06TOF
SYNON: $:07Waters Xevo G2 QTOF
SYNON: $:09Waters UPLC: C18 ACN Gradient
SYNON: $:10ESI
SYNON: $:11P
SYNON: $:12Ar
SYNON: $:1450-1200
SYNON: $:1630
Comment: Rt=439.7  Contributor=Jahn  Study=20150527JahnMillerExudatesExtraction
Num Peaks: 4
330.2647 5562 331.268 975 270.2433 65 116.0707 45

Name: C268
SYNON: $:00in-source
SYNON: $:04
SYNON: $:056
SYNON: $:06TOF
SYNON: $:07Waters Xevo G2 QTOF
SYNON: $:09Waters UPLC: C18 ACN Gradient
SYNON: $:10ESI
SYNON: $:11P
SYNON: $:12Ar
SYNON: $:1450-1200
SYNON: $:1630
Comment: Rt=448.04  Contributor=Jahn  Study=20150527JahnMillerExudatesExtraction
Num Peaks: 4
569.3529 2328 591.3364 2265 586.3803 2177 592.3378 553

Name: C269
SYNON: $:00in-source
SYNON: $:04
SYNON: $:056
SYNON: $:06TOF
SYNON: $:07Waters Xevo G2 QTOF
SYNON: $:09Waters UPLC: C18 ACN Gradient
SYNON: $:10ESI
SYNON: $:11P
SYNON: $:12Ar
SYNON: $:1450-1200
SYNON: $:1630
Comment: Rt=446.51  Contributor=Jahn  Study=20150527JahnMillerExudatesExtraction
Num Peaks: 4
214.2535 1093 297.2426 618 334.2398 535 315.2552 396

Name: C270
SYNON: $:00in-source
SYNON: $:04
SYNON: $:056
SYNON: $:06TOF
SYNON: $:07Waters Xevo G2 QTOF
SYNON: $:09Waters UPLC: C18 ACN Gradient
SYNON: $:10ESI
SYNON: $:11P
SYNON: $:12Ar
SYNON: $:1450-1200
SYNON: $:1630
Comment: Rt=522.46  Contributor=Jahn  Study=20150527JahnMillerExudatesExtraction
Num Peaks: 4
200.2012 1923 383.2596 1075 191.1431 1045 366.2513 893

Name: C271
SYNON: $:00in-source
SYNON: $:04
SYNON: $:056
SYNON: $:06TOF
SYNON: $:07Waters Xevo G2 QTOF
SYNON: $:09Waters UPLC: C18 ACN Gradient
SYNON: $:10ESI
SYNON: $:11P
SYNON: $:12Ar
SYNON: $:1450-1200
SYNON: $:1630
Comment: Rt=522.97  Contributor=Jahn  Study=20150527JahnMillerExudatesExtraction
Num Peaks: 4
354.2641 4220 277.2166 3655 196.6107 3133 351.1865 1384

Name: C272
SYNON: $:00in-source
SYNON: $:04
SYNON: $:056
SYNON: $:06TOF
SYNON: $:07Waters Xevo G2 QTOF
SYNON: $:09Waters UPLC: C18 ACN Gradient
SYNON: $:10ESI
SYNON: $:11P
SYNON: $:12Ar
SYNON: $:1450-1200
SYNON: $:1630
Comment: Rt=501.38  Contributor=Jahn  Study=20150527JahnMillerExudatesExtraction
Num Peaks: 4
746.485 4333 747.4896 1673 558.38 748 142.1229 56

Name: C273
SYNON: $:00in-source
SYNON: $:04
SYNON: $:056
SYNON: $:06TOF
SYNON: $:07Waters Xevo G2 QTOF
SYNON: $:09Waters UPLC: C18 ACN Gradient
SYNON: $:10ESI
SYNON: $:11P
SYNON: $:12Ar
SYNON: $:1450-1200
SYNON: $:1630
Comment: Rt=480.18  Contributor=Jahn  Study=20150527JahnMillerExudatesExtraction
Num Peaks: 4
167.07 1442 149.0601 247 95.0495 73 121.0288 19

Name: C274
SYNON: $:00in-source
SYNON: $:04
SYNON: $:056
SYNON: $:06TOF
SYNON: $:07Waters Xevo G2 QTOF
SYNON: $:09Waters UPLC: C18 ACN Gradient
SYNON: $:10ESI
SYNON: $:11P
SYNON: $:12Ar
SYNON: $:1450-1200
SYNON: $:1630
Comment: Rt=480.06  Contributor=Jahn  Study=20150527JahnMillerExudatesExtraction
Num Peaks: 4
195.1021 14482 295.1913 1910 196.1057 1533 178.5687 1088

Name: C275
SYNON: $:00in-source
SYNON: $:04
SYNON: $:056
SYNON: $:06TOF
SYNON: $:07Waters Xevo G2 QTOF
SYNON: $:09Waters UPLC: C18 ACN Gradient
SYNON: $:10ESI
SYNON: $:11P
SYNON: $:12Ar
SYNON: $:1450-1200
SYNON: $:1630
Comment: Rt=21.44  Contributor=Jahn  Study=20150527JahnMillerExudatesExtraction
Num Peaks: 4
128.9966 1908 257.9692 1000 103.9831 469 85.9725 189

Name: C276
SYNON: $:00in-source
SYNON: $:04
SYNON: $:056
SYNON: $:06TOF
SYNON: $:07Waters Xevo G2 QTOF
SYNON: $:09Waters UPLC: C18 ACN Gradient
SYNON: $:10ESI
SYNON: $:11P
SYNON: $:12Ar
SYNON: $:1450-1200
SYNON: $:1630
Comment: Rt=22.69  Contributor=Jahn  Study=20150527JahnMillerExudatesExtraction
Num Peaks: 4
272.9353 4203 231.9089 2831 85.029 2009 193.9987 1359

Name: C277
SYNON: $:00in-source
SYNON: $:04
SYNON: $:056
SYNON: $:06TOF
SYNON: $:07Waters Xevo G2 QTOF
SYNON: $:09Waters UPLC: C18 ACN Gradient
SYNON: $:10ESI
SYNON: $:11P
SYNON: $:12Ar
SYNON: $:1450-1200
SYNON: $:1630
Comment: Rt=22.78  Contributor=Jahn  Study=20150527JahnMillerExudatesExtraction
Num Peaks: 4
142.9769 10019 101.9504 4958 184.0037 3418 289.9257 1648

Name: C278
SYNON: $:00in-source
SYNON: $:04
SYNON: $:056
SYNON: $:06TOF
SYNON: $:07Waters Xevo G2 QTOF
SYNON: $:09Waters UPLC: C18 ACN Gradient
SYNON: $:10ESI
SYNON: $:11P
SYNON: $:12Ar
SYNON: $:1450-1200
SYNON: $:1630
Comment: Rt=19.15  Contributor=Jahn  Study=20150527JahnMillerExudatesExtraction
Num Peaks: 4
430.8713 1144 605.2958 867 821.3904 821 995.6656 517

Name: C279
SYNON: $:00in-source
SYNON: $:04
SYNON: $:056
SYNON: $:06TOF
SYNON: $:07Waters Xevo G2 QTOF
SYNON: $:09Waters UPLC: C18 ACN Gradient
SYNON: $:10ESI
SYNON: $:11P
SYNON: $:12Ar
SYNON: $:1450-1200
SYNON: $:1630
Comment: Rt=24.59  Contributor=Jahn  Study=20150527JahnMillerExudatesExtraction
Num Peaks: 4
365.1058 4864 444.0673 1202 261.0294 914 427.0759 735

Name: C280
SYNON: $:00in-source
SYNON: $:04
SYNON: $:056
SYNON: $:06TOF
SYNON: $:07Waters Xevo G2 QTOF
SYNON: $:09Waters UPLC: C18 ACN Gradient
SYNON: $:10ESI
SYNON: $:11P
SYNON: $:12Ar
SYNON: $:1450-1200
SYNON: $:1630
Comment: Rt=24.26  Contributor=Jahn  Study=20150527JahnMillerExudatesExtraction
Num Peaks: 4
98.9779 29384 118.0872 9293 118.1231 7082 174.9203 4401

Name: C281
SYNON: $:00in-source
SYNON: $:04
SYNON: $:056
SYNON: $:06TOF
SYNON: $:07Waters Xevo G2 QTOF
SYNON: $:09Waters UPLC: C18 ACN Gradient
SYNON: $:10ESI
SYNON: $:11P
SYNON: $:12Ar
SYNON: $:1450-1200
SYNON: $:1630
Comment: Rt=23.37  Contributor=Jahn  Study=20150527JahnMillerExudatesExtraction
Num Peaks: 4
349.1324 1445 198.0971 1315 180.0871 1168 187.079 1157

Name: C282
SYNON: $:00in-source
SYNON: $:04
SYNON: $:056
SYNON: $:06TOF
SYNON: $:07Waters Xevo G2 QTOF
SYNON: $:09Waters UPLC: C18 ACN Gradient
SYNON: $:10ESI
SYNON: $:11P
SYNON: $:12Ar
SYNON: $:1450-1200
SYNON: $:1630
Comment: Rt=43.51  Contributor=Jahn  Study=20150527JahnMillerExudatesExtraction
Num Peaks: 4
102.1281 159645 103.1313 9108 239.2258 3284 301.2166 2067

Name: C283
SYNON: $:00in-source
SYNON: $:04
SYNON: $:056
SYNON: $:06TOF
SYNON: $:07Waters Xevo G2 QTOF
SYNON: $:09Waters UPLC: C18 ACN Gradient
SYNON: $:10ESI
SYNON: $:11P
SYNON: $:12Ar
SYNON: $:1450-1200
SYNON: $:1630
Comment: Rt=1170.9  Contributor=Jahn  Study=20150527JahnMillerExudatesExtraction
Num Peaks: 3
141.9592 11551 182.986 1567 97.9691 452

Name: C284
SYNON: $:00in-source
SYNON: $:04
SYNON: $:056
SYNON: $:06TOF
SYNON: $:07Waters Xevo G2 QTOF
SYNON: $:09Waters UPLC: C18 ACN Gradient
SYNON: $:10ESI
SYNON: $:11P
SYNON: $:12Ar
SYNON: $:1450-1200
SYNON: $:1630
Comment: Rt=1026.73  Contributor=Jahn  Study=20150527JahnMillerExudatesExtraction
Num Peaks: 3
158.962 3519 132.0039 1577 113.9642 820

Name: C285
SYNON: $:00in-source
SYNON: $:04
SYNON: $:056
SYNON: $:06TOF
SYNON: $:07Waters Xevo G2 QTOF
SYNON: $:09Waters UPLC: C18 ACN Gradient
SYNON: $:10ESI
SYNON: $:11P
SYNON: $:12Ar
SYNON: $:1450-1200
SYNON: $:1630
Comment: Rt=1028.77  Contributor=Jahn  Study=20150527JahnMillerExudatesExtraction
Num Peaks: 3
186.9571 2208 125.9867 1821 97.9691 331

Name: C286
SYNON: $:00in-source
SYNON: $:04
SYNON: $:056
SYNON: $:06TOF
SYNON: $:07Waters Xevo G2 QTOF
SYNON: $:09Waters UPLC: C18 ACN Gradient
SYNON: $:10ESI
SYNON: $:11P
SYNON: $:12Ar
SYNON: $:1450-1200
SYNON: $:1630
Comment: Rt=1136.54  Contributor=Jahn  Study=20150527JahnMillerExudatesExtraction
Num Peaks: 3
141.9591 12246 182.9859 1846 97.9691 502

Name: C287
SYNON: $:00in-source
SYNON: $:04
SYNON: $:056
SYNON: $:06TOF
SYNON: $:07Waters Xevo G2 QTOF
SYNON: $:09Waters UPLC: C18 ACN Gradient
SYNON: $:10ESI
SYNON: $:11P
SYNON: $:12Ar
SYNON: $:1450-1200
SYNON: $:1630
Comment: Rt=1118.64  Contributor=Jahn  Study=20150527JahnMillerExudatesExtraction
Num Peaks: 3
141.9591 12908 182.9858 1807 97.9692 474

Name: C288
SYNON: $:00in-source
SYNON: $:04
SYNON: $:056
SYNON: $:06TOF
SYNON: $:07Waters Xevo G2 QTOF
SYNON: $:09Waters UPLC: C18 ACN Gradient
SYNON: $:10ESI
SYNON: $:11P
SYNON: $:12Ar
SYNON: $:1450-1200
SYNON: $:1630
Comment: Rt=403.14  Contributor=Jahn  Study=20150527JahnMillerExudatesExtraction
Num Peaks: 3
475.2527 2088 470.2968 1704 275.1656 655

Name: C289
SYNON: $:00in-source
SYNON: $:04
SYNON: $:056
SYNON: $:06TOF
SYNON: $:07Waters Xevo G2 QTOF
SYNON: $:09Waters UPLC: C18 ACN Gradient
SYNON: $:10ESI
SYNON: $:11P
SYNON: $:12Ar
SYNON: $:1450-1200
SYNON: $:1630
Comment: Rt=391.05  Contributor=Jahn  Study=20150527JahnMillerExudatesExtraction
Num Peaks: 3
347.185 1481 369.1682 537 281.1753 442

Name: C290
SYNON: $:00in-source
SYNON: $:04
SYNON: $:056
SYNON: $:06TOF
SYNON: $:07Waters Xevo G2 QTOF
SYNON: $:09Waters UPLC: C18 ACN Gradient
SYNON: $:10ESI
SYNON: $:11P
SYNON: $:12Ar
SYNON: $:1450-1200
SYNON: $:1630
Comment: Rt=325.33  Contributor=Jahn  Study=20150527JahnMillerExudatesExtraction
Num Peaks: 3
359.1683 1818 211.1325 927 233.116 869

Name: C291
SYNON: $:00in-source
SYNON: $:04
SYNON: $:056
SYNON: $:06TOF
SYNON: $:07Waters Xevo G2 QTOF
SYNON: $:09Waters UPLC: C18 ACN Gradient
SYNON: $:10ESI
SYNON: $:11P
SYNON: $:12Ar
SYNON: $:1450-1200
SYNON: $:1630
Comment: Rt=328.53  Contributor=Jahn  Study=20150527JahnMillerExudatesExtraction
Num Peaks: 3
411.1996 1411 371.2075 876 406.2449 632

Name: C292
SYNON: $:00in-source
SYNON: $:04
SYNON: $:056
SYNON: $:06TOF
SYNON: $:07Waters Xevo G2 QTOF
SYNON: $:09Waters UPLC: C18 ACN Gradient
SYNON: $:10ESI
SYNON: $:11P
SYNON: $:12Ar
SYNON: $:1450-1200
SYNON: $:1630
Comment: Rt=380.95  Contributor=Jahn  Study=20150527JahnMillerExudatesExtraction
Num Peaks: 3
163.1124 1636 195.1022 439 107.0495 67

Name: C293
SYNON: $:00in-source
SYNON: $:04
SYNON: $:056
SYNON: $:06TOF
SYNON: $:07Waters Xevo G2 QTOF
SYNON: $:09Waters UPLC: C18 ACN Gradient
SYNON: $:10ESI
SYNON: $:11P
SYNON: $:12Ar
SYNON: $:1450-1200
SYNON: $:1630
Comment: Rt=280.49  Contributor=Jahn  Study=20150527JahnMillerExudatesExtraction
Num Peaks: 3
171.1024 1702 195.0968 443 229.1436 441

Name: C294
SYNON: $:00in-source
SYNON: $:04
SYNON: $:056
SYNON: $:06TOF
SYNON: $:07Waters Xevo G2 QTOF
SYNON: $:09Waters UPLC: C18 ACN Gradient
SYNON: $:10ESI
SYNON: $:11P
SYNON: $:12Ar
SYNON: $:1450-1200
SYNON: $:1630
Comment: Rt=281.71  Contributor=Jahn  Study=20150527JahnMillerExudatesExtraction
Num Peaks: 3
611.2004 1020 209.1155 920 169.1231 692

Name: C295
SYNON: $:00in-source
SYNON: $:04
SYNON: $:056
SYNON: $:06TOF
SYNON: $:07Waters Xevo G2 QTOF
SYNON: $:09Waters UPLC: C18 ACN Gradient
SYNON: $:10ESI
SYNON: $:11P
SYNON: $:12Ar
SYNON: $:1450-1200
SYNON: $:1630
Comment: Rt=156.19  Contributor=Jahn  Study=20150527JahnMillerExudatesExtraction
Num Peaks: 3
275.1105 11169 527.2313 3231 276.1138 1013

Name: C296
SYNON: $:00in-source
SYNON: $:04
SYNON: $:056
SYNON: $:06TOF
SYNON: $:07Waters Xevo G2 QTOF
SYNON: $:09Waters UPLC: C18 ACN Gradient
SYNON: $:10ESI
SYNON: $:11P
SYNON: $:12Ar
SYNON: $:1450-1200
SYNON: $:1630
Comment: Rt=146.11  Contributor=Jahn  Study=20150527JahnMillerExudatesExtraction
Num Peaks: 3
102.1282 8878 130.1597 2215 414.0517 2143

Name: C297
SYNON: $:00in-source
SYNON: $:04
SYNON: $:056
SYNON: $:06TOF
SYNON: $:07Waters Xevo G2 QTOF
SYNON: $:09Waters UPLC: C18 ACN Gradient
SYNON: $:10ESI
SYNON: $:11P
SYNON: $:12Ar
SYNON: $:1450-1200
SYNON: $:1630
Comment: Rt=168.34  Contributor=Jahn  Study=20150527JahnMillerExudatesExtraction
Num Peaks: 3
447.1479 2758 319.1384 599 448.1527 437

Name: C298
SYNON: $:00in-source
SYNON: $:04
SYNON: $:056
SYNON: $:06TOF
SYNON: $:07Waters Xevo G2 QTOF
SYNON: $:09Waters UPLC: C18 ACN Gradient
SYNON: $:10ESI
SYNON: $:11P
SYNON: $:12Ar
SYNON: $:1450-1200
SYNON: $:1630
Comment: Rt=180.58  Contributor=Jahn  Study=20150527JahnMillerExudatesExtraction
Num Peaks: 3
261.1331 5822 262.1478 669 86.0969 23

Name: C299
SYNON: $:00in-source
SYNON: $:04
SYNON: $:056
SYNON: $:06TOF
SYNON: $:07Waters Xevo G2 QTOF
SYNON: $:09Waters UPLC: C18 ACN Gradient
SYNON: $:10ESI
SYNON: $:11P
SYNON: $:12Ar
SYNON: $:1450-1200
SYNON: $:1630
Comment: Rt=213.26  Contributor=Jahn  Study=20150527JahnMillerExudatesExtraction
Num Peaks: 3
219.0217 95 281.014 36 322.0408 27

Name: C300
SYNON: $:00in-source
SYNON: $:04
SYNON: $:056
SYNON: $:06TOF
SYNON: $:07Waters Xevo G2 QTOF
SYNON: $:09Waters UPLC: C18 ACN Gradient
SYNON: $:10ESI
SYNON: $:11P
SYNON: $:12Ar
SYNON: $:1450-1200
SYNON: $:1630
Comment: Rt=215.63  Contributor=Jahn  Study=20150527JahnMillerExudatesExtraction
Num Peaks: 3
209.1156 2783 111.0807 1106 303.142 1068

Name: C301
SYNON: $:00in-source
SYNON: $:04
SYNON: $:056
SYNON: $:06TOF
SYNON: $:07Waters Xevo G2 QTOF
SYNON: $:09Waters UPLC: C18 ACN Gradient
SYNON: $:10ESI
SYNON: $:11P
SYNON: $:12Ar
SYNON: $:1450-1200
SYNON: $:1630
Comment: Rt=210.45  Contributor=Jahn  Study=20150527JahnMillerExudatesExtraction
Num Peaks: 3
245.1866 769 145.0867 488 116.1076 435

Name: C302
SYNON: $:00in-source
SYNON: $:04
SYNON: $:056
SYNON: $:06TOF
SYNON: $:07Waters Xevo G2 QTOF
SYNON: $:09Waters UPLC: C18 ACN Gradient
SYNON: $:10ESI
SYNON: $:11P
SYNON: $:12Ar
SYNON: $:1450-1200
SYNON: $:1630
Comment: Rt=203.31  Contributor=Jahn  Study=20150527JahnMillerExudatesExtraction
Num Peaks: 3
261.9804 937 426.9993 775 204.9806 47

Name: C303
SYNON: $:00in-source
SYNON: $:04
SYNON: $:056
SYNON: $:06TOF
SYNON: $:07Waters Xevo G2 QTOF
SYNON: $:09Waters UPLC: C18 ACN Gradient
SYNON: $:10ESI
SYNON: $:11P
SYNON: $:12Ar
SYNON: $:1450-1200
SYNON: $:1630
Comment: Rt=194.8  Contributor=Jahn  Study=20150527JahnMillerExudatesExtraction
Num Peaks: 3
151.113 1585 107.0859 1165 209.115 986

Name: C304
SYNON: $:00in-source
SYNON: $:04
SYNON: $:056
SYNON: $:06TOF
SYNON: $:07Waters Xevo G2 QTOF
SYNON: $:09Waters UPLC: C18 ACN Gradient
SYNON: $:10ESI
SYNON: $:11P
SYNON: $:12Ar
SYNON: $:1450-1200
SYNON: $:1630
Comment: Rt=197.02  Contributor=Jahn  Study=20150527JahnMillerExudatesExtraction
Num Peaks: 3
333.1523 3838 217.0979 1948 144.0814 154

Name: C305
SYNON: $:00in-source
SYNON: $:04
SYNON: $:056
SYNON: $:06TOF
SYNON: $:07Waters Xevo G2 QTOF
SYNON: $:09Waters UPLC: C18 ACN Gradient
SYNON: $:10ESI
SYNON: $:11P
SYNON: $:12Ar
SYNON: $:1450-1200
SYNON: $:1630
Comment: Rt=198.14  Contributor=Jahn  Study=20150527JahnMillerExudatesExtraction
Num Peaks: 3
305.1584 735 283.1766 574 300.2034 440

Name: C306
SYNON: $:00in-source
SYNON: $:04
SYNON: $:056
SYNON: $:06TOF
SYNON: $:07Waters Xevo G2 QTOF
SYNON: $:09Waters UPLC: C18 ACN Gradient
SYNON: $:10ESI
SYNON: $:11P
SYNON: $:12Ar
SYNON: $:1450-1200
SYNON: $:1630
Comment: Rt=535  Contributor=Jahn  Study=20150527JahnMillerExudatesExtraction
Num Peaks: 3
349.216 1412 277.1445 427 191.0705 95

Name: C307
SYNON: $:00in-source
SYNON: $:04
SYNON: $:056
SYNON: $:06TOF
SYNON: $:07Waters Xevo G2 QTOF
SYNON: $:09Waters UPLC: C18 ACN Gradient
SYNON: $:10ESI
SYNON: $:11P
SYNON: $:12Ar
SYNON: $:1450-1200
SYNON: $:1630
Comment: Rt=594.9  Contributor=Jahn  Study=20150527JahnMillerExudatesExtraction
Num Peaks: 3
150.0275 498 261.0428 30 121.0298 19

Name: C308
SYNON: $:00in-source
SYNON: $:04
SYNON: $:056
SYNON: $:06TOF
SYNON: $:07Waters Xevo G2 QTOF
SYNON: $:09Waters UPLC: C18 ACN Gradient
SYNON: $:10ESI
SYNON: $:11P
SYNON: $:12Ar
SYNON: $:1450-1200
SYNON: $:1630
Comment: Rt=582.57  Contributor=Jahn  Study=20150527JahnMillerExudatesExtraction
Num Peaks: 3
399.2508 2467 421.233 1161 400.2517 440

Name: C309
SYNON: $:00in-source
SYNON: $:04
SYNON: $:056
SYNON: $:06TOF
SYNON: $:07Waters Xevo G2 QTOF
SYNON: $:09Waters UPLC: C18 ACN Gradient
SYNON: $:10ESI
SYNON: $:11P
SYNON: $:12Ar
SYNON: $:1450-1200
SYNON: $:1630
Comment: Rt=574.48  Contributor=Jahn  Study=20150527JahnMillerExudatesExtraction
Num Peaks: 3
384.2179 2739 413.2328 657 385.2222 606

Name: C310
SYNON: $:00in-source
SYNON: $:04
SYNON: $:056
SYNON: $:06TOF
SYNON: $:07Waters Xevo G2 QTOF
SYNON: $:09Waters UPLC: C18 ACN Gradient
SYNON: $:10ESI
SYNON: $:11P
SYNON: $:12Ar
SYNON: $:1450-1200
SYNON: $:1630
Comment: Rt=575.54  Contributor=Jahn  Study=20150527JahnMillerExudatesExtraction
Num Peaks: 3
471.3472 1743 345.2065 539 472.3514 498

Name: C311
SYNON: $:00in-source
SYNON: $:04
SYNON: $:056
SYNON: $:06TOF
SYNON: $:07Waters Xevo G2 QTOF
SYNON: $:09Waters UPLC: C18 ACN Gradient
SYNON: $:10ESI
SYNON: $:11P
SYNON: $:12Ar
SYNON: $:1450-1200
SYNON: $:1630
Comment: Rt=572.68  Contributor=Jahn  Study=20150527JahnMillerExudatesExtraction
Num Peaks: 3
787.5409 2735 809.5232 1720 804.5676 1668

Name: C312
SYNON: $:00in-source
SYNON: $:04
SYNON: $:056
SYNON: $:06TOF
SYNON: $:07Waters Xevo G2 QTOF
SYNON: $:09Waters UPLC: C18 ACN Gradient
SYNON: $:10ESI
SYNON: $:11P
SYNON: $:12Ar
SYNON: $:1450-1200
SYNON: $:1630
Comment: Rt=703.48  Contributor=Jahn  Study=20150527JahnMillerExudatesExtraction
Num Peaks: 3
361.2379 7506 383.2201 2346 169.0504 337

Name: C313
SYNON: $:00in-source
SYNON: $:04
SYNON: $:056
SYNON: $:06TOF
SYNON: $:07Waters Xevo G2 QTOF
SYNON: $:09Waters UPLC: C18 ACN Gradient
SYNON: $:10ESI
SYNON: $:11P
SYNON: $:12Ar
SYNON: $:1450-1200
SYNON: $:1630
Comment: Rt=696.19  Contributor=Jahn  Study=20150527JahnMillerExudatesExtraction
Num Peaks: 3
367.2637 2897 401.271 484 311.2009 58

Name: C314
SYNON: $:00in-source
SYNON: $:04
SYNON: $:056
SYNON: $:06TOF
SYNON: $:07Waters Xevo G2 QTOF
SYNON: $:09Waters UPLC: C18 ACN Gradient
SYNON: $:10ESI
SYNON: $:11P
SYNON: $:12Ar
SYNON: $:1450-1200
SYNON: $:1630
Comment: Rt=693.21  Contributor=Jahn  Study=20150527JahnMillerExudatesExtraction
Num Peaks: 3
502.0188 1412 772.0301 1006 469.368 784

Name: C315
SYNON: $:00in-source
SYNON: $:04
SYNON: $:056
SYNON: $:06TOF
SYNON: $:07Waters Xevo G2 QTOF
SYNON: $:09Waters UPLC: C18 ACN Gradient
SYNON: $:10ESI
SYNON: $:11P
SYNON: $:12Ar
SYNON: $:1450-1200
SYNON: $:1630
Comment: Rt=719.94  Contributor=Jahn  Study=20150527JahnMillerExudatesExtraction
Num Peaks: 3
715.5096 3474 716.0043 3073 735.0075 1032

Name: C316
SYNON: $:00in-source
SYNON: $:04
SYNON: $:056
SYNON: $:06TOF
SYNON: $:07Waters Xevo G2 QTOF
SYNON: $:09Waters UPLC: C18 ACN Gradient
SYNON: $:10ESI
SYNON: $:11P
SYNON: $:12Ar
SYNON: $:1450-1200
SYNON: $:1630
Comment: Rt=733.23  Contributor=Jahn  Study=20150527JahnMillerExudatesExtraction
Num Peaks: 3
555.7234 3387 556.0571 1639 852.0852 887

Name: C317
SYNON: $:00in-source
SYNON: $:04
SYNON: $:056
SYNON: $:06TOF
SYNON: $:07Waters Xevo G2 QTOF
SYNON: $:09Waters UPLC: C18 ACN Gradient
SYNON: $:10ESI
SYNON: $:11P
SYNON: $:12Ar
SYNON: $:1450-1200
SYNON: $:1630
Comment: Rt=722.58  Contributor=Jahn  Study=20150527JahnMillerExudatesExtraction
Num Peaks: 3
115.0762 71 911.6287 30 87.0442 25

Name: C318
SYNON: $:00in-source
SYNON: $:04
SYNON: $:056
SYNON: $:06TOF
SYNON: $:07Waters Xevo G2 QTOF
SYNON: $:09Waters UPLC: C18 ACN Gradient
SYNON: $:10ESI
SYNON: $:11P
SYNON: $:12Ar
SYNON: $:1450-1200
SYNON: $:1630
Comment: Rt=740.17  Contributor=Jahn  Study=20150527JahnMillerExudatesExtraction
Num Peaks: 3
191.1435 6534 135.0808 2620 192.1476 897

Name: C319
SYNON: $:00in-source
SYNON: $:04
SYNON: $:056
SYNON: $:06TOF
SYNON: $:07Waters Xevo G2 QTOF
SYNON: $:09Waters UPLC: C18 ACN Gradient
SYNON: $:10ESI
SYNON: $:11P
SYNON: $:12Ar
SYNON: $:1450-1200
SYNON: $:1630
Comment: Rt=741.65  Contributor=Jahn  Study=20150527JahnMillerExudatesExtraction
Num Peaks: 3
711.4912 1729 212.1342 45 168.108 39

Name: C320
SYNON: $:00in-source
SYNON: $:04
SYNON: $:056
SYNON: $:06TOF
SYNON: $:07Waters Xevo G2 QTOF
SYNON: $:09Waters UPLC: C18 ACN Gradient
SYNON: $:10ESI
SYNON: $:11P
SYNON: $:12Ar
SYNON: $:1450-1200
SYNON: $:1630
Comment: Rt=798.67  Contributor=Jahn  Study=20150527JahnMillerExudatesExtraction
Num Peaks: 3
621.4209 816 911.6295 34 969.6706 23

Name: C321
SYNON: $:00in-source
SYNON: $:04
SYNON: $:056
SYNON: $:06TOF
SYNON: $:07Waters Xevo G2 QTOF
SYNON: $:09Waters UPLC: C18 ACN Gradient
SYNON: $:10ESI
SYNON: $:11P
SYNON: $:12Ar
SYNON: $:1450-1200
SYNON: $:1630
Comment: Rt=793.56  Contributor=Jahn  Study=20150527JahnMillerExudatesExtraction
Num Peaks: 3
598.7546 3265 599.09 2488 604.7617 1878

Name: C322
SYNON: $:00in-source
SYNON: $:04
SYNON: $:056
SYNON: $:06TOF
SYNON: $:07Waters Xevo G2 QTOF
SYNON: $:09Waters UPLC: C18 ACN Gradient
SYNON: $:10ESI
SYNON: $:11P
SYNON: $:12Ar
SYNON: $:1450-1200
SYNON: $:1630
Comment: Rt=748.42  Contributor=Jahn  Study=20150527JahnMillerExudatesExtraction
Num Peaks: 3
624.7677 2760 623.4323 1020 188.1043 21

Name: C323
SYNON: $:00in-source
SYNON: $:04
SYNON: $:056
SYNON: $:06TOF
SYNON: $:07Waters Xevo G2 QTOF
SYNON: $:09Waters UPLC: C18 ACN Gradient
SYNON: $:10ESI
SYNON: $:11P
SYNON: $:12Ar
SYNON: $:1450-1200
SYNON: $:1630
Comment: Rt=745.39  Contributor=Jahn  Study=20150527JahnMillerExudatesExtraction
Num Peaks: 3
700.9987 5578 711.9971 2367 720.0045 1700

Name: C324
SYNON: $:00in-source
SYNON: $:04
SYNON: $:056
SYNON: $:06TOF
SYNON: $:07Waters Xevo G2 QTOF
SYNON: $:09Waters UPLC: C18 ACN Gradient
SYNON: $:10ESI
SYNON: $:11P
SYNON: $:12Ar
SYNON: $:1450-1200
SYNON: $:1630
Comment: Rt=750.78  Contributor=Jahn  Study=20150527JahnMillerExudatesExtraction
Num Peaks: 3
265.1653 106 115.0755 95 911.6278 86

Name: C325
SYNON: $:00in-source
SYNON: $:04
SYNON: $:056
SYNON: $:06TOF
SYNON: $:07Waters Xevo G2 QTOF
SYNON: $:09Waters UPLC: C18 ACN Gradient
SYNON: $:10ESI
SYNON: $:11P
SYNON: $:12Ar
SYNON: $:1450-1200
SYNON: $:1630
Comment: Rt=787.44  Contributor=Jahn  Study=20150527JahnMillerExudatesExtraction
Num Peaks: 3
737.0199 2310 642.7795 2179 188.1041 29

Name: C326
SYNON: $:00in-source
SYNON: $:04
SYNON: $:056
SYNON: $:06TOF
SYNON: $:07Waters Xevo G2 QTOF
SYNON: $:09Waters UPLC: C18 ACN Gradient
SYNON: $:10ESI
SYNON: $:11P
SYNON: $:12Ar
SYNON: $:1450-1200
SYNON: $:1630
Comment: Rt=782.34  Contributor=Jahn  Study=20150527JahnMillerExudatesExtraction
Num Peaks: 3
627.9679 7178 631.445 2024 1085.754 17

Name: C327
SYNON: $:00in-source
SYNON: $:04
SYNON: $:056
SYNON: $:06TOF
SYNON: $:07Waters Xevo G2 QTOF
SYNON: $:09Waters UPLC: C18 ACN Gradient
SYNON: $:10ESI
SYNON: $:11P
SYNON: $:12Ar
SYNON: $:1450-1200
SYNON: $:1630
Comment: Rt=763.03  Contributor=Jahn  Study=20150527JahnMillerExudatesExtraction
Num Peaks: 3
646.453 2073 233.1754 181 99.0807 64

Name: C328
SYNON: $:00in-source
SYNON: $:04
SYNON: $:056
SYNON: $:06TOF
SYNON: $:07Waters Xevo G2 QTOF
SYNON: $:09Waters UPLC: C18 ACN Gradient
SYNON: $:10ESI
SYNON: $:11P
SYNON: $:12Ar
SYNON: $:1450-1200
SYNON: $:1630
Comment: Rt=603.5  Contributor=Jahn  Study=20150527JahnMillerExudatesExtraction
Num Peaks: 3
454.3738 1188 459.3298 1029 437.3511 653

Name: C329
SYNON: $:00in-source
SYNON: $:04
SYNON: $:056
SYNON: $:06TOF
SYNON: $:07Waters Xevo G2 QTOF
SYNON: $:09Waters UPLC: C18 ACN Gradient
SYNON: $:10ESI
SYNON: $:11P
SYNON: $:12Ar
SYNON: $:1450-1200
SYNON: $:1630
Comment: Rt=628.7  Contributor=Jahn  Study=20150527JahnMillerExudatesExtraction
Num Peaks: 3
407.2438 24174 408.2464 5606 375.2181 4804

Name: C330
SYNON: $:00in-source
SYNON: $:04
SYNON: $:056
SYNON: $:06TOF
SYNON: $:07Waters Xevo G2 QTOF
SYNON: $:09Waters UPLC: C18 ACN Gradient
SYNON: $:10ESI
SYNON: $:11P
SYNON: $:12Ar
SYNON: $:1450-1200
SYNON: $:1630
Comment: Rt=616.33  Contributor=Jahn  Study=20150527JahnMillerExudatesExtraction
Num Peaks: 3
396.2281 221 183.0659 144 381.2044 104

Name: C331
SYNON: $:00in-source
SYNON: $:04
SYNON: $:056
SYNON: $:06TOF
SYNON: $:07Waters Xevo G2 QTOF
SYNON: $:09Waters UPLC: C18 ACN Gradient
SYNON: $:10ESI
SYNON: $:11P
SYNON: $:12Ar
SYNON: $:1450-1200
SYNON: $:1630
Comment: Rt=680.41  Contributor=Jahn  Study=20150527JahnMillerExudatesExtraction
Num Peaks: 3
474.2646 2669 374.246 1464 381.2029 864

Name: C332
SYNON: $:00in-source
SYNON: $:04
SYNON: $:056
SYNON: $:06TOF
SYNON: $:07Waters Xevo G2 QTOF
SYNON: $:09Waters UPLC: C18 ACN Gradient
SYNON: $:10ESI
SYNON: $:11P
SYNON: $:12Ar
SYNON: $:1450-1200
SYNON: $:1630
Comment: Rt=664.92  Contributor=Jahn  Study=20150527JahnMillerExudatesExtraction
Num Peaks: 3
570.7248 2039 571.0583 2007 585.7321 1785

Name: C333
SYNON: $:00in-source
SYNON: $:04
SYNON: $:056
SYNON: $:06TOF
SYNON: $:07Waters Xevo G2 QTOF
SYNON: $:09Waters UPLC: C18 ACN Gradient
SYNON: $:10ESI
SYNON: $:11P
SYNON: $:12Ar
SYNON: $:1450-1200
SYNON: $:1630
Comment: Rt=668.14  Contributor=Jahn  Study=20150527JahnMillerExudatesExtraction
Num Peaks: 3
303.2323 4135 257.2269 1962 304.2358 726

Name: C334
SYNON: $:00in-source
SYNON: $:04
SYNON: $:056
SYNON: $:06TOF
SYNON: $:07Waters Xevo G2 QTOF
SYNON: $:09Waters UPLC: C18 ACN Gradient
SYNON: $:10ESI
SYNON: $:11P
SYNON: $:12Ar
SYNON: $:1450-1200
SYNON: $:1630
Comment: Rt=648.83  Contributor=Jahn  Study=20150527JahnMillerExudatesExtraction
Num Peaks: 3
590.2539 413 251.0529 54 427.2087 44

Name: C335
SYNON: $:00in-source
SYNON: $:04
SYNON: $:056
SYNON: $:06TOF
SYNON: $:07Waters Xevo G2 QTOF
SYNON: $:09Waters UPLC: C18 ACN Gradient
SYNON: $:10ESI
SYNON: $:11P
SYNON: $:12Ar
SYNON: $:1450-1200
SYNON: $:1630
Comment: Rt=648.23  Contributor=Jahn  Study=20150527JahnMillerExudatesExtraction
Num Peaks: 3
697.5097 4857 714.5348 3019 719.4914 2243

Name: C336
SYNON: $:00in-source
SYNON: $:04
SYNON: $:056
SYNON: $:06TOF
SYNON: $:07Waters Xevo G2 QTOF
SYNON: $:09Waters UPLC: C18 ACN Gradient
SYNON: $:10ESI
SYNON: $:11P
SYNON: $:12Ar
SYNON: $:1450-1200
SYNON: $:1630
Comment: Rt=446.64  Contributor=Jahn  Study=20150527JahnMillerExudatesExtraction
Num Peaks: 3
333.2644 2391 206.6232 1438 355.2465 856

Name: C337
SYNON: $:00in-source
SYNON: $:04
SYNON: $:056
SYNON: $:06TOF
SYNON: $:07Waters Xevo G2 QTOF
SYNON: $:09Waters UPLC: C18 ACN Gradient
SYNON: $:10ESI
SYNON: $:11P
SYNON: $:12Ar
SYNON: $:1450-1200
SYNON: $:1630
Comment: Rt=452.16  Contributor=Jahn  Study=20150527JahnMillerExudatesExtraction
Num Peaks: 3
229.0417 3197 227.0463 3039 185.0518 1206

Name: C338
SYNON: $:00in-source
SYNON: $:04
SYNON: $:056
SYNON: $:06TOF
SYNON: $:07Waters Xevo G2 QTOF
SYNON: $:09Waters UPLC: C18 ACN Gradient
SYNON: $:10ESI
SYNON: $:11P
SYNON: $:12Ar
SYNON: $:1450-1200
SYNON: $:1630
Comment: Rt=516.2  Contributor=Jahn  Study=20150527JahnMillerExudatesExtraction
Num Peaks: 3
419.2993 2951 693.4395 71 347.2372 67

Name: C339
SYNON: $:00in-source
SYNON: $:04
SYNON: $:056
SYNON: $:06TOF
SYNON: $:07Waters Xevo G2 QTOF
SYNON: $:09Waters UPLC: C18 ACN Gradient
SYNON: $:10ESI
SYNON: $:11P
SYNON: $:12Ar
SYNON: $:1450-1200
SYNON: $:1630
Comment: Rt=478.24  Contributor=Jahn  Study=20150527JahnMillerExudatesExtraction
Num Peaks: 3
644.4235 1100 627.3978 1034 649.3789 922

Name: C340
SYNON: $:00in-source
SYNON: $:04
SYNON: $:056
SYNON: $:06TOF
SYNON: $:07Waters Xevo G2 QTOF
SYNON: $:09Waters UPLC: C18 ACN Gradient
SYNON: $:10ESI
SYNON: $:11P
SYNON: $:12Ar
SYNON: $:1450-1200
SYNON: $:1630
Comment: Rt=61.2  Contributor=Jahn  Study=20150527JahnMillerExudatesExtraction
Num Peaks: 3
182.0818 4380 157.014 2748 139.0034 2207

Name: C341
SYNON: $:00in-source
SYNON: $:04
SYNON: $:056
SYNON: $:06TOF
SYNON: $:07Waters Xevo G2 QTOF
SYNON: $:09Waters UPLC: C18 ACN Gradient
SYNON: $:10ESI
SYNON: $:11P
SYNON: $:12Ar
SYNON: $:1450-1200
SYNON: $:1630
Comment: Rt=1190.66  Contributor=Jahn  Study=20150527JahnMillerExudatesExtraction
Num Peaks: 2
141.9592 9646 182.986 1611

Name: C342
SYNON: $:00in-source
SYNON: $:04
SYNON: $:056
SYNON: $:06TOF
SYNON: $:07Waters Xevo G2 QTOF
SYNON: $:09Waters UPLC: C18 ACN Gradient
SYNON: $:10ESI
SYNON: $:11P
SYNON: $:12Ar
SYNON: $:1450-1200
SYNON: $:1630
Comment: Rt=1178.5  Contributor=Jahn  Study=20150527JahnMillerExudatesExtraction
Num Peaks: 2
141.9592 10089 182.9861 1369

Name: C343
SYNON: $:00in-source
SYNON: $:04
SYNON: $:056
SYNON: $:06TOF
SYNON: $:07Waters Xevo G2 QTOF
SYNON: $:09Waters UPLC: C18 ACN Gradient
SYNON: $:10ESI
SYNON: $:11P
SYNON: $:12Ar
SYNON: $:1450-1200
SYNON: $:1630
Comment: Rt=1156.67  Contributor=Jahn  Study=20150527JahnMillerExudatesExtraction
Num Peaks: 2
182.9859 1651 97.9692 409

Name: C344
SYNON: $:00in-source
SYNON: $:04
SYNON: $:056
SYNON: $:06TOF
SYNON: $:07Waters Xevo G2 QTOF
SYNON: $:09Waters UPLC: C18 ACN Gradient
SYNON: $:10ESI
SYNON: $:11P
SYNON: $:12Ar
SYNON: $:1450-1200
SYNON: $:1630
Comment: Rt=1040.28  Contributor=Jahn  Study=20150527JahnMillerExudatesExtraction
Num Peaks: 2
186.9571 2536 97.9691 504

Name: C345
SYNON: $:00in-source
SYNON: $:04
SYNON: $:056
SYNON: $:06TOF
SYNON: $:07Waters Xevo G2 QTOF
SYNON: $:09Waters UPLC: C18 ACN Gradient
SYNON: $:10ESI
SYNON: $:11P
SYNON: $:12Ar
SYNON: $:1450-1200
SYNON: $:1630
Comment: Rt=1030.92  Contributor=Jahn  Study=20150527JahnMillerExudatesExtraction
Num Peaks: 2
182.9858 3386 158.0035 2799

Name: C346
SYNON: $:00in-source
SYNON: $:04
SYNON: $:056
SYNON: $:06TOF
SYNON: $:07Waters Xevo G2 QTOF
SYNON: $:09Waters UPLC: C18 ACN Gradient
SYNON: $:10ESI
SYNON: $:11P
SYNON: $:12Ar
SYNON: $:1450-1200
SYNON: $:1630
Comment: Rt=1005.4  Contributor=Jahn  Study=20150527JahnMillerExudatesExtraction
Num Peaks: 2
119.0144 1708 133.9299 500

Name: C347
SYNON: $:00in-source
SYNON: $:04
SYNON: $:056
SYNON: $:06TOF
SYNON: $:07Waters Xevo G2 QTOF
SYNON: $:09Waters UPLC: C18 ACN Gradient
SYNON: $:10ESI
SYNON: $:11P
SYNON: $:12Ar
SYNON: $:1450-1200
SYNON: $:1630
Comment: Rt=1013.99  Contributor=Jahn  Study=20150527JahnMillerExudatesExtraction
Num Peaks: 2
110.0206 5223 125.9867 3257

Name: C348
SYNON: $:00in-source
SYNON: $:04
SYNON: $:056
SYNON: $:06TOF
SYNON: $:07Waters Xevo G2 QTOF
SYNON: $:09Waters UPLC: C18 ACN Gradient
SYNON: $:10ESI
SYNON: $:11P
SYNON: $:12Ar
SYNON: $:1450-1200
SYNON: $:1630
Comment: Rt=1110.36  Contributor=Jahn  Study=20150527JahnMillerExudatesExtraction
Num Peaks: 2
141.9591 13222 97.9692 501

Name: C349
SYNON: $:00in-source
SYNON: $:04
SYNON: $:056
SYNON: $:06TOF
SYNON: $:07Waters Xevo G2 QTOF
SYNON: $:09Waters UPLC: C18 ACN Gradient
SYNON: $:10ESI
SYNON: $:11P
SYNON: $:12Ar
SYNON: $:1450-1200
SYNON: $:1630
Comment: Rt=1046.83  Contributor=Jahn  Study=20150527JahnMillerExudatesExtraction
Num Peaks: 2
141.9591 24862 97.9691 639

Name: C350
SYNON: $:00in-source
SYNON: $:04
SYNON: $:056
SYNON: $:06TOF
SYNON: $:07Waters Xevo G2 QTOF
SYNON: $:09Waters UPLC: C18 ACN Gradient
SYNON: $:10ESI
SYNON: $:11P
SYNON: $:12Ar
SYNON: $:1450-1200
SYNON: $:1630
Comment: Rt=1052.24  Contributor=Jahn  Study=20150527JahnMillerExudatesExtraction
Num Peaks: 2
158.9621 1827 186.957 1534

Name: C351
SYNON: $:00in-source
SYNON: $:04
SYNON: $:056
SYNON: $:06TOF
SYNON: $:07Waters Xevo G2 QTOF
SYNON: $:09Waters UPLC: C18 ACN Gradient
SYNON: $:10ESI
SYNON: $:11P
SYNON: $:12Ar
SYNON: $:1450-1200
SYNON: $:1630
Comment: Rt=1057.04  Contributor=Jahn  Study=20150527JahnMillerExudatesExtraction
Num Peaks: 2
141.9592 21882 97.9692 704

Name: C352
SYNON: $:00in-source
SYNON: $:04
SYNON: $:056
SYNON: $:06TOF
SYNON: $:07Waters Xevo G2 QTOF
SYNON: $:09Waters UPLC: C18 ACN Gradient
SYNON: $:10ESI
SYNON: $:11P
SYNON: $:12Ar
SYNON: $:1450-1200
SYNON: $:1630
Comment: Rt=1087.43  Contributor=Jahn  Study=20150527JahnMillerExudatesExtraction
Num Peaks: 2
182.9858 2222 97.9692 647

Name: C353
SYNON: $:00in-source
SYNON: $:04
SYNON: $:056
SYNON: $:06TOF
SYNON: $:07Waters Xevo G2 QTOF
SYNON: $:09Waters UPLC: C18 ACN Gradient
SYNON: $:10ESI
SYNON: $:11P
SYNON: $:12Ar
SYNON: $:1450-1200
SYNON: $:1630
Comment: Rt=1075.62  Contributor=Jahn  Study=20150527JahnMillerExudatesExtraction
Num Peaks: 2
186.9571 1019 97.9692 729

Name: C354
SYNON: $:00in-source
SYNON: $:04
SYNON: $:056
SYNON: $:06TOF
SYNON: $:07Waters Xevo G2 QTOF
SYNON: $:09Waters UPLC: C18 ACN Gradient
SYNON: $:10ESI
SYNON: $:11P
SYNON: $:12Ar
SYNON: $:1450-1200
SYNON: $:1630
Comment: Rt=422.89  Contributor=Jahn  Study=20150527JahnMillerExudatesExtraction
Num Peaks: 2
313.1432 524 308.1853 508

Name: C355
SYNON: $:00in-source
SYNON: $:04
SYNON: $:056
SYNON: $:06TOF
SYNON: $:07Waters Xevo G2 QTOF
SYNON: $:09Waters UPLC: C18 ACN Gradient
SYNON: $:10ESI
SYNON: $:11P
SYNON: $:12Ar
SYNON: $:1450-1200
SYNON: $:1630
Comment: Rt=411.18  Contributor=Jahn  Study=20150527JahnMillerExudatesExtraction
Num Peaks: 2
228.1968 2349 250.178 1206

Name: C356
SYNON: $:00in-source
SYNON: $:04
SYNON: $:056
SYNON: $:06TOF
SYNON: $:07Waters Xevo G2 QTOF
SYNON: $:09Waters UPLC: C18 ACN Gradient
SYNON: $:10ESI
SYNON: $:11P
SYNON: $:12Ar
SYNON: $:1450-1200
SYNON: $:1630
Comment: Rt=417.54  Contributor=Jahn  Study=20150527JahnMillerExudatesExtraction
Num Peaks: 2
255.1599 2133 277.1414 725

Name: C357
SYNON: $:00in-source
SYNON: $:04
SYNON: $:056
SYNON: $:06TOF
SYNON: $:07Waters Xevo G2 QTOF
SYNON: $:09Waters UPLC: C18 ACN Gradient
SYNON: $:10ESI
SYNON: $:11P
SYNON: $:12Ar
SYNON: $:1450-1200
SYNON: $:1630
Comment: Rt=415.82  Contributor=Jahn  Study=20150527JahnMillerExudatesExtraction
Num Peaks: 2
349.2005 735 353.2305 394

Name: C358
SYNON: $:00in-source
SYNON: $:04
SYNON: $:056
SYNON: $:06TOF
SYNON: $:07Waters Xevo G2 QTOF
SYNON: $:09Waters UPLC: C18 ACN Gradient
SYNON: $:10ESI
SYNON: $:11P
SYNON: $:12Ar
SYNON: $:1450-1200
SYNON: $:1630
Comment: Rt=399.79  Contributor=Jahn  Study=20150527JahnMillerExudatesExtraction
Num Peaks: 2
223.1155 3227 245.0968 1112

Name: C359
SYNON: $:00in-source
SYNON: $:04
SYNON: $:056
SYNON: $:06TOF
SYNON: $:07Waters Xevo G2 QTOF
SYNON: $:09Waters UPLC: C18 ACN Gradient
SYNON: $:10ESI
SYNON: $:11P
SYNON: $:12Ar
SYNON: $:1450-1200
SYNON: $:1630
Comment: Rt=397.91  Contributor=Jahn  Study=20150527JahnMillerExudatesExtraction
Num Peaks: 2
364.1072 1514 160.1128 91

Name: C360
SYNON: $:00in-source
SYNON: $:04
SYNON: $:056
SYNON: $:06TOF
SYNON: $:07Waters Xevo G2 QTOF
SYNON: $:09Waters UPLC: C18 ACN Gradient
SYNON: $:10ESI
SYNON: $:11P
SYNON: $:12Ar
SYNON: $:1450-1200
SYNON: $:1630
Comment: Rt=394.23  Contributor=Jahn  Study=20150527JahnMillerExudatesExtraction
Num Peaks: 2
156.121 932 225.1498 230

Name: C361
SYNON: $:00in-source
SYNON: $:04
SYNON: $:056
SYNON: $:06TOF
SYNON: $:07Waters Xevo G2 QTOF
SYNON: $:09Waters UPLC: C18 ACN Gradient
SYNON: $:10ESI
SYNON: $:11P
SYNON: $:12Ar
SYNON: $:1450-1200
SYNON: $:1630
Comment: Rt=315.45  Contributor=Jahn  Study=20150527JahnMillerExudatesExtraction
Num Peaks: 2
119.0499 214 175.008 115

Name: C362
SYNON: $:00in-source
SYNON: $:04
SYNON: $:056
SYNON: $:06TOF
SYNON: $:07Waters Xevo G2 QTOF
SYNON: $:09Waters UPLC: C18 ACN Gradient
SYNON: $:10ESI
SYNON: $:11P
SYNON: $:12Ar
SYNON: $:1450-1200
SYNON: $:1630
Comment: Rt=330.81  Contributor=Jahn  Study=20150527JahnMillerExudatesExtraction
Num Peaks: 2
167.0709 9002 217.1225 190

Name: C363
SYNON: $:00in-source
SYNON: $:04
SYNON: $:056
SYNON: $:06TOF
SYNON: $:07Waters Xevo G2 QTOF
SYNON: $:09Waters UPLC: C18 ACN Gradient
SYNON: $:10ESI
SYNON: $:11P
SYNON: $:12Ar
SYNON: $:1450-1200
SYNON: $:1630
Comment: Rt=376.63  Contributor=Jahn  Study=20150527JahnMillerExudatesExtraction
Num Peaks: 2
194.1182 4554 138.0561 467

Name: C364
SYNON: $:00in-source
SYNON: $:04
SYNON: $:056
SYNON: $:06TOF
SYNON: $:07Waters Xevo G2 QTOF
SYNON: $:09Waters UPLC: C18 ACN Gradient
SYNON: $:10ESI
SYNON: $:11P
SYNON: $:12Ar
SYNON: $:1450-1200
SYNON: $:1630
Comment: Rt=385.48  Contributor=Jahn  Study=20150527JahnMillerExudatesExtraction
Num Peaks: 2
219.1386 1150 641.3545 192

Name: C365
SYNON: $:00in-source
SYNON: $:04
SYNON: $:056
SYNON: $:06TOF
SYNON: $:07Waters Xevo G2 QTOF
SYNON: $:09Waters UPLC: C18 ACN Gradient
SYNON: $:10ESI
SYNON: $:11P
SYNON: $:12Ar
SYNON: $:1450-1200
SYNON: $:1630
Comment: Rt=383.01  Contributor=Jahn  Study=20150527JahnMillerExudatesExtraction
Num Peaks: 2
333.2646 1238 803.4046 549

Name: C366
SYNON: $:00in-source
SYNON: $:04
SYNON: $:056
SYNON: $:06TOF
SYNON: $:07Waters Xevo G2 QTOF
SYNON: $:09Waters UPLC: C18 ACN Gradient
SYNON: $:10ESI
SYNON: $:11P
SYNON: $:12Ar
SYNON: $:1450-1200
SYNON: $:1630
Comment: Rt=350.27  Contributor=Jahn  Study=20150527JahnMillerExudatesExtraction
Num Peaks: 2
236.2016 8435 237.2051 1120

Name: C367
SYNON: $:00in-source
SYNON: $:04
SYNON: $:056
SYNON: $:06TOF
SYNON: $:07Waters Xevo G2 QTOF
SYNON: $:09Waters UPLC: C18 ACN Gradient
SYNON: $:10ESI
SYNON: $:11P
SYNON: $:12Ar
SYNON: $:1450-1200
SYNON: $:1630
Comment: Rt=361.8  Contributor=Jahn  Study=20150527JahnMillerExudatesExtraction
Num Peaks: 2
213.1475 1125 191.1645 646

Name: C368
SYNON: $:00in-source
SYNON: $:04
SYNON: $:056
SYNON: $:06TOF
SYNON: $:07Waters Xevo G2 QTOF
SYNON: $:09Waters UPLC: C18 ACN Gradient
SYNON: $:10ESI
SYNON: $:11P
SYNON: $:12Ar
SYNON: $:1450-1200
SYNON: $:1630
Comment: Rt=367.57  Contributor=Jahn  Study=20150527JahnMillerExudatesExtraction
Num Peaks: 2
264.233 3196 219.1754 303

Name: C369
SYNON: $:00in-source
SYNON: $:04
SYNON: $:056
SYNON: $:06TOF
SYNON: $:07Waters Xevo G2 QTOF
SYNON: $:09Waters UPLC: C18 ACN Gradient
SYNON: $:10ESI
SYNON: $:11P
SYNON: $:12Ar
SYNON: $:1450-1200
SYNON: $:1630
Comment: Rt=368.21  Contributor=Jahn  Study=20150527JahnMillerExudatesExtraction
Num Peaks: 2
207.1355 608 345.187 210

Name: C370
SYNON: $:00in-source
SYNON: $:04
SYNON: $:056
SYNON: $:06TOF
SYNON: $:07Waters Xevo G2 QTOF
SYNON: $:09Waters UPLC: C18 ACN Gradient
SYNON: $:10ESI
SYNON: $:11P
SYNON: $:12Ar
SYNON: $:1450-1200
SYNON: $:1630
Comment: Rt=370.82  Contributor=Jahn  Study=20150527JahnMillerExudatesExtraction
Num Peaks: 2
227.1237 462 673.3367 81

Name: C371
SYNON: $:00in-source
SYNON: $:04
SYNON: $:056
SYNON: $:06TOF
SYNON: $:07Waters Xevo G2 QTOF
SYNON: $:09Waters UPLC: C18 ACN Gradient
SYNON: $:10ESI
SYNON: $:11P
SYNON: $:12Ar
SYNON: $:1450-1200
SYNON: $:1630
Comment: Rt=292.47  Contributor=Jahn  Study=20150527JahnMillerExudatesExtraction
Num Peaks: 2
229.1419 488 433.1426 354

Name: C372
SYNON: $:00in-source
SYNON: $:04
SYNON: $:056
SYNON: $:06TOF
SYNON: $:07Waters Xevo G2 QTOF
SYNON: $:09Waters UPLC: C18 ACN Gradient
SYNON: $:10ESI
SYNON: $:11P
SYNON: $:12Ar
SYNON: $:1450-1200
SYNON: $:1630
Comment: Rt=296.38  Contributor=Jahn  Study=20150527JahnMillerExudatesExtraction
Num Peaks: 2
317.137 443 312.1817 370

Name: C373
SYNON: $:00in-source
SYNON: $:04
SYNON: $:056
SYNON: $:06TOF
SYNON: $:07Waters Xevo G2 QTOF
SYNON: $:09Waters UPLC: C18 ACN Gradient
SYNON: $:10ESI
SYNON: $:11P
SYNON: $:12Ar
SYNON: $:1450-1200
SYNON: $:1630
Comment: Rt=298.7  Contributor=Jahn  Study=20150527JahnMillerExudatesExtraction
Num Peaks: 2
171.1492 2809 233.0793 1315

Name: C374
SYNON: $:00in-source
SYNON: $:04
SYNON: $:056
SYNON: $:06TOF
SYNON: $:07Waters Xevo G2 QTOF
SYNON: $:09Waters UPLC: C18 ACN Gradient
SYNON: $:10ESI
SYNON: $:11P
SYNON: $:12Ar
SYNON: $:1450-1200
SYNON: $:1630
Comment: Rt=267.07  Contributor=Jahn  Study=20150527JahnMillerExudatesExtraction
Num Peaks: 2
273.1683 1558 251.1867 910

Name: C375
SYNON: $:00in-source
SYNON: $:04
SYNON: $:056
SYNON: $:06TOF
SYNON: $:07Waters Xevo G2 QTOF
SYNON: $:09Waters UPLC: C18 ACN Gradient
SYNON: $:10ESI
SYNON: $:11P
SYNON: $:12Ar
SYNON: $:1450-1200
SYNON: $:1630
Comment: Rt=261.37  Contributor=Jahn  Study=20150527JahnMillerExudatesExtraction
Num Peaks: 2
182.1909 5072 183.1932 570

Name: C376
SYNON: $:00in-source
SYNON: $:04
SYNON: $:056
SYNON: $:06TOF
SYNON: $:07Waters Xevo G2 QTOF
SYNON: $:09Waters UPLC: C18 ACN Gradient
SYNON: $:10ESI
SYNON: $:11P
SYNON: $:12Ar
SYNON: $:1450-1200
SYNON: $:1630
Comment: Rt=270.66  Contributor=Jahn  Study=20150527JahnMillerExudatesExtraction
Num Peaks: 2
219.1019 3496 445.2057 484

Name: C377
SYNON: $:00in-source
SYNON: $:04
SYNON: $:056
SYNON: $:06TOF
SYNON: $:07Waters Xevo G2 QTOF
SYNON: $:09Waters UPLC: C18 ACN Gradient
SYNON: $:10ESI
SYNON: $:11P
SYNON: $:12Ar
SYNON: $:1450-1200
SYNON: $:1630
Comment: Rt=282.9  Contributor=Jahn  Study=20150527JahnMillerExudatesExtraction
Num Peaks: 2
445.2052 1305 405.2114 502

Name: C378
SYNON: $:00in-source
SYNON: $:04
SYNON: $:056
SYNON: $:06TOF
SYNON: $:07Waters Xevo G2 QTOF
SYNON: $:09Waters UPLC: C18 ACN Gradient
SYNON: $:10ESI
SYNON: $:11P
SYNON: $:12Ar
SYNON: $:1450-1200
SYNON: $:1630
Comment: Rt=142.57  Contributor=Jahn  Study=20150527JahnMillerExudatesExtraction
Num Peaks: 2
166.0867 11972 120.0813 1833

Name: C379
SYNON: $:00in-source
SYNON: $:04
SYNON: $:056
SYNON: $:06TOF
SYNON: $:07Waters Xevo G2 QTOF
SYNON: $:09Waters UPLC: C18 ACN Gradient
SYNON: $:10ESI
SYNON: $:11P
SYNON: $:12Ar
SYNON: $:1450-1200
SYNON: $:1630
Comment: Rt=155.94  Contributor=Jahn  Study=20150527JahnMillerExudatesExtraction
Num Peaks: 2
311.1243 1024 233.1511 594

Name: C380
SYNON: $:00in-source
SYNON: $:04
SYNON: $:056
SYNON: $:06TOF
SYNON: $:07Waters Xevo G2 QTOF
SYNON: $:09Waters UPLC: C18 ACN Gradient
SYNON: $:10ESI
SYNON: $:11P
SYNON: $:12Ar
SYNON: $:1450-1200
SYNON: $:1630
Comment: Rt=151.6  Contributor=Jahn  Study=20150527JahnMillerExudatesExtraction
Num Peaks: 2
125.0717 1358 146.1543 1248

Name: C381
SYNON: $:00in-source
SYNON: $:04
SYNON: $:056
SYNON: $:06TOF
SYNON: $:07Waters Xevo G2 QTOF
SYNON: $:09Waters UPLC: C18 ACN Gradient
SYNON: $:10ESI
SYNON: $:11P
SYNON: $:12Ar
SYNON: $:1450-1200
SYNON: $:1630
Comment: Rt=147.99  Contributor=Jahn  Study=20150527JahnMillerExudatesExtraction
Num Peaks: 2
361.1405 1869 421.201 526

Name: C382
SYNON: $:00in-source
SYNON: $:04
SYNON: $:056
SYNON: $:06TOF
SYNON: $:07Waters Xevo G2 QTOF
SYNON: $:09Waters UPLC: C18 ACN Gradient
SYNON: $:10ESI
SYNON: $:11P
SYNON: $:12Ar
SYNON: $:1450-1200
SYNON: $:1630
Comment: Rt=160.88  Contributor=Jahn  Study=20150527JahnMillerExudatesExtraction
Num Peaks: 2
220.1186 3994 315.107 583

Name: C383
SYNON: $:00in-source
SYNON: $:04
SYNON: $:056
SYNON: $:06TOF
SYNON: $:07Waters Xevo G2 QTOF
SYNON: $:09Waters UPLC: C18 ACN Gradient
SYNON: $:10ESI
SYNON: $:11P
SYNON: $:12Ar
SYNON: $:1450-1200
SYNON: $:1630
Comment: Rt=165.25  Contributor=Jahn  Study=20150527JahnMillerExudatesExtraction
Num Peaks: 2
217.1056 3896 195.1236 2043

Name: C384
SYNON: $:00in-source
SYNON: $:04
SYNON: $:056
SYNON: $:06TOF
SYNON: $:07Waters Xevo G2 QTOF
SYNON: $:09Waters UPLC: C18 ACN Gradient
SYNON: $:10ESI
SYNON: $:11P
SYNON: $:12Ar
SYNON: $:1450-1200
SYNON: $:1630
Comment: Rt=164.68  Contributor=Jahn  Study=20150527JahnMillerExudatesExtraction
Num Peaks: 2
184.1707 6261 102.092 581

Name: C385
SYNON: $:00in-source
SYNON: $:04
SYNON: $:056
SYNON: $:06TOF
SYNON: $:07Waters Xevo G2 QTOF
SYNON: $:09Waters UPLC: C18 ACN Gradient
SYNON: $:10ESI
SYNON: $:11P
SYNON: $:12Ar
SYNON: $:1450-1200
SYNON: $:1630
Comment: Rt=176.21  Contributor=Jahn  Study=20150527JahnMillerExudatesExtraction
Num Peaks: 2
261.1455 4312 231.1718 720

Name: C386
SYNON: $:00in-source
SYNON: $:04
SYNON: $:056
SYNON: $:06TOF
SYNON: $:07Waters Xevo G2 QTOF
SYNON: $:09Waters UPLC: C18 ACN Gradient
SYNON: $:10ESI
SYNON: $:11P
SYNON: $:12Ar
SYNON: $:1450-1200
SYNON: $:1630
Comment: Rt=175.11  Contributor=Jahn  Study=20150527JahnMillerExudatesExtraction
Num Peaks: 2
153.1277 1560 135.1149 693

Name: C387
SYNON: $:00in-source
SYNON: $:04
SYNON: $:056
SYNON: $:06TOF
SYNON: $:07Waters Xevo G2 QTOF
SYNON: $:09Waters UPLC: C18 ACN Gradient
SYNON: $:10ESI
SYNON: $:11P
SYNON: $:12Ar
SYNON: $:1450-1200
SYNON: $:1630
Comment: Rt=182.61  Contributor=Jahn  Study=20150527JahnMillerExudatesExtraction
Num Peaks: 2
114.092 5387 136.0742 1106

Name: C388
SYNON: $:00in-source
SYNON: $:04
SYNON: $:056
SYNON: $:06TOF
SYNON: $:07Waters Xevo G2 QTOF
SYNON: $:09Waters UPLC: C18 ACN Gradient
SYNON: $:10ESI
SYNON: $:11P
SYNON: $:12Ar
SYNON: $:1450-1200
SYNON: $:1630
Comment: Rt=230.03  Contributor=Jahn  Study=20150527JahnMillerExudatesExtraction
Num Peaks: 2
330.2406 386 279.1702 297

Name: C389
SYNON: $:00in-source
SYNON: $:04
SYNON: $:056
SYNON: $:06TOF
SYNON: $:07Waters Xevo G2 QTOF
SYNON: $:09Waters UPLC: C18 ACN Gradient
SYNON: $:10ESI
SYNON: $:11P
SYNON: $:12Ar
SYNON: $:1450-1200
SYNON: $:1630
Comment: Rt=231.66  Contributor=Jahn  Study=20150527JahnMillerExudatesExtraction
Num Peaks: 2
153.0551 831 331.1767 549

Name: C390
SYNON: $:00in-source
SYNON: $:04
SYNON: $:056
SYNON: $:06TOF
SYNON: $:07Waters Xevo G2 QTOF
SYNON: $:09Waters UPLC: C18 ACN Gradient
SYNON: $:10ESI
SYNON: $:11P
SYNON: $:12Ar
SYNON: $:1450-1200
SYNON: $:1630
Comment: Rt=245.1  Contributor=Jahn  Study=20150527JahnMillerExudatesExtraction
Num Peaks: 2
476.3082 516 481.2617 370

Name: C391
SYNON: $:00in-source
SYNON: $:04
SYNON: $:056
SYNON: $:06TOF
SYNON: $:07Waters Xevo G2 QTOF
SYNON: $:09Waters UPLC: C18 ACN Gradient
SYNON: $:10ESI
SYNON: $:11P
SYNON: $:12Ar
SYNON: $:1450-1200
SYNON: $:1630
Comment: Rt=234.99  Contributor=Jahn  Study=20150527JahnMillerExudatesExtraction
Num Peaks: 2
432.2803 613 437.238 515

Name: C392
SYNON: $:00in-source
SYNON: $:04
SYNON: $:056
SYNON: $:06TOF
SYNON: $:07Waters Xevo G2 QTOF
SYNON: $:09Waters UPLC: C18 ACN Gradient
SYNON: $:10ESI
SYNON: $:11P
SYNON: $:12Ar
SYNON: $:1450-1200
SYNON: $:1630
Comment: Rt=211.51  Contributor=Jahn  Study=20150527JahnMillerExudatesExtraction
Num Peaks: 2
349.1839 638 344.2288 610

Name: C393
SYNON: $:00in-source
SYNON: $:04
SYNON: $:056
SYNON: $:06TOF
SYNON: $:07Waters Xevo G2 QTOF
SYNON: $:09Waters UPLC: C18 ACN Gradient
SYNON: $:10ESI
SYNON: $:11P
SYNON: $:12Ar
SYNON: $:1450-1200
SYNON: $:1630
Comment: Rt=223.76  Contributor=Jahn  Study=20150527JahnMillerExudatesExtraction
Num Peaks: 2
388.2538 700 393.2111 618

Name: C394
SYNON: $:00in-source
SYNON: $:04
SYNON: $:056
SYNON: $:06TOF
SYNON: $:07Waters Xevo G2 QTOF
SYNON: $:09Waters UPLC: C18 ACN Gradient
SYNON: $:10ESI
SYNON: $:11P
SYNON: $:12Ar
SYNON: $:1450-1200
SYNON: $:1630
Comment: Rt=224.95  Contributor=Jahn  Study=20150527JahnMillerExudatesExtraction
Num Peaks: 2
111.1172 3274 145.1331 666

Name: C395
SYNON: $:00in-source
SYNON: $:04
SYNON: $:056
SYNON: $:06TOF
SYNON: $:07Waters Xevo G2 QTOF
SYNON: $:09Waters UPLC: C18 ACN Gradient
SYNON: $:10ESI
SYNON: $:11P
SYNON: $:12Ar
SYNON: $:1450-1200
SYNON: $:1630
Comment: Rt=192.76  Contributor=Jahn  Study=20150527JahnMillerExudatesExtraction
Num Peaks: 2
295.1297 2104 120.0812 33

Name: C396
SYNON: $:00in-source
SYNON: $:04
SYNON: $:056
SYNON: $:06TOF
SYNON: $:07Waters Xevo G2 QTOF
SYNON: $:09Waters UPLC: C18 ACN Gradient
SYNON: $:10ESI
SYNON: $:11P
SYNON: $:12Ar
SYNON: $:1450-1200
SYNON: $:1630
Comment: Rt=191.85  Contributor=Jahn  Study=20150527JahnMillerExudatesExtraction
Num Peaks: 2
153.1278 2549 135.117 1092

Name: C397
SYNON: $:00in-source
SYNON: $:04
SYNON: $:056
SYNON: $:06TOF
SYNON: $:07Waters Xevo G2 QTOF
SYNON: $:09Waters UPLC: C18 ACN Gradient
SYNON: $:10ESI
SYNON: $:11P
SYNON: $:12Ar
SYNON: $:1450-1200
SYNON: $:1630
Comment: Rt=194.97  Contributor=Jahn  Study=20150527JahnMillerExudatesExtraction
Num Peaks: 2
227.176 2403 249.1578 1182

Name: C398
SYNON: $:00in-source
SYNON: $:04
SYNON: $:056
SYNON: $:06TOF
SYNON: $:07Waters Xevo G2 QTOF
SYNON: $:09Waters UPLC: C18 ACN Gradient
SYNON: $:10ESI
SYNON: $:11P
SYNON: $:12Ar
SYNON: $:1450-1200
SYNON: $:1630
Comment: Rt=198.03  Contributor=Jahn  Study=20150527JahnMillerExudatesExtraction
Num Peaks: 2
771.2478 464 793.2289 184

Name: C399
SYNON: $:00in-source
SYNON: $:04
SYNON: $:056
SYNON: $:06TOF
SYNON: $:07Waters Xevo G2 QTOF
SYNON: $:09Waters UPLC: C18 ACN Gradient
SYNON: $:10ESI
SYNON: $:11P
SYNON: $:12Ar
SYNON: $:1450-1200
SYNON: $:1630
Comment: Rt=199.48  Contributor=Jahn  Study=20150527JahnMillerExudatesExtraction
Num Peaks: 2
130.1595 54175 131.1627 4600

Name: C400
SYNON: $:00in-source
SYNON: $:04
SYNON: $:056
SYNON: $:06TOF
SYNON: $:07Waters Xevo G2 QTOF
SYNON: $:09Waters UPLC: C18 ACN Gradient
SYNON: $:10ESI
SYNON: $:11P
SYNON: $:12Ar
SYNON: $:1450-1200
SYNON: $:1630
Comment: Rt=549.08  Contributor=Jahn  Study=20150527JahnMillerExudatesExtraction
Num Peaks: 2
291.1793 732 327.0786 549

Name: C401
SYNON: $:00in-source
SYNON: $:04
SYNON: $:056
SYNON: $:06TOF
SYNON: $:07Waters Xevo G2 QTOF
SYNON: $:09Waters UPLC: C18 ACN Gradient
SYNON: $:10ESI
SYNON: $:11P
SYNON: $:12Ar
SYNON: $:1450-1200
SYNON: $:1630
Comment: Rt=539.75  Contributor=Jahn  Study=20150527JahnMillerExudatesExtraction
Num Peaks: 2
205.1221 69 189.1281 65

Name: C402
SYNON: $:00in-source
SYNON: $:04
SYNON: $:056
SYNON: $:06TOF
SYNON: $:07Waters Xevo G2 QTOF
SYNON: $:09Waters UPLC: C18 ACN Gradient
SYNON: $:10ESI
SYNON: $:11P
SYNON: $:12Ar
SYNON: $:1450-1200
SYNON: $:1630
Comment: Rt=537.22  Contributor=Jahn  Study=20150527JahnMillerExudatesExtraction
Num Peaks: 2
218.1027 1513 353.1414 64

Name: C403
SYNON: $:00in-source
SYNON: $:04
SYNON: $:056
SYNON: $:06TOF
SYNON: $:07Waters Xevo G2 QTOF
SYNON: $:09Waters UPLC: C18 ACN Gradient
SYNON: $:10ESI
SYNON: $:11P
SYNON: $:12Ar
SYNON: $:1450-1200
SYNON: $:1630
Comment: Rt=540  Contributor=Jahn  Study=20150527JahnMillerExudatesExtraction
Num Peaks: 2
317.2101 1715 303.2327 1485

Name: C404
SYNON: $:00in-source
SYNON: $:04
SYNON: $:056
SYNON: $:06TOF
SYNON: $:07Waters Xevo G2 QTOF
SYNON: $:09Waters UPLC: C18 ACN Gradient
SYNON: $:10ESI
SYNON: $:11P
SYNON: $:12Ar
SYNON: $:1450-1200
SYNON: $:1630
Comment: Rt=540.65  Contributor=Jahn  Study=20150527JahnMillerExudatesExtraction
Num Peaks: 2
349.2148 4619 371.1969 3342

Name: C405
SYNON: $:00in-source
SYNON: $:04
SYNON: $:056
SYNON: $:06TOF
SYNON: $:07Waters Xevo G2 QTOF
SYNON: $:09Waters UPLC: C18 ACN Gradient
SYNON: $:10ESI
SYNON: $:11P
SYNON: $:12Ar
SYNON: $:1450-1200
SYNON: $:1630
Comment: Rt=595.42  Contributor=Jahn  Study=20150527JahnMillerExudatesExtraction
Num Peaks: 2
284.3323 8165 285.3356 1309

Name: C406
SYNON: $:00in-source
SYNON: $:04
SYNON: $:056
SYNON: $:06TOF
SYNON: $:07Waters Xevo G2 QTOF
SYNON: $:09Waters UPLC: C18 ACN Gradient
SYNON: $:10ESI
SYNON: $:11P
SYNON: $:12Ar
SYNON: $:1450-1200
SYNON: $:1630
Comment: Rt=557.33  Contributor=Jahn  Study=20150527JahnMillerExudatesExtraction
Num Peaks: 2
427.2128 691 313.2186 610

Name: C407
SYNON: $:00in-source
SYNON: $:04
SYNON: $:056
SYNON: $:06TOF
SYNON: $:07Waters Xevo G2 QTOF
SYNON: $:09Waters UPLC: C18 ACN Gradient
SYNON: $:10ESI
SYNON: $:11P
SYNON: $:12Ar
SYNON: $:1450-1200
SYNON: $:1630
Comment: Rt=814.03  Contributor=Jahn  Study=20150527JahnMillerExudatesExtraction
Num Peaks: 2
99.0558 13453 124.0876 3014

Name: C408
SYNON: $:00in-source
SYNON: $:04
SYNON: $:056
SYNON: $:06TOF
SYNON: $:07Waters Xevo G2 QTOF
SYNON: $:09Waters UPLC: C18 ACN Gradient
SYNON: $:10ESI
SYNON: $:11P
SYNON: $:12Ar
SYNON: $:1450-1200
SYNON: $:1630
Comment: Rt=808.89  Contributor=Jahn  Study=20150527JahnMillerExudatesExtraction
Num Peaks: 2
338.3433 3023 339.3461 627

Name: C409
SYNON: $:00in-source
SYNON: $:04
SYNON: $:056
SYNON: $:06TOF
SYNON: $:07Waters Xevo G2 QTOF
SYNON: $:09Waters UPLC: C18 ACN Gradient
SYNON: $:10ESI
SYNON: $:11P
SYNON: $:12Ar
SYNON: $:1450-1200
SYNON: $:1630
Comment: Rt=695.75  Contributor=Jahn  Study=20150527JahnMillerExudatesExtraction
Num Peaks: 2
282.2798 30745 283.283 5096

Name: C410
SYNON: $:00in-source
SYNON: $:04
SYNON: $:056
SYNON: $:06TOF
SYNON: $:07Waters Xevo G2 QTOF
SYNON: $:09Waters UPLC: C18 ACN Gradient
SYNON: $:10ESI
SYNON: $:11P
SYNON: $:12Ar
SYNON: $:1450-1200
SYNON: $:1630
Comment: Rt=697.19  Contributor=Jahn  Study=20150527JahnMillerExudatesExtraction
Num Peaks: 2
539.3815 11938 561.3642 2944

Name: C411
SYNON: $:00in-source
SYNON: $:04
SYNON: $:056
SYNON: $:06TOF
SYNON: $:07Waters Xevo G2 QTOF
SYNON: $:09Waters UPLC: C18 ACN Gradient
SYNON: $:10ESI
SYNON: $:11P
SYNON: $:12Ar
SYNON: $:1450-1200
SYNON: $:1630
Comment: Rt=699.94  Contributor=Jahn  Study=20150527JahnMillerExudatesExtraction
Num Peaks: 2
406.2586 3061 411.2149 2698

Name: C412
SYNON: $:00in-source
SYNON: $:04
SYNON: $:056
SYNON: $:06TOF
SYNON: $:07Waters Xevo G2 QTOF
SYNON: $:09Waters UPLC: C18 ACN Gradient
SYNON: $:10ESI
SYNON: $:11P
SYNON: $:12Ar
SYNON: $:1450-1200
SYNON: $:1630
Comment: Rt=697.82  Contributor=Jahn  Study=20150527JahnMillerExudatesExtraction
Num Peaks: 2
281.2487 1473 628.5029 731

Name: C413
SYNON: $:00in-source
SYNON: $:04
SYNON: $:056
SYNON: $:06TOF
SYNON: $:07Waters Xevo G2 QTOF
SYNON: $:09Waters UPLC: C18 ACN Gradient
SYNON: $:10ESI
SYNON: $:11P
SYNON: $:12Ar
SYNON: $:1450-1200
SYNON: $:1630
Comment: Rt=711.84  Contributor=Jahn  Study=20150527JahnMillerExudatesExtraction
Num Peaks: 2
191.1434 809 151.076 524

Name: C414
SYNON: $:00in-source
SYNON: $:04
SYNON: $:056
SYNON: $:06TOF
SYNON: $:07Waters Xevo G2 QTOF
SYNON: $:09Waters UPLC: C18 ACN Gradient
SYNON: $:10ESI
SYNON: $:11P
SYNON: $:12Ar
SYNON: $:1450-1200
SYNON: $:1630
Comment: Rt=730.64  Contributor=Jahn  Study=20150527JahnMillerExudatesExtraction
Num Peaks: 2
115.0761 79 168.1076 57

Name: C415
SYNON: $:00in-source
SYNON: $:04
SYNON: $:056
SYNON: $:06TOF
SYNON: $:07Waters Xevo G2 QTOF
SYNON: $:09Waters UPLC: C18 ACN Gradient
SYNON: $:10ESI
SYNON: $:11P
SYNON: $:12Ar
SYNON: $:1450-1200
SYNON: $:1630
Comment: Rt=724.54  Contributor=Jahn  Study=20150527JahnMillerExudatesExtraction
Num Peaks: 2
408.3092 1213 226.1809 967

Name: C416
SYNON: $:00in-source
SYNON: $:04
SYNON: $:056
SYNON: $:06TOF
SYNON: $:07Waters Xevo G2 QTOF
SYNON: $:09Waters UPLC: C18 ACN Gradient
SYNON: $:10ESI
SYNON: $:11P
SYNON: $:12Ar
SYNON: $:1450-1200
SYNON: $:1630
Comment: Rt=726.33  Contributor=Jahn  Study=20150527JahnMillerExudatesExtraction
Num Peaks: 2
124.0817 812 212.135 29

Name: C417
SYNON: $:00in-source
SYNON: $:04
SYNON: $:056
SYNON: $:06TOF
SYNON: $:07Waters Xevo G2 QTOF
SYNON: $:09Waters UPLC: C18 ACN Gradient
SYNON: $:10ESI
SYNON: $:11P
SYNON: $:12Ar
SYNON: $:1450-1200
SYNON: $:1630
Comment: Rt=725.62  Contributor=Jahn  Study=20150527JahnMillerExudatesExtraction
Num Peaks: 2
265.1661 108 133.0864 82

Name: C418
SYNON: $:00in-source
SYNON: $:04
SYNON: $:056
SYNON: $:06TOF
SYNON: $:07Waters Xevo G2 QTOF
SYNON: $:09Waters UPLC: C18 ACN Gradient
SYNON: $:10ESI
SYNON: $:11P
SYNON: $:12Ar
SYNON: $:1450-1200
SYNON: $:1630
Comment: Rt=736.52  Contributor=Jahn  Study=20150527JahnMillerExudatesExtraction
Num Peaks: 2
284.2955 10228 285.2985 1923

Name: C419
SYNON: $:00in-source
SYNON: $:04
SYNON: $:056
SYNON: $:06TOF
SYNON: $:07Waters Xevo G2 QTOF
SYNON: $:09Waters UPLC: C18 ACN Gradient
SYNON: $:10ESI
SYNON: $:11P
SYNON: $:12Ar
SYNON: $:1450-1200
SYNON: $:1630
Comment: Rt=740.55  Contributor=Jahn  Study=20150527JahnMillerExudatesExtraction
Num Peaks: 2
597.9254 7267 131.0707 380

Name: C420
SYNON: $:00in-source
SYNON: $:04
SYNON: $:056
SYNON: $:06TOF
SYNON: $:07Waters Xevo G2 QTOF
SYNON: $:09Waters UPLC: C18 ACN Gradient
SYNON: $:10ESI
SYNON: $:11P
SYNON: $:12Ar
SYNON: $:1450-1200
SYNON: $:1630
Comment: Rt=747.85  Contributor=Jahn  Study=20150527JahnMillerExudatesExtraction
Num Peaks: 2
310.3114 17037 311.3146 3514

Name: C421
SYNON: $:00in-source
SYNON: $:04
SYNON: $:056
SYNON: $:06TOF
SYNON: $:07Waters Xevo G2 QTOF
SYNON: $:09Waters UPLC: C18 ACN Gradient
SYNON: $:10ESI
SYNON: $:11P
SYNON: $:12Ar
SYNON: $:1450-1200
SYNON: $:1630
Comment: Rt=762.45  Contributor=Jahn  Study=20150527JahnMillerExudatesExtraction
Num Peaks: 2
336.3266 4261 337.3311 953

Name: C422
SYNON: $:00in-source
SYNON: $:04
SYNON: $:056
SYNON: $:06TOF
SYNON: $:07Waters Xevo G2 QTOF
SYNON: $:09Waters UPLC: C18 ACN Gradient
SYNON: $:10ESI
SYNON: $:11P
SYNON: $:12Ar
SYNON: $:1450-1200
SYNON: $:1630
Comment: Rt=641.06  Contributor=Jahn  Study=20150527JahnMillerExudatesExtraction
Num Peaks: 2
708.5409 708 312.3644 545

Name: C423
SYNON: $:00in-source
SYNON: $:04
SYNON: $:056
SYNON: $:06TOF
SYNON: $:07Waters Xevo G2 QTOF
SYNON: $:09Waters UPLC: C18 ACN Gradient
SYNON: $:10ESI
SYNON: $:11P
SYNON: $:12Ar
SYNON: $:1450-1200
SYNON: $:1630
Comment: Rt=643.48  Contributor=Jahn  Study=20150527JahnMillerExudatesExtraction
Num Peaks: 2
280.2641 8901 281.2664 1595

Name: C424
SYNON: $:00in-source
SYNON: $:04
SYNON: $:056
SYNON: $:06TOF
SYNON: $:07Waters Xevo G2 QTOF
SYNON: $:09Waters UPLC: C18 ACN Gradient
SYNON: $:10ESI
SYNON: $:11P
SYNON: $:12Ar
SYNON: $:1450-1200
SYNON: $:1630
Comment: Rt=642.5  Contributor=Jahn  Study=20150527JahnMillerExudatesExtraction
Num Peaks: 2
443.3892 648 425.3766 635

Name: C425
SYNON: $:00in-source
SYNON: $:04
SYNON: $:056
SYNON: $:06TOF
SYNON: $:07Waters Xevo G2 QTOF
SYNON: $:09Waters UPLC: C18 ACN Gradient
SYNON: $:10ESI
SYNON: $:11P
SYNON: $:12Ar
SYNON: $:1450-1200
SYNON: $:1630
Comment: Rt=637.87  Contributor=Jahn  Study=20150527JahnMillerExudatesExtraction
Num Peaks: 2
297.2405 778 275.2589 567

Name: C426
SYNON: $:00in-source
SYNON: $:04
SYNON: $:056
SYNON: $:06TOF
SYNON: $:07Waters Xevo G2 QTOF
SYNON: $:09Waters UPLC: C18 ACN Gradient
SYNON: $:10ESI
SYNON: $:11P
SYNON: $:12Ar
SYNON: $:1450-1200
SYNON: $:1630
Comment: Rt=636.58  Contributor=Jahn  Study=20150527JahnMillerExudatesExtraction
Num Peaks: 2
445.3291 7662 445.8303 3249

Name: C427
SYNON: $:00in-source
SYNON: $:04
SYNON: $:056
SYNON: $:06TOF
SYNON: $:07Waters Xevo G2 QTOF
SYNON: $:09Waters UPLC: C18 ACN Gradient
SYNON: $:10ESI
SYNON: $:11P
SYNON: $:12Ar
SYNON: $:1450-1200
SYNON: $:1630
Comment: Rt=634.82  Contributor=Jahn  Study=20150527JahnMillerExudatesExtraction
Num Peaks: 2
347.2227 3375 349.2391 792

Name: C428
SYNON: $:00in-source
SYNON: $:04
SYNON: $:056
SYNON: $:06TOF
SYNON: $:07Waters Xevo G2 QTOF
SYNON: $:09Waters UPLC: C18 ACN Gradient
SYNON: $:10ESI
SYNON: $:11P
SYNON: $:12Ar
SYNON: $:1450-1200
SYNON: $:1630
Comment: Rt=604.15  Contributor=Jahn  Study=20150527JahnMillerExudatesExtraction
Num Peaks: 2
298.3478 5935 299.3505 1010

Name: C429
SYNON: $:00in-source
SYNON: $:04
SYNON: $:056
SYNON: $:06TOF
SYNON: $:07Waters Xevo G2 QTOF
SYNON: $:09Waters UPLC: C18 ACN Gradient
SYNON: $:10ESI
SYNON: $:11P
SYNON: $:12Ar
SYNON: $:1450-1200
SYNON: $:1630
Comment: Rt=612.07  Contributor=Jahn  Study=20150527JahnMillerExudatesExtraction
Num Peaks: 2
441.2287 458 387.2908 372

Name: C430
SYNON: $:00in-source
SYNON: $:04
SYNON: $:056
SYNON: $:06TOF
SYNON: $:07Waters Xevo G2 QTOF
SYNON: $:09Waters UPLC: C18 ACN Gradient
SYNON: $:10ESI
SYNON: $:11P
SYNON: $:12Ar
SYNON: $:1450-1200
SYNON: $:1630
Comment: Rt=627.09  Contributor=Jahn  Study=20150527JahnMillerExudatesExtraction
Num Peaks: 2
687.4719 1271 665.9592 1160

Name: C431
SYNON: $:00in-source
SYNON: $:04
SYNON: $:056
SYNON: $:06TOF
SYNON: $:07Waters Xevo G2 QTOF
SYNON: $:09Waters UPLC: C18 ACN Gradient
SYNON: $:10ESI
SYNON: $:11P
SYNON: $:12Ar
SYNON: $:1450-1200
SYNON: $:1630
Comment: Rt=622.1  Contributor=Jahn  Study=20150527JahnMillerExudatesExtraction
Num Peaks: 2
419.2775 822 546.4039 480

Name: C432
SYNON: $:00in-source
SYNON: $:04
SYNON: $:056
SYNON: $:06TOF
SYNON: $:07Waters Xevo G2 QTOF
SYNON: $:09Waters UPLC: C18 ACN Gradient
SYNON: $:10ESI
SYNON: $:11P
SYNON: $:12Ar
SYNON: $:1450-1200
SYNON: $:1630
Comment: Rt=669.42  Contributor=Jahn  Study=20150527JahnMillerExudatesExtraction
Num Peaks: 2
256.2638 9021 257.2675 1374

Name: C433
SYNON: $:00in-source
SYNON: $:04
SYNON: $:056
SYNON: $:06TOF
SYNON: $:07Waters Xevo G2 QTOF
SYNON: $:09Waters UPLC: C18 ACN Gradient
SYNON: $:10ESI
SYNON: $:11P
SYNON: $:12Ar
SYNON: $:1450-1200
SYNON: $:1630
Comment: Rt=662.99  Contributor=Jahn  Study=20150527JahnMillerExudatesExtraction
Num Peaks: 2
746.5654 1143 751.519 659

Name: C434
SYNON: $:00in-source
SYNON: $:04
SYNON: $:056
SYNON: $:06TOF
SYNON: $:07Waters Xevo G2 QTOF
SYNON: $:09Waters UPLC: C18 ACN Gradient
SYNON: $:10ESI
SYNON: $:11P
SYNON: $:12Ar
SYNON: $:1450-1200
SYNON: $:1630
Comment: Rt=660.21  Contributor=Jahn  Study=20150527JahnMillerExudatesExtraction
Num Peaks: 2
313.2742 2980 303.2331 1807

Name: C435
SYNON: $:00in-source
SYNON: $:04
SYNON: $:056
SYNON: $:06TOF
SYNON: $:07Waters Xevo G2 QTOF
SYNON: $:09Waters UPLC: C18 ACN Gradient
SYNON: $:10ESI
SYNON: $:11P
SYNON: $:12Ar
SYNON: $:1450-1200
SYNON: $:1630
Comment: Rt=651.03  Contributor=Jahn  Study=20150527JahnMillerExudatesExtraction
Num Peaks: 2
280.2642 12133 281.2662 1472

Name: C436
SYNON: $:00in-source
SYNON: $:04
SYNON: $:056
SYNON: $:06TOF
SYNON: $:07Waters Xevo G2 QTOF
SYNON: $:09Waters UPLC: C18 ACN Gradient
SYNON: $:10ESI
SYNON: $:11P
SYNON: $:12Ar
SYNON: $:1450-1200
SYNON: $:1630
Comment: Rt=646.73  Contributor=Jahn  Study=20150527JahnMillerExudatesExtraction
Num Peaks: 2
425.2161 728 403.2308 391

Name: C437
SYNON: $:00in-source
SYNON: $:04
SYNON: $:056
SYNON: $:06TOF
SYNON: $:07Waters Xevo G2 QTOF
SYNON: $:09Waters UPLC: C18 ACN Gradient
SYNON: $:10ESI
SYNON: $:11P
SYNON: $:12Ar
SYNON: $:1450-1200
SYNON: $:1630
Comment: Rt=647.63  Contributor=Jahn  Study=20150527JahnMillerExudatesExtraction
Num Peaks: 2
738.5011 1257 758.0105 619

Name: C438
SYNON: $:00in-source
SYNON: $:04
SYNON: $:056
SYNON: $:06TOF
SYNON: $:07Waters Xevo G2 QTOF
SYNON: $:09Waters UPLC: C18 ACN Gradient
SYNON: $:10ESI
SYNON: $:11P
SYNON: $:12Ar
SYNON: $:1450-1200
SYNON: $:1630
Comment: Rt=651.25  Contributor=Jahn  Study=20150527JahnMillerExudatesExtraction
Num Peaks: 2
369.2421 551 383.2594 547

Name: C439
SYNON: $:00in-source
SYNON: $:04
SYNON: $:056
SYNON: $:06TOF
SYNON: $:07Waters Xevo G2 QTOF
SYNON: $:09Waters UPLC: C18 ACN Gradient
SYNON: $:10ESI
SYNON: $:11P
SYNON: $:12Ar
SYNON: $:1450-1200
SYNON: $:1630
Comment: Rt=461.77  Contributor=Jahn  Study=20150527JahnMillerExudatesExtraction
Num Peaks: 2
348.3113 8776 349.3144 1613

Name: C440
SYNON: $:00in-source
SYNON: $:04
SYNON: $:056
SYNON: $:06TOF
SYNON: $:07Waters Xevo G2 QTOF
SYNON: $:09Waters UPLC: C18 ACN Gradient
SYNON: $:10ESI
SYNON: $:11P
SYNON: $:12Ar
SYNON: $:1450-1200
SYNON: $:1630
Comment: Rt=436.2  Contributor=Jahn  Study=20150527JahnMillerExudatesExtraction
Num Peaks: 2
258.2434 6829 259.2464 975

Name: C441
SYNON: $:00in-source
SYNON: $:04
SYNON: $:056
SYNON: $:06TOF
SYNON: $:07Waters Xevo G2 QTOF
SYNON: $:09Waters UPLC: C18 ACN Gradient
SYNON: $:10ESI
SYNON: $:11P
SYNON: $:12Ar
SYNON: $:1450-1200
SYNON: $:1630
Comment: Rt=448.61  Contributor=Jahn  Study=20150527JahnMillerExudatesExtraction
Num Peaks: 2
449.1514 896 331.1916 427

Name: C442
SYNON: $:00in-source
SYNON: $:04
SYNON: $:056
SYNON: $:06TOF
SYNON: $:07Waters Xevo G2 QTOF
SYNON: $:09Waters UPLC: C18 ACN Gradient
SYNON: $:10ESI
SYNON: $:11P
SYNON: $:12Ar
SYNON: $:1450-1200
SYNON: $:1630
Comment: Rt=443.19  Contributor=Jahn  Study=20150527JahnMillerExudatesExtraction
Num Peaks: 2
296.1468 1025 275.2014 259

Name: C443
SYNON: $:00in-source
SYNON: $:04
SYNON: $:056
SYNON: $:06TOF
SYNON: $:07Waters Xevo G2 QTOF
SYNON: $:09Waters UPLC: C18 ACN Gradient
SYNON: $:10ESI
SYNON: $:11P
SYNON: $:12Ar
SYNON: $:1450-1200
SYNON: $:1630
Comment: Rt=444.5  Contributor=Jahn  Study=20150527JahnMillerExudatesExtraction
Num Peaks: 2
288.2906 3764 244.2644 1231

Name: C444
SYNON: $:00in-source
SYNON: $:04
SYNON: $:056
SYNON: $:06TOF
SYNON: $:07Waters Xevo G2 QTOF
SYNON: $:09Waters UPLC: C18 ACN Gradient
SYNON: $:10ESI
SYNON: $:11P
SYNON: $:12Ar
SYNON: $:1450-1200
SYNON: $:1630
Comment: Rt=452.75  Contributor=Jahn  Study=20150527JahnMillerExudatesExtraction
Num Peaks: 2
333.2068 1630 217.1228 453

Name: C445
SYNON: $:00in-source
SYNON: $:04
SYNON: $:056
SYNON: $:06TOF
SYNON: $:07Waters Xevo G2 QTOF
SYNON: $:09Waters UPLC: C18 ACN Gradient
SYNON: $:10ESI
SYNON: $:11P
SYNON: $:12Ar
SYNON: $:1450-1200
SYNON: $:1630
Comment: Rt=452.5  Contributor=Jahn  Study=20150527JahnMillerExudatesExtraction
Num Peaks: 2
230.2488 20808 231.2517 3075

Name: C446
SYNON: $:00in-source
SYNON: $:04
SYNON: $:056
SYNON: $:06TOF
SYNON: $:07Waters Xevo G2 QTOF
SYNON: $:09Waters UPLC: C18 ACN Gradient
SYNON: $:10ESI
SYNON: $:11P
SYNON: $:12Ar
SYNON: $:1450-1200
SYNON: $:1630
Comment: Rt=451.69  Contributor=Jahn  Study=20150527JahnMillerExudatesExtraction
Num Peaks: 2
304.285 2058 353.2308 781

Name: C447
SYNON: $:00in-source
SYNON: $:04
SYNON: $:056
SYNON: $:06TOF
SYNON: $:07Waters Xevo G2 QTOF
SYNON: $:09Waters UPLC: C18 ACN Gradient
SYNON: $:10ESI
SYNON: $:11P
SYNON: $:12Ar
SYNON: $:1450-1200
SYNON: $:1630
Comment: Rt=516.27  Contributor=Jahn  Study=20150527JahnMillerExudatesExtraction
Num Peaks: 2
177.1278 212 203.142 56

Name: C448
SYNON: $:00in-source
SYNON: $:04
SYNON: $:056
SYNON: $:06TOF
SYNON: $:07Waters Xevo G2 QTOF
SYNON: $:09Waters UPLC: C18 ACN Gradient
SYNON: $:10ESI
SYNON: $:11P
SYNON: $:12Ar
SYNON: $:1450-1200
SYNON: $:1630
Comment: Rt=519.92  Contributor=Jahn  Study=20150527JahnMillerExudatesExtraction
Num Peaks: 2
387.1643 1087 305.1103 32

Name: C449
SYNON: $:00in-source
SYNON: $:04
SYNON: $:056
SYNON: $:06TOF
SYNON: $:07Waters Xevo G2 QTOF
SYNON: $:09Waters UPLC: C18 ACN Gradient
SYNON: $:10ESI
SYNON: $:11P
SYNON: $:12Ar
SYNON: $:1450-1200
SYNON: $:1630
Comment: Rt=506.06  Contributor=Jahn  Study=20150527JahnMillerExudatesExtraction
Num Peaks: 2
299.2013 2195 261.1397 432

Name: C450
SYNON: $:00in-source
SYNON: $:04
SYNON: $:056
SYNON: $:06TOF
SYNON: $:07Waters Xevo G2 QTOF
SYNON: $:09Waters UPLC: C18 ACN Gradient
SYNON: $:10ESI
SYNON: $:11P
SYNON: $:12Ar
SYNON: $:1450-1200
SYNON: $:1630
Comment: Rt=505.98  Contributor=Jahn  Study=20150527JahnMillerExudatesExtraction
Num Peaks: 2
337.1051 1922 149.0598 523

Name: C451
SYNON: $:00in-source
SYNON: $:04
SYNON: $:056
SYNON: $:06TOF
SYNON: $:07Waters Xevo G2 QTOF
SYNON: $:09Waters UPLC: C18 ACN Gradient
SYNON: $:10ESI
SYNON: $:11P
SYNON: $:12Ar
SYNON: $:1450-1200
SYNON: $:1630
Comment: Rt=500.65  Contributor=Jahn  Study=20150527JahnMillerExudatesExtraction
Num Peaks: 2
244.2277 5385 266.2103 985

Name: C452
SYNON: $:00in-source
SYNON: $:04
SYNON: $:056
SYNON: $:06TOF
SYNON: $:07Waters Xevo G2 QTOF
SYNON: $:09Waters UPLC: C18 ACN Gradient
SYNON: $:10ESI
SYNON: $:11P
SYNON: $:12Ar
SYNON: $:1450-1200
SYNON: $:1630
Comment: Rt=495.32  Contributor=Jahn  Study=20150527JahnMillerExudatesExtraction
Num Peaks: 2
732.4683 1905 128.108 149

Name: C453
SYNON: $:00in-source
SYNON: $:04
SYNON: $:056
SYNON: $:06TOF
SYNON: $:07Waters Xevo G2 QTOF
SYNON: $:09Waters UPLC: C18 ACN Gradient
SYNON: $:10ESI
SYNON: $:11P
SYNON: $:12Ar
SYNON: $:1450-1200
SYNON: $:1630
Comment: Rt=495.77  Contributor=Jahn  Study=20150527JahnMillerExudatesExtraction
Num Peaks: 2
228.2692 603 371.3273 568

Name: C454
SYNON: $:00in-source
SYNON: $:04
SYNON: $:056
SYNON: $:06TOF
SYNON: $:07Waters Xevo G2 QTOF
SYNON: $:09Waters UPLC: C18 ACN Gradient
SYNON: $:10ESI
SYNON: $:11P
SYNON: $:12Ar
SYNON: $:1450-1200
SYNON: $:1630
Comment: Rt=492.66  Contributor=Jahn  Study=20150527JahnMillerExudatesExtraction
Num Peaks: 2
288.2536 73180 310.2358 5210

Name: C455
SYNON: $:00in-source
SYNON: $:04
SYNON: $:056
SYNON: $:06TOF
SYNON: $:07Waters Xevo G2 QTOF
SYNON: $:09Waters UPLC: C18 ACN Gradient
SYNON: $:10ESI
SYNON: $:11P
SYNON: $:12Ar
SYNON: $:1450-1200
SYNON: $:1630
Comment: Rt=492.75  Contributor=Jahn  Study=20150527JahnMillerExudatesExtraction
Num Peaks: 2
303.2318 2163 289.2174 1603

Name: C456
SYNON: $:00in-source
SYNON: $:04
SYNON: $:056
SYNON: $:06TOF
SYNON: $:07Waters Xevo G2 QTOF
SYNON: $:09Waters UPLC: C18 ACN Gradient
SYNON: $:10ESI
SYNON: $:11P
SYNON: $:12Ar
SYNON: $:1450-1200
SYNON: $:1630
Comment: Rt=478.09  Contributor=Jahn  Study=20150527JahnMillerExudatesExtraction
Num Peaks: 2
206.1545 3981 207.1586 549

Name: C457
SYNON: $:00in-source
SYNON: $:04
SYNON: $:056
SYNON: $:06TOF
SYNON: $:07Waters Xevo G2 QTOF
SYNON: $:09Waters UPLC: C18 ACN Gradient
SYNON: $:10ESI
SYNON: $:11P
SYNON: $:12Ar
SYNON: $:1450-1200
SYNON: $:1630
Comment: Rt=482.84  Contributor=Jahn  Study=20150527JahnMillerExudatesExtraction
Num Peaks: 2
545.3676 1444 143.1268 64

Name: C458
SYNON: $:00in-source
SYNON: $:04
SYNON: $:056
SYNON: $:06TOF
SYNON: $:07Waters Xevo G2 QTOF
SYNON: $:09Waters UPLC: C18 ACN Gradient
SYNON: $:10ESI
SYNON: $:11P
SYNON: $:12Ar
SYNON: $:1450-1200
SYNON: $:1630
Comment: Rt=943.78  Contributor=Jahn  Study=20150527JahnMillerExudatesExtraction
Num Peaks: 2
99.0557 6851 124.0876 1447

Name: C459
SYNON: $:00in-source
SYNON: $:04
SYNON: $:056
SYNON: $:06TOF
SYNON: $:07Waters Xevo G2 QTOF
SYNON: $:09Waters UPLC: C18 ACN Gradient
SYNON: $:10ESI
SYNON: $:11P
SYNON: $:12Ar
SYNON: $:1450-1200
SYNON: $:1630
Comment: Rt=955.92  Contributor=Jahn  Study=20150527JahnMillerExudatesExtraction
Num Peaks: 2
99.0556 6329 124.0876 1794

Name: C460
SYNON: $:00in-source
SYNON: $:04
SYNON: $:056
SYNON: $:06TOF
SYNON: $:07Waters Xevo G2 QTOF
SYNON: $:09Waters UPLC: C18 ACN Gradient
SYNON: $:10ESI
SYNON: $:11P
SYNON: $:12Ar
SYNON: $:1450-1200
SYNON: $:1630
Comment: Rt=858.68  Contributor=Jahn  Study=20150527JahnMillerExudatesExtraction
Num Peaks: 2
99.0557 9345 124.0877 2546

Name: C461
SYNON: $:00in-source
SYNON: $:04
SYNON: $:056
SYNON: $:06TOF
SYNON: $:07Waters Xevo G2 QTOF
SYNON: $:09Waters UPLC: C18 ACN Gradient
SYNON: $:10ESI
SYNON: $:11P
SYNON: $:12Ar
SYNON: $:1450-1200
SYNON: $:1630
Comment: Rt=823.39  Contributor=Jahn  Study=20150527JahnMillerExudatesExtraction
Num Peaks: 2
99.0558 13192 144.9827 1266

Name: C462
SYNON: $:00in-source
SYNON: $:04
SYNON: $:056
SYNON: $:06TOF
SYNON: $:07Waters Xevo G2 QTOF
SYNON: $:09Waters UPLC: C18 ACN Gradient
SYNON: $:10ESI
SYNON: $:11P
SYNON: $:12Ar
SYNON: $:1450-1200
SYNON: $:1630
Comment: Rt=843.1  Contributor=Jahn  Study=20150527JahnMillerExudatesExtraction
Num Peaks: 2
99.0558 8353 124.0874 2175

Name: C463
SYNON: $:00in-source
SYNON: $:04
SYNON: $:056
SYNON: $:06TOF
SYNON: $:07Waters Xevo G2 QTOF
SYNON: $:09Waters UPLC: C18 ACN Gradient
SYNON: $:10ESI
SYNON: $:11P
SYNON: $:12Ar
SYNON: $:1450-1200
SYNON: $:1630
Comment: Rt=890.18  Contributor=Jahn  Study=20150527JahnMillerExudatesExtraction
Num Peaks: 2
99.0557 6806 124.0878 1628

Name: C464
SYNON: $:00in-source
SYNON: $:04
SYNON: $:056
SYNON: $:06TOF
SYNON: $:07Waters Xevo G2 QTOF
SYNON: $:09Waters UPLC: C18 ACN Gradient
SYNON: $:10ESI
SYNON: $:11P
SYNON: $:12Ar
SYNON: $:1450-1200
SYNON: $:1630
Comment: Rt=914.15  Contributor=Jahn  Study=20150527JahnMillerExudatesExtraction
Num Peaks: 2
99.0556 5990 124.0876 1643

Name: C465
SYNON: $:00in-source
SYNON: $:04
SYNON: $:056
SYNON: $:06TOF
SYNON: $:07Waters Xevo G2 QTOF
SYNON: $:09Waters UPLC: C18 ACN Gradient
SYNON: $:10ESI
SYNON: $:11P
SYNON: $:12Ar
SYNON: $:1450-1200
SYNON: $:1630
Comment: Rt=19.42  Contributor=Jahn  Study=20150527JahnMillerExudatesExtraction
Num Peaks: 2
467.8833 213 657.8638 175

Name: C466
SYNON: $:00in-source
SYNON: $:04
SYNON: $:056
SYNON: $:06TOF
SYNON: $:07Waters Xevo G2 QTOF
SYNON: $:09Waters UPLC: C18 ACN Gradient
SYNON: $:10ESI
SYNON: $:11P
SYNON: $:12Ar
SYNON: $:1450-1200
SYNON: $:1630
Comment: Rt=24.06  Contributor=Jahn  Study=20150527JahnMillerExudatesExtraction
Num Peaks: 2
127.0396 4648 145.0499 1584

Name: C467
SYNON: $:00in-source
SYNON: $:04
SYNON: $:056
SYNON: $:06TOF
SYNON: $:07Waters Xevo G2 QTOF
SYNON: $:09Waters UPLC: C18 ACN Gradient
SYNON: $:10ESI
SYNON: $:11P
SYNON: $:12Ar
SYNON: $:1450-1200
SYNON: $:1630
Comment: Rt=22.38  Contributor=Jahn  Study=20150527JahnMillerExudatesExtraction
Num Peaks: 2
372.8574 596 473.8057 577

Name: C468
SYNON: $:00in-source
SYNON: $:04
SYNON: $:056
SYNON: $:06TOF
SYNON: $:07Waters Xevo G2 QTOF
SYNON: $:09Waters UPLC: C18 ACN Gradient
SYNON: $:10ESI
SYNON: $:11P
SYNON: $:12Ar
SYNON: $:1450-1200
SYNON: $:1630
Comment: Rt=24.68  Contributor=Jahn  Study=20150527JahnMillerExudatesExtraction
Num Peaks: 2
144.1022 11514 116.0712 3691

Name: C469
SYNON: $:00in-source
SYNON: $:04
SYNON: $:056
SYNON: $:06TOF
SYNON: $:07Waters Xevo G2 QTOF
SYNON: $:09Waters UPLC: C18 ACN Gradient
SYNON: $:10ESI
SYNON: $:11P
SYNON: $:12Ar
SYNON: $:1450-1200
SYNON: $:1630
Comment: Rt=24.55  Contributor=Jahn  Study=20150527JahnMillerExudatesExtraction
Num Peaks: 2
325.1134 2002 236.1502 414

Name: C470
SYNON: $:00in-source
SYNON: $:04
SYNON: $:056
SYNON: $:06TOF
SYNON: $:07Waters Xevo G2 QTOF
SYNON: $:09Waters UPLC: C18 ACN Gradient
SYNON: $:10ESI
SYNON: $:11P
SYNON: $:12Ar
SYNON: $:1450-1200
SYNON: $:1630
Comment: Rt=45.54  Contributor=Jahn  Study=20150527JahnMillerExudatesExtraction
Num Peaks: 2
266.2446 8146 110.0093 1056

Name: C471
SYNON: $:00in-source
SYNON: $:04
SYNON: $:056
SYNON: $:06TOF
SYNON: $:07Waters Xevo G2 QTOF
SYNON: $:09Waters UPLC: C18 ACN Gradient
SYNON: $:10ESI
SYNON: $:11P
SYNON: $:12Ar
SYNON: $:1450-1200
SYNON: $:1630
Comment: Rt=36.32  Contributor=Jahn  Study=20150527JahnMillerExudatesExtraction
Num Peaks: 2
266.2446 13419 103.1316 5496

Name: C472
SYNON: $:00in-source
SYNON: $:04
SYNON: $:056
SYNON: $:06TOF
SYNON: $:07Waters Xevo G2 QTOF
SYNON: $:09Waters UPLC: C18 ACN Gradient
SYNON: $:10ESI
SYNON: $:11P
SYNON: $:12Ar
SYNON: $:1450-1200
SYNON: $:1630
Comment: Rt=27.12  Contributor=Jahn  Study=20150527JahnMillerExudatesExtraction
Num Peaks: 2
79.0216 9713 157.0359 2835

Name: C473
SYNON: $:00in-source
SYNON: $:04
SYNON: $:056
SYNON: $:06TOF
SYNON: $:07Waters Xevo G2 QTOF
SYNON: $:09Waters UPLC: C18 ACN Gradient
SYNON: $:10ESI
SYNON: $:11P
SYNON: $:12Ar
SYNON: $:1450-1200
SYNON: $:1630
Comment: Rt=30.67  Contributor=Jahn  Study=20150527JahnMillerExudatesExtraction
Num Peaks: 2
110.009 4995 151.0356 1879

Name: C474
SYNON: $:00in-source
SYNON: $:04
SYNON: $:056
SYNON: $:06TOF
SYNON: $:07Waters Xevo G2 QTOF
SYNON: $:09Waters UPLC: C18 ACN Gradient
SYNON: $:10ESI
SYNON: $:11P
SYNON: $:12Ar
SYNON: $:1450-1200
SYNON: $:1630
Comment: Rt=67.83  Contributor=Jahn  Study=20150527JahnMillerExudatesExtraction
Num Peaks: 2
276.1025 3452 200.0854 46

Name: C475
SYNON: $:00in-source
SYNON: $:04
SYNON: $:056
SYNON: $:06TOF
SYNON: $:07Waters Xevo G2 QTOF
SYNON: $:09Waters UPLC: C18 ACN Gradient
SYNON: $:10ESI
SYNON: $:11P
SYNON: $:12Ar
SYNON: $:1450-1200
SYNON: $:1630
Comment: Rt=64.18  Contributor=Jahn  Study=20150527JahnMillerExudatesExtraction
Num Peaks: 2
132.1025 13453 86.097 4891

Name: C1
SYNON: $:00in-source
SYNON: $:04
SYNON: $:05
SYNON: $:06TOF
SYNON: $:07Waters Xevo G2 QTOF
SYNON: $:09Waters UPLC: C18 ACN Gradient
SYNON: $:10ESI
SYNON: $:11P
SYNON: $:12Ar
SYNON: $:1450-1200
SYNON: $:1630
Comment: Rt=19.04  Contributor=Jahn  Study=20150527JahnMillerExudatesExtraction
Num Peaks: 57
640.8825 13357 638.8839 10899 639.8851 9610 641.8838 8213 336.9233 8024 410.9232 6337 642.8821 6170 338.9218 5506 222.9432 5084 524.9037 4870 526.9028 4723 412.9223 4561 337.9246 4136 411.9244 3661 525.9043 3611 411.8528 3587 296.9437 3162 450.9029 2745 643.8825 2683 452.9018 2555 527.9038 2292 451.9042 1870 339.9224 1841 566.8834 1631 413.9222 1604 298.9424 1483 528.9009 1479 868.8478 1410 754.8642 1369 644.8754 1343 564.8848 1333 297.9453 1223 453.9016 1213 565.8864 1166 869.8423 1164 414.9199 1098 870.8456 1016 752.862 997 567.883 990 612.8902 972 755.8622 941 753.8657 925 867.8471 913 756.8597 859 610.8882 803 866.8468 784 568.8818 707 611.8912 692 613.8918 577 871.8453 573 529.9038 573 680.8636 452 614.8882 443 757.86 440 982.8293 430 983.831 384 726.8708 286

Name: C2
SYNON: $:00in-source
SYNON: $:04
SYNON: $:05
SYNON: $:06TOF
SYNON: $:07Waters Xevo G2 QTOF
SYNON: $:09Waters UPLC: C18 ACN Gradient
SYNON: $:10ESI
SYNON: $:11P
SYNON: $:12Ar
SYNON: $:1450-1200
SYNON: $:1630
Comment: Rt=19.46  Contributor=Jahn  Study=20150527JahnMillerExudatesExtraction
Num Peaks: 42
214.9183 134328 474.8338 72662 344.8759 56660 604.7912 35232 140.9176 26425 170.9284 20825 734.7488 15346 158.9282 6793 864.7051 6259 186.9235 6133 478.8269 5993 475.8368 5701 218.9111 5655 215.922 4451 476.834 3819 605.7949 3431 608.7844 3283 348.8688 3183 216.9187 2940 345.8803 2873 216.9515 2773 994.6636 2604 88.9521 2480 88.9549 2397 606.7913 2337 88.0229 2251 346.8776 1902 738.7413 1709 735.7536 1702 1124.6232 1328 736.7513 1297 865.7159 861 868.7044 753 866.709 671 262.8614 629 132.9035 607 282.9042 302 129.9797 189 130.0177 170 256.9492 132 300.9112 97 173.9295 82

Name: C3
SYNON: $:00in-source
SYNON: $:04
SYNON: $:05
SYNON: $:06TOF
SYNON: $:07Waters Xevo G2 QTOF
SYNON: $:09Waters UPLC: C18 ACN Gradient
SYNON: $:10ESI
SYNON: $:11P
SYNON: $:12Ar
SYNON: $:1450-1200
SYNON: $:1630
Comment: Rt=19.33  Contributor=Jahn  Study=20150527JahnMillerExudatesExtraction
Num Peaks: 34
84.9602 109198 79.0184 24291 70.0133 16267 69.9838 13890 90.5263 7595 81.5214 4960 61.0083 4652 125.9867 4450 139.0185 3800 102.0345 2309 255.9447 708 99.5316 577 91.0278 568 232.93 531 102.9708 524 130.9658 327 385.9051 167 143.9974 153 539.8148 117 167.0135 88 148.9762 82 661.7849 73 171.9925 68 259.9397 65 134.9923 57 176.9714 45 531.8294 42 541.8131 41 409.8564 40 190.9665 38 495.3493 10 300.4114 8 365.3906 7 430.369 4

Name: C4
SYNON: $:00in-source
SYNON: $:04
SYNON: $:05
SYNON: $:06TOF
SYNON: $:07Waters Xevo G2 QTOF
SYNON: $:09Waters UPLC: C18 ACN Gradient
SYNON: $:10ESI
SYNON: $:11P
SYNON: $:12Ar
SYNON: $:1450-1200
SYNON: $:1630
Comment: Rt=19.14  Contributor=Jahn  Study=20150527JahnMillerExudatesExtraction
Num Peaks: 33
110.009 21532 109.9633 12861 111.0103 3122 112.0068 2755 200.9737 2361 110.9601 2218 156.0148 1761 128.0197 1647 127.9856 1472 86.993 1375 201.9753 897 223.9897 736 202.9722 701 129.0206 589 114.988 570 116.9869 364 224.9909 290 225.9881 270 154.0366 212 151.0358 109 115.9894 104 105.0038 94 226.9896 89 627.8787 78 243.9976 66 132.9987 66 153.0337 55 152.0372 53 227.9861 43 265.0166 38 267.0151 23 266.0178 22 268.0155 9

Name: C5
SYNON: $:00in-source
SYNON: $:04
SYNON: $:05
SYNON: $:06TOF
SYNON: $:07Waters Xevo G2 QTOF
SYNON: $:09Waters UPLC: C18 ACN Gradient
SYNON: $:10ESI
SYNON: $:11P
SYNON: $:12Ar
SYNON: $:1450-1200
SYNON: $:1630
Comment: Rt=619.95  Contributor=Jahn  Study=20150527JahnMillerExudatesExtraction
Num Peaks: 22
311.2011 48324 189.128 14720 367.2637 11979 312.2047 10474 135.1174 3855 368.2672 2873 161.1331 2692 190.1313 1767 405.2122 1193 313.2077 1081 171.1174 996 203.1099 978 349.1485 918 147.1169 685 119.0863 676 369.2706 431 366.2549 429 404.2492 75 370.2923 52 233.1314 50 253.142 41 232.6289 23

Name: C6
SYNON: $:00in-source
SYNON: $:04
SYNON: $:05
SYNON: $:06TOF
SYNON: $:07Waters Xevo G2 QTOF
SYNON: $:09Waters UPLC: C18 ACN Gradient
SYNON: $:10ESI
SYNON: $:11P
SYNON: $:12Ar
SYNON: $:1450-1200
SYNON: $:1630
Comment: Rt=516.22  Contributor=Jahn  Study=20150527JahnMillerExudatesExtraction
Num Peaks: 22
365.248 83760 366.2514 22265 423.2512 14407 424.2555 3240 365.0811 687 439.2247 436 383.2586 284 485.2165 249 420.2445 188 823.5133 120 384.262 88 420.7458 79 196.1523 68 824.5171 60 241.1264 54 231.6196 36 418.2957 21 825.5268 19 385.2646 18 240.6263 11 620.376 5 620.8809 4

Name: C7
SYNON: $:00in-source
SYNON: $:04
SYNON: $:05
SYNON: $:06TOF
SYNON: $:07Waters Xevo G2 QTOF
SYNON: $:09Waters UPLC: C18 ACN Gradient
SYNON: $:10ESI
SYNON: $:11P
SYNON: $:12Ar
SYNON: $:1450-1200
SYNON: $:1630
Comment: Rt=280.36  Contributor=Jahn  Study=20150527JahnMillerExudatesExtraction
Num Peaks: 21
283.1519 4662 133.102 2296 147.1171 1051 105.0707 998 175.1129 985 107.0858 871 151.1125 778 193.1227 761 284.156 621 109.0658 546 280.1448 465 211.1335 381 225.1495 376 207.1375 343 399.1982 260 243.1597 238 359.2075 110 261.1701 91 244.1632 53 170.5765 13 543.3144 12

Name: C8
SYNON: $:00in-source
SYNON: $:04
SYNON: $:05
SYNON: $:06TOF
SYNON: $:07Waters Xevo G2 QTOF
SYNON: $:09Waters UPLC: C18 ACN Gradient
SYNON: $:10ESI
SYNON: $:11P
SYNON: $:12Ar
SYNON: $:1450-1200
SYNON: $:1630
Comment: Rt=671.1  Contributor=Jahn  Study=20150527JahnMillerExudatesExtraction
Num Peaks: 20
381.2042 7386 359.2222 1551 382.2077 1472 193.086 1338 331.2276 1181 341.2116 924 327.1963 615 360.2258 390 383.2117 306 235.0981 281 332.2315 248 249.1136 237 342.2155 227 328.1997 155 739.4178 101 361.229 95 557.3058 64 376.249 48 736.4139 21 736.9147 5

Name: C9
SYNON: $:00in-source
SYNON: $:04
SYNON: $:05
SYNON: $:06TOF
SYNON: $:07Waters Xevo G2 QTOF
SYNON: $:09Waters UPLC: C18 ACN Gradient
SYNON: $:10ESI
SYNON: $:11P
SYNON: $:12Ar
SYNON: $:1450-1200
SYNON: $:1630
Comment: Rt=801.97  Contributor=Jahn  Study=20150527JahnMillerExudatesExtraction
Num Peaks: 19
97.1015 4887 83.086 3783 321.316 3202 135.1174 3136 95.0858 2984 303.3054 2801 121.1016 2481 111.1171 2448 109.1017 2373 149.133 2173 111.0808 2105 114.0916 1719 69.0706 1570 100.0761 1431 107.0859 1338 123.1172 1213 128.1074 1137 163.1492 1125 139.1132 925

Name: C10
SYNON: $:00in-source
SYNON: $:04
SYNON: $:05
SYNON: $:06TOF
SYNON: $:07Waters Xevo G2 QTOF
SYNON: $:09Waters UPLC: C18 ACN Gradient
SYNON: $:10ESI
SYNON: $:11P
SYNON: $:12Ar
SYNON: $:1450-1200
SYNON: $:1630
Comment: Rt=638.41  Contributor=Jahn  Study=20150527JahnMillerExudatesExtraction
Num Peaks: 19
340.2852 6112 635.4558 2744 281.2485 1926 337.2073 1901 298.275 1676 97.1012 1623 341.2872 1419 109.1018 1404 263.2377 1363 321.2407 1148 245.227 1108 636.4597 1035 299.2585 482 597.5094 419 579.4979 395 282.252 391 342.2921 249 322.2437 210 300.2619 96

Name: C11
SYNON: $:00in-source
SYNON: $:04
SYNON: $:05
SYNON: $:06TOF
SYNON: $:07Waters Xevo G2 QTOF
SYNON: $:09Waters UPLC: C18 ACN Gradient
SYNON: $:10ESI
SYNON: $:11P
SYNON: $:12Ar
SYNON: $:1450-1200
SYNON: $:1630
Comment: Rt=19.25  Contributor=Jahn  Study=20150527JahnMillerExudatesExtraction
Num Peaks: 19
569.8946 248 583.896 194 242.9959 174 241.9966 173 242.0013 153 683.8764 100 95.0445 83 499.9055 79 626.8845 75 152.9471 63 338.9715 35 423.955 31 139.5278 25 424.9565 23 570.398 9 309.9739 7 569.3966 6 626.3866 4 627.379 3

Name: C12
SYNON: $:00in-source
SYNON: $:04
SYNON: $:05
SYNON: $:06TOF
SYNON: $:07Waters Xevo G2 QTOF
SYNON: $:09Waters UPLC: C18 ACN Gradient
SYNON: $:10ESI
SYNON: $:11P
SYNON: $:12Ar
SYNON: $:1450-1200
SYNON: $:1630
Comment: Rt=537.24  Contributor=Jahn  Study=20150527JahnMillerExudatesExtraction
Num Peaks: 18
315.196 20202 187.1124 19897 316.1994 4226 337.178 3181 188.1154 2821 199.1131 2024 269.1906 1647 213.1274 1541 227.1432 1443 171.081 1065 338.1823 656 667.3312 585 491.2659 481 651.367 176 629.3846 172 631.3934 125 652.3719 92 630.3882 76

Name: C13
SYNON: $:00in-source
SYNON: $:04
SYNON: $:05
SYNON: $:06TOF
SYNON: $:07Waters Xevo G2 QTOF
SYNON: $:09Waters UPLC: C18 ACN Gradient
SYNON: $:10ESI
SYNON: $:11P
SYNON: $:12Ar
SYNON: $:1450-1200
SYNON: $:1630
Comment: Rt=722.23  Contributor=Jahn  Study=20150527JahnMillerExudatesExtraction
Num Peaks: 18
637.3059 16561 581.2438 12333 659.2886 8536 638.3101 5789 582.2475 3837 660.2926 2941 525.1807 2350 639.3133 1188 169.0501 798 977.9412 789 977.4417 714 583.2518 696 526.1833 599 661.2959 581 654.3326 541 655.337 188 387.2537 141 388.2576 55

Name: C14
SYNON: $:00in-source
SYNON: $:04
SYNON: $:05
SYNON: $:06TOF
SYNON: $:07Waters Xevo G2 QTOF
SYNON: $:09Waters UPLC: C18 ACN Gradient
SYNON: $:10ESI
SYNON: $:11P
SYNON: $:12Ar
SYNON: $:1450-1200
SYNON: $:1630
Comment: Rt=730.02  Contributor=Jahn  Study=20150527JahnMillerExudatesExtraction
Num Peaks: 17
893.6194 2299 188.1042 1388 888.6629 1076 894.6251 842 871.6343 569 447.3146 320 605.4301 318 315.2328 311 896.6149 293 872.6358 186 436.323 80 590.746 40 455.8284 36 584.7402 19 585.0742 17 444.8365 16 436.8262 14

Name: C15
SYNON: $:00in-source
SYNON: $:04
SYNON: $:05
SYNON: $:06TOF
SYNON: $:07Waters Xevo G2 QTOF
SYNON: $:09Waters UPLC: C18 ACN Gradient
SYNON: $:10ESI
SYNON: $:11P
SYNON: $:12Ar
SYNON: $:1450-1200
SYNON: $:1630
Comment: Rt=671.19  Contributor=Jahn  Study=20150527JahnMillerExudatesExtraction
Num Peaks: 17
169.0503 20259 139.0394 6702 397.1702 4184 95.0858 4096 153.055 3943 121.1014 3501 135.1172 3080 109.1018 2813 123.0442 1786 107.0857 1756 93.07 1427 170.053 1386 123.1173 1091 195.0658 756 398.1748 729 755.3809 559 219.6025 16

Name: C16
SYNON: $:00in-source
SYNON: $:04
SYNON: $:05
SYNON: $:06TOF
SYNON: $:07Waters Xevo G2 QTOF
SYNON: $:09Waters UPLC: C18 ACN Gradient
SYNON: $:10ESI
SYNON: $:11P
SYNON: $:12Ar
SYNON: $:1450-1200
SYNON: $:1630
Comment: Rt=19.11  Contributor=Jahn  Study=20150527JahnMillerExudatesExtraction
Num Peaks: 17
182.963 38777 82.0143 13410 68.9827 12746 184.9611 11842 138.9731 11394 183.9643 10881 154.9678 6346 108.9624 5476 140.9712 3258 66.0197 3152 139.9743 2886 156.9657 1804 84.012 1705 157.0161 1703 83.5364 1673 185.9624 1517 172.9794 497

Name: C17
SYNON: $:00in-source
SYNON: $:04
SYNON: $:05
SYNON: $:06TOF
SYNON: $:07Waters Xevo G2 QTOF
SYNON: $:09Waters UPLC: C18 ACN Gradient
SYNON: $:10ESI
SYNON: $:11P
SYNON: $:12Ar
SYNON: $:1450-1200
SYNON: $:1630
Comment: Rt=20.49  Contributor=Jahn  Study=20150527JahnMillerExudatesExtraction
Num Peaks: 15
122.9251 16868 320.8666 14789 320.9255 13781 236.9056 8380 322.8644 5324 206.8865 5163 274.8734 3467 304.8931 3317 321.8675 2591 238.9065 2481 124.9245 2294 112.8964 2201 350.8861 1400 190.9121 1303 306.8918 974

Name: C18
SYNON: $:00in-source
SYNON: $:04
SYNON: $:05
SYNON: $:06TOF
SYNON: $:07Waters Xevo G2 QTOF
SYNON: $:09Waters UPLC: C18 ACN Gradient
SYNON: $:10ESI
SYNON: $:11P
SYNON: $:12Ar
SYNON: $:1450-1200
SYNON: $:1630
Comment: Rt=1002.67  Contributor=Jahn  Study=20150527JahnMillerExudatesExtraction
Num Peaks: 14
141.9592 1390 246.8634 582 140.918 572 474.8357 352 94.046 288 286.8932 165 288.8941 133 182.9858 130 270.9199 107 134.9918 94 151.0356 55 181.9888 41 223.9895 18 146.5008 16

Name: C19
SYNON: $:00in-source
SYNON: $:04
SYNON: $:05
SYNON: $:06TOF
SYNON: $:07Waters Xevo G2 QTOF
SYNON: $:09Waters UPLC: C18 ACN Gradient
SYNON: $:10ESI
SYNON: $:11P
SYNON: $:12Ar
SYNON: $:1450-1200
SYNON: $:1630
Comment: Rt=729.26  Contributor=Jahn  Study=20150527JahnMillerExudatesExtraction
Num Peaks: 14
177.113 5017 221.1393 2612 155.1001 1719 911.6299 1476 243.153 1046 599.4178 373 874.6032 231 627.4456 221 874.0979 174 605.0862 44 599.7505 36 600.0848 20 570.7331 12 570.0637 10

Name: C20
SYNON: $:00in-source
SYNON: $:04
SYNON: $:05
SYNON: $:06TOF
SYNON: $:07Waters Xevo G2 QTOF
SYNON: $:09Waters UPLC: C18 ACN Gradient
SYNON: $:10ESI
SYNON: $:11P
SYNON: $:12Ar
SYNON: $:1450-1200
SYNON: $:1630
Comment: Rt=772.71  Contributor=Jahn  Study=20150527JahnMillerExudatesExtraction
Num Peaks: 14
133.0865 8149 737.5036 2213 265.1659 1140 601.4174 179 685.994 149 601.7474 126 594.4183 58 704.9966 53 693.9943 35 689.9864 33 613.0978 20 594.7524 20 600.0885 18 594.0835 15

Name: C21
SYNON: $:00in-source
SYNON: $:04
SYNON: $:05
SYNON: $:06TOF
SYNON: $:07Waters Xevo G2 QTOF
SYNON: $:09Waters UPLC: C18 ACN Gradient
SYNON: $:10ESI
SYNON: $:11P
SYNON: $:12Ar
SYNON: $:1450-1200
SYNON: $:1630
Comment: Rt=19.02  Contributor=Jahn  Study=20150527JahnMillerExudatesExtraction
Num Peaks: 14
384.9266 1288 382.9293 1255 383.9302 698 268.9485 460 270.9477 373 582.894 311 269.9504 196 584.8924 191 498.9082 137 496.91 126 425.9538 116 497.9113 100 337.9706 43 339.9692 32

Name: C22
SYNON: $:00in-source
SYNON: $:04
SYNON: $:05
SYNON: $:06TOF
SYNON: $:07Waters Xevo G2 QTOF
SYNON: $:09Waters UPLC: C18 ACN Gradient
SYNON: $:10ESI
SYNON: $:11P
SYNON: $:12Ar
SYNON: $:1450-1200
SYNON: $:1630
Comment: Rt=19.22  Contributor=Jahn  Study=20150527JahnMillerExudatesExtraction
Num Peaks: 14
442.8798 5254 556.8598 2335 443.8812 1691 444.8764 1682 670.839 1588 672.8378 1278 558.8573 1254 671.8377 1054 557.8619 988 329.9014 904 330.8969 809 398.9071 581 770.8427 519 673.8359 484

Name: C23
SYNON: $:00in-source
SYNON: $:04
SYNON: $:05
SYNON: $:06TOF
SYNON: $:07Waters Xevo G2 QTOF
SYNON: $:09Waters UPLC: C18 ACN Gradient
SYNON: $:10ESI
SYNON: $:11P
SYNON: $:12Ar
SYNON: $:1450-1200
SYNON: $:1630
Comment: Rt=1003.46  Contributor=Jahn  Study=20150527JahnMillerExudatesExtraction
Num Peaks: 13
99.9695 9451 98.9618 7527 100.0135 6986 114.0166 6947 133.975 2811 100.9573 2436 113.0176 1950 112.0185 1561 135.971 971 138.9807 827 139.9877 703 248.8635 487 104.0293 445

Name: C24
SYNON: $:00in-source
SYNON: $:04
SYNON: $:05
SYNON: $:06TOF
SYNON: $:07Waters Xevo G2 QTOF
SYNON: $:09Waters UPLC: C18 ACN Gradient
SYNON: $:10ESI
SYNON: $:11P
SYNON: $:12Ar
SYNON: $:1450-1200
SYNON: $:1630
Comment: Rt=256.92  Contributor=Jahn  Study=20150527JahnMillerExudatesExtraction
Num Peaks: 13
239.0899 4205 111.0439 885 155.0715 873 217.1077 573 240.0934 410 301.1261 218 143.1075 138 125.0959 128 218.111 105 142.1234 67 234.134 50 455.1891 25 456.1948 13

Name: C25
SYNON: $:00in-source
SYNON: $:04
SYNON: $:05
SYNON: $:06TOF
SYNON: $:07Waters Xevo G2 QTOF
SYNON: $:09Waters UPLC: C18 ACN Gradient
SYNON: $:10ESI
SYNON: $:11P
SYNON: $:12Ar
SYNON: $:1450-1200
SYNON: $:1630
Comment: Rt=697.23  Contributor=Jahn  Study=20150527JahnMillerExudatesExtraction
Num Peaks: 13
708.4938 787 686.48 522 708.9962 333 686.9823 302 727.9996 205 705.987 91 717.0092 69 550.3734 43 558.8848 35 694.9964 34 547.8952 25 539.8832 13 550.8743 12

Name: C26
SYNON: $:00in-source
SYNON: $:04
SYNON: $:05
SYNON: $:06TOF
SYNON: $:07Waters Xevo G2 QTOF
SYNON: $:09Waters UPLC: C18 ACN Gradient
SYNON: $:10ESI
SYNON: $:11P
SYNON: $:12Ar
SYNON: $:1450-1200
SYNON: $:1630
Comment: Rt=714.41  Contributor=Jahn  Study=20150527JahnMillerExudatesExtraction
Num Peaks: 13
781.5366 514 1080.7985 407 782.0419 375 801.0512 241 543.3801 143 551.8956 117 532.3923 82 533.3936 52 540.9053 49 521.3662 47 543.8849 42 532.8939 29 521.6995 10

Name: C27
SYNON: $:00in-source
SYNON: $:04
SYNON: $:05
SYNON: $:06TOF
SYNON: $:07Waters Xevo G2 QTOF
SYNON: $:09Waters UPLC: C18 ACN Gradient
SYNON: $:10ESI
SYNON: $:11P
SYNON: $:12Ar
SYNON: $:1450-1200
SYNON: $:1630
Comment: Rt=797.77  Contributor=Jahn  Study=20150527JahnMillerExudatesExtraction
Num Peaks: 13
545.3702 594 523.3856 543 706.491 142 543.3903 112 532.4004 55 569.4042 42 684.4822 33 523.889 32 534.377 30 542.8902 24 684.988 22 531.9001 11 569.7386 9

Name: C28
SYNON: $:00in-source
SYNON: $:04
SYNON: $:05
SYNON: $:06TOF
SYNON: $:07Waters Xevo G2 QTOF
SYNON: $:09Waters UPLC: C18 ACN Gradient
SYNON: $:10ESI
SYNON: $:11P
SYNON: $:12Ar
SYNON: $:1450-1200
SYNON: $:1630
Comment: Rt=618.4  Contributor=Jahn  Study=20150527JahnMillerExudatesExtraction
Num Peaks: 13
173.1331 2191 133.1014 1395 177.128 1051 131.086 944 185.1331 609 661.4501 553 174.136 421 255.2113 271 301.217 211 211.1131 146 656.4932 132 256.2154 89 639.4676 65

Name: C29
SYNON: $:00in-source
SYNON: $:04
SYNON: $:05
SYNON: $:06TOF
SYNON: $:07Waters Xevo G2 QTOF
SYNON: $:09Waters UPLC: C18 ACN Gradient
SYNON: $:10ESI
SYNON: $:11P
SYNON: $:12Ar
SYNON: $:1450-1200
SYNON: $:1630
Comment: Rt=677.05  Contributor=Jahn  Study=20150527JahnMillerExudatesExtraction
Num Peaks: 13
389.233 2264 313.2172 1939 345.2434 1635 357.208 1471 285.2222 1443 311.2003 1016 445.2479 907 390.2372 513 863.4907 129 421.2588 95 864.496 90 466.3164 58 422.2618 29

Name: C30
SYNON: $:00in-source
SYNON: $:04
SYNON: $:05
SYNON: $:06TOF
SYNON: $:07Waters Xevo G2 QTOF
SYNON: $:09Waters UPLC: C18 ACN Gradient
SYNON: $:10ESI
SYNON: $:11P
SYNON: $:12Ar
SYNON: $:1450-1200
SYNON: $:1630
Comment: Rt=357.89  Contributor=Jahn  Study=20150527JahnMillerExudatesExtraction
Num Peaks: 12
137.0603 4493 131.049 561 341.139 520 359.1498 497 323.1278 375 381.1331 338 541.263 290 259.1334 247 353.1031 202 360.1538 121 376.1752 98 296.1872 53

Name: C31
SYNON: $:00in-source
SYNON: $:04
SYNON: $:05
SYNON: $:06TOF
SYNON: $:07Waters Xevo G2 QTOF
SYNON: $:09Waters UPLC: C18 ACN Gradient
SYNON: $:10ESI
SYNON: $:11P
SYNON: $:12Ar
SYNON: $:1450-1200
SYNON: $:1630
Comment: Rt=719.22  Contributor=Jahn  Study=20150527JahnMillerExudatesExtraction
Num Peaks: 12
807.357 6798 808.3607 3055 113.0599 2022 225.1128 1191 809.3626 748 802.4016 737 471.1991 453 803.4046 351 823.3321 230 568.4022 109 804.4094 103 579.8966 29

Name: C32
SYNON: $:00in-source
SYNON: $:04
SYNON: $:05
SYNON: $:06TOF
SYNON: $:07Waters Xevo G2 QTOF
SYNON: $:09Waters UPLC: C18 ACN Gradient
SYNON: $:10ESI
SYNON: $:11P
SYNON: $:12Ar
SYNON: $:1450-1200
SYNON: $:1630
Comment: Rt=725.93  Contributor=Jahn  Study=20150527JahnMillerExudatesExtraction
Num Peaks: 12
649.4585 335 481.3292 281 363.2518 167 459.3476 139 460.3529 60 668.9701 45 341.2701 40 634.7723 28 628.7644 23 614.0906 17 629.1003 13 614.7583 11

Name: C33
SYNON: $:00in-source
SYNON: $:04
SYNON: $:05
SYNON: $:06TOF
SYNON: $:07Waters Xevo G2 QTOF
SYNON: $:09Waters UPLC: C18 ACN Gradient
SYNON: $:10ESI
SYNON: $:11P
SYNON: $:12Ar
SYNON: $:1450-1200
SYNON: $:1630
Comment: Rt=745.33  Contributor=Jahn  Study=20150527JahnMillerExudatesExtraction
Num Peaks: 12
124.0814 4413 190.1211 3936 737.5034 1454 795.5437 1399 87.044 1343 796.55 649 700.494 280 633.4385 124 654.1172 35 648.1148 23 633.7729 19 634.1076 16

Name: C34
SYNON: $:00in-source
SYNON: $:04
SYNON: $:05
SYNON: $:06TOF
SYNON: $:07Waters Xevo G2 QTOF
SYNON: $:09Waters UPLC: C18 ACN Gradient
SYNON: $:10ESI
SYNON: $:11P
SYNON: $:12Ar
SYNON: $:1450-1200
SYNON: $:1630
Comment: Rt=640.52  Contributor=Jahn  Study=20150527JahnMillerExudatesExtraction
Num Peaks: 12
133.0868 2641 649.4502 1142 605.4245 1101 693.4753 865 737.5038 704 644.4945 418 606.4283 340 688.5202 338 694.4787 293 732.5462 284 583.444 267 645.4988 167

Name: C35
SYNON: $:00in-source
SYNON: $:04
SYNON: $:05
SYNON: $:06TOF
SYNON: $:07Waters Xevo G2 QTOF
SYNON: $:09Waters UPLC: C18 ACN Gradient
SYNON: $:10ESI
SYNON: $:11P
SYNON: $:12Ar
SYNON: $:1450-1200
SYNON: $:1630
Comment: Rt=624.7  Contributor=Jahn  Study=20150527JahnMillerExudatesExtraction
Num Peaks: 12
925.6069 862 920.651 510 271.2064 489 463.3054 324 299.2007 296 301.2165 263 921.6546 198 903.6248 197 731.4952 132 904.627 50 452.3186 39 452.82 11

Name: C36
SYNON: $:00in-source
SYNON: $:04
SYNON: $:05
SYNON: $:06TOF
SYNON: $:07Waters Xevo G2 QTOF
SYNON: $:09Waters UPLC: C18 ACN Gradient
SYNON: $:10ESI
SYNON: $:11P
SYNON: $:12Ar
SYNON: $:1450-1200
SYNON: $:1630
Comment: Rt=627.35  Contributor=Jahn  Study=20150527JahnMillerExudatesExtraction
Num Peaks: 12
187.1122 11016 329.2119 1877 188.1145 1605 269.1909 1437 213.1277 1095 227.1446 946 171.0817 732 351.1941 711 330.2153 430 621.4294 426 352.1965 169 337.2747 47

Name: C37
SYNON: $:00in-source
SYNON: $:04
SYNON: $:05
SYNON: $:06TOF
SYNON: $:07Waters Xevo G2 QTOF
SYNON: $:09Waters UPLC: C18 ACN Gradient
SYNON: $:10ESI
SYNON: $:11P
SYNON: $:12Ar
SYNON: $:1450-1200
SYNON: $:1630
Comment: Rt=620.12  Contributor=Jahn  Study=20150527JahnMillerExudatesExtraction
Num Peaks: 12
396.2282 10129 374.2458 7034 183.0656 3723 381.2051 2929 528.2724 2614 375.2499 2323 397.2302 2283 169.0505 1873 529.2756 797 376.2529 289 1033.5549 286 523.3185 45

Name: C38
SYNON: $:00in-source
SYNON: $:04
SYNON: $:05
SYNON: $:06TOF
SYNON: $:07Waters Xevo G2 QTOF
SYNON: $:09Waters UPLC: C18 ACN Gradient
SYNON: $:10ESI
SYNON: $:11P
SYNON: $:12Ar
SYNON: $:1450-1200
SYNON: $:1630
Comment: Rt=23.14  Contributor=Jahn  Study=20150527JahnMillerExudatesExtraction
Num Peaks: 12
381.08 2661 203.0532 1921 219.027 1103 282.0129 920 158.9978 870 171.0032 762 382.0837 349 383.0837 258 130.0504 258 221.0406 182 133.0615 146 147.0768 125

Name: C39
SYNON: $:00in-source
SYNON: $:04
SYNON: $:05
SYNON: $:06TOF
SYNON: $:07Waters Xevo G2 QTOF
SYNON: $:09Waters UPLC: C18 ACN Gradient
SYNON: $:10ESI
SYNON: $:11P
SYNON: $:12Ar
SYNON: $:1450-1200
SYNON: $:1630
Comment: Rt=23.96  Contributor=Jahn  Study=20150527JahnMillerExudatesExtraction
Num Peaks: 12
222.0198 756 104.1073 616 245.052 568 705.1861 375 148.0612 297 543.1325 268 428.0898 207 466.0498 142 159.0776 87 411.1001 62 360.151 12 203.5648 4

Name: C40
SYNON: $:00in-source
SYNON: $:04
SYNON: $:05
SYNON: $:06TOF
SYNON: $:07Waters Xevo G2 QTOF
SYNON: $:09Waters UPLC: C18 ACN Gradient
SYNON: $:10ESI
SYNON: $:11P
SYNON: $:12Ar
SYNON: $:1450-1200
SYNON: $:1630
Comment: Rt=175.66  Contributor=Jahn  Study=20150527JahnMillerExudatesExtraction
Num Peaks: 11
132.0451 5768 146.0608 2492 123.0448 2420 118.0655 1516 410.0769 1473 486.6325 469 487.1343 239 642.1843 131 642.6866 106 329.1347 93 330.1405 20

Name: C41
SYNON: $:00in-source
SYNON: $:04
SYNON: $:05
SYNON: $:06TOF
SYNON: $:07Waters Xevo G2 QTOF
SYNON: $:09Waters UPLC: C18 ACN Gradient
SYNON: $:10ESI
SYNON: $:11P
SYNON: $:12Ar
SYNON: $:1450-1200
SYNON: $:1630
Comment: Rt=690.51  Contributor=Jahn  Study=20150527JahnMillerExudatesExtraction
Num Peaks: 11
796.5436 993 775.0343 350 797.0472 277 794.0416 190 566.7266 46 561.0557 17 560.7194 12 516.6941 9 517.029 8 532.0401 6 531.7031 5

Name: C42
SYNON: $:00in-source
SYNON: $:04
SYNON: $:05
SYNON: $:06TOF
SYNON: $:07Waters Xevo G2 QTOF
SYNON: $:09Waters UPLC: C18 ACN Gradient
SYNON: $:10ESI
SYNON: $:11P
SYNON: $:12Ar
SYNON: $:1450-1200
SYNON: $:1630
Comment: Rt=703.98  Contributor=Jahn  Study=20150527JahnMillerExudatesExtraction
Num Peaks: 11
835.5758 2327 830.62 1224 836.5786 1083 620.4425 536 620.9459 376 813.593 347 407.3029 344 639.9472 79 624.4287 56 624.0936 21 639.1041 18

Name: C43
SYNON: $:00in-source
SYNON: $:04
SYNON: $:05
SYNON: $:06TOF
SYNON: $:07Waters Xevo G2 QTOF
SYNON: $:09Waters UPLC: C18 ACN Gradient
SYNON: $:10ESI
SYNON: $:11P
SYNON: $:12Ar
SYNON: $:1450-1200
SYNON: $:1630
Comment: Rt=734.01  Contributor=Jahn  Study=20150527JahnMillerExudatesExtraction
Num Peaks: 11
210.1174 1467 232.1314 1437 854.5866 1029 166.091 977 810.561 470 830.5724 244 830.0692 238 811.0614 138 575.7349 48 541.0479 21 540.7135 14

Name: C44
SYNON: $:00in-source
SYNON: $:04
SYNON: $:05
SYNON: $:06TOF
SYNON: $:07Waters Xevo G2 QTOF
SYNON: $:09Waters UPLC: C18 ACN Gradient
SYNON: $:10ESI
SYNON: $:11P
SYNON: $:12Ar
SYNON: $:1450-1200
SYNON: $:1630
Comment: Rt=775.89  Contributor=Jahn  Study=20150527JahnMillerExudatesExtraction
Num Peaks: 11
663.4752 275 663.98 120 579.4064 101 494.3656 63 502.88 29 585.0797 28 565.0675 23 579.7419 21 494.8674 19 580.0761 15 564.7326 14

Name: C45
SYNON: $:00in-source
SYNON: $:04
SYNON: $:05
SYNON: $:06TOF
SYNON: $:07Waters Xevo G2 QTOF
SYNON: $:09Waters UPLC: C18 ACN Gradient
SYNON: $:10ESI
SYNON: $:11P
SYNON: $:12Ar
SYNON: $:1450-1200
SYNON: $:1630
Comment: Rt=764.91  Contributor=Jahn  Study=20150527JahnMillerExudatesExtraction
Num Peaks: 11
117.0915 19253 168.1078 6445 291.2174 3462 679.4601 2132 853.5881 1910 234.178 1390 157.1225 952 505.3361 917 912.6309 768 854.5906 643 889.6473 319

Name: C46
SYNON: $:00in-source
SYNON: $:04
SYNON: $:05
SYNON: $:06TOF
SYNON: $:07Waters Xevo G2 QTOF
SYNON: $:09Waters UPLC: C18 ACN Gradient
SYNON: $:10ESI
SYNON: $:11P
SYNON: $:12Ar
SYNON: $:1450-1200
SYNON: $:1630
Comment: Rt=641.07  Contributor=Jahn  Study=20150527JahnMillerExudatesExtraction
Num Peaks: 11
111.1172 2945 309.2044 1925 69.0707 1191 127.0068 625 310.2083 370 199.1699 194 129.1276 76 287.2223 64 200.173 44 204.1162 40 304.2487 32

Name: C47
SYNON: $:00in-source
SYNON: $:04
SYNON: $:05
SYNON: $:06TOF
SYNON: $:07Waters Xevo G2 QTOF
SYNON: $:09Waters UPLC: C18 ACN Gradient
SYNON: $:10ESI
SYNON: $:11P
SYNON: $:12Ar
SYNON: $:1450-1200
SYNON: $:1630
Comment: Rt=631.82  Contributor=Jahn  Study=20150527JahnMillerExudatesExtraction
Num Peaks: 11
443.241 757 605.4244 719 768.4308 641 644.4957 334 327.2529 263 309.2428 255 600.4673 223 688.5215 203 281.2491 90 556.4428 73 438.2872 31

Name: C48
SYNON: $:00in-source
SYNON: $:04
SYNON: $:05
SYNON: $:06TOF
SYNON: $:07Waters Xevo G2 QTOF
SYNON: $:09Waters UPLC: C18 ACN Gradient
SYNON: $:10ESI
SYNON: $:11P
SYNON: $:12Ar
SYNON: $:1450-1200
SYNON: $:1630
Comment: Rt=604.78  Contributor=Jahn  Study=20150527JahnMillerExudatesExtraction
Num Peaks: 11
133.0867 2825 177.113 1406 591.4082 666 547.3827 623 680.4624 236 636.4376 234 592.4126 231 586.4539 200 569.4235 96 542.427 95 525.4014 77

Name: C49
SYNON: $:00in-source
SYNON: $:04
SYNON: $:05
SYNON: $:06TOF
SYNON: $:07Waters Xevo G2 QTOF
SYNON: $:09Waters UPLC: C18 ACN Gradient
SYNON: $:10ESI
SYNON: $:11P
SYNON: $:12Ar
SYNON: $:1450-1200
SYNON: $:1630
Comment: Rt=615.79  Contributor=Jahn  Study=20150527JahnMillerExudatesExtraction
Num Peaks: 11
374.246 5457 528.2736 2668 397.231 2462 375.2486 1328 544.2657 838 529.2773 767 1033.553 236 1034.5564 173 522.2875 163 539.3133 36 272.6235 13

Name: C50
SYNON: $:00in-source
SYNON: $:04
SYNON: $:05
SYNON: $:06TOF
SYNON: $:07Waters Xevo G2 QTOF
SYNON: $:09Waters UPLC: C18 ACN Gradient
SYNON: $:10ESI
SYNON: $:11P
SYNON: $:12Ar
SYNON: $:1450-1200
SYNON: $:1630
Comment: Rt=431.43  Contributor=Jahn  Study=20150527JahnMillerExudatesExtraction
Num Peaks: 11
149.0239 15940 121.029 1258 150.0268 1174 245.0792 1161 177.0552 652 246.0824 184 223.0971 127 178.0589 103 172.0525 65 224.1013 36 467.1698 22

Name: C51
SYNON: $:00in-source
SYNON: $:04
SYNON: $:05
SYNON: $:06TOF
SYNON: $:07Waters Xevo G2 QTOF
SYNON: $:09Waters UPLC: C18 ACN Gradient
SYNON: $:10ESI
SYNON: $:11P
SYNON: $:12Ar
SYNON: $:1450-1200
SYNON: $:1630
Comment: Rt=19.2  Contributor=Jahn  Study=20150527JahnMillerExudatesExtraction
Num Peaks: 11
426.9018 3323 426.955 3180 312.9216 3016 352.9005 2714 428.8997 1618 542.8824 1263 354.9008 1251 466.8785 1122 353.9463 1089 353.9053 1076 314.9207 874

Name: C52
SYNON: $:00in-source
SYNON: $:04
SYNON: $:05
SYNON: $:06TOF
SYNON: $:07Waters Xevo G2 QTOF
SYNON: $:09Waters UPLC: C18 ACN Gradient
SYNON: $:10ESI
SYNON: $:11P
SYNON: $:12Ar
SYNON: $:1450-1200
SYNON: $:1630
Comment: Rt=19.31  Contributor=Jahn  Study=20150527JahnMillerExudatesExtraction
Num Peaks: 11
458.8557 8021 588.8145 4868 718.7691 2453 459.8598 1431 460.8552 1407 589.8166 1015 848.7298 963 590.8116 946 466.8443 441 596.8048 405 401.8658 120

Name: C53
SYNON: $:00in-source
SYNON: $:04
SYNON: $:05
SYNON: $:06TOF
SYNON: $:07Waters Xevo G2 QTOF
SYNON: $:09Waters UPLC: C18 ACN Gradient
SYNON: $:10ESI
SYNON: $:11P
SYNON: $:12Ar
SYNON: $:1450-1200
SYNON: $:1630
Comment: Rt=1002.63  Contributor=Jahn  Study=20150527JahnMillerExudatesExtraction
Num Peaks: 10
84.9602 27900 98.0141 5183 230.8907 2292 96.9727 1303 156.8906 1207 229.8937 1060 137.9629 817 89.0088 750 186.8997 657 188.9017 525

Name: C54
SYNON: $:00in-source
SYNON: $:04
SYNON: $:05
SYNON: $:06TOF
SYNON: $:07Waters Xevo G2 QTOF
SYNON: $:09Waters UPLC: C18 ACN Gradient
SYNON: $:10ESI
SYNON: $:11P
SYNON: $:12Ar
SYNON: $:1450-1200
SYNON: $:1630
Comment: Rt=237.89  Contributor=Jahn  Study=20150527JahnMillerExudatesExtraction
Num Peaks: 10
315.1413 1049 145.0866 552 269.1365 370 229.1443 309 211.1341 220 275.1497 211 316.1463 201 292.1651 163 364.2319 121 279.1709 101

Name: C55
SYNON: $:00in-source
SYNON: $:04
SYNON: $:05
SYNON: $:06TOF
SYNON: $:07Waters Xevo G2 QTOF
SYNON: $:09Waters UPLC: C18 ACN Gradient
SYNON: $:10ESI
SYNON: $:11P
SYNON: $:12Ar
SYNON: $:1450-1200
SYNON: $:1630
Comment: Rt=594.99  Contributor=Jahn  Study=20150527JahnMillerExudatesExtraction
Num Peaks: 10
149.024 31765 301.1419 4136 302.1454 522 205.0867 240 279.1598 101 579.2948 58 206.0905 47 280.1633 27 200.0841 26 580.3009 21

Name: C56
SYNON: $:00in-source
SYNON: $:04
SYNON: $:05
SYNON: $:06TOF
SYNON: $:07Waters Xevo G2 QTOF
SYNON: $:09Waters UPLC: C18 ACN Gradient
SYNON: $:10ESI
SYNON: $:11P
SYNON: $:12Ar
SYNON: $:1450-1200
SYNON: $:1630
Comment: Rt=581.2  Contributor=Jahn  Study=20150527JahnMillerExudatesExtraction
Num Peaks: 10
795.5443 1085 251.1811 480 790.5896 304 297.1859 262 509.2713 175 508.2694 133 525.2984 133 773.5616 106 336.2534 74 387.2876 50

Name: C57
SYNON: $:00in-source
SYNON: $:04
SYNON: $:05
SYNON: $:06TOF
SYNON: $:07Waters Xevo G2 QTOF
SYNON: $:09Waters UPLC: C18 ACN Gradient
SYNON: $:10ESI
SYNON: $:11P
SYNON: $:12Ar
SYNON: $:1450-1200
SYNON: $:1630
Comment: Rt=791.19  Contributor=Jahn  Study=20150527JahnMillerExudatesExtraction
Num Peaks: 10
175.1334 11560 133.0864 6493 177.113 4337 221.1399 2663 853.5881 1664 1027.7128 877 715.5155 266 715.0155 76 619.1013 21 613.7649 10

Name: C58
SYNON: $:00in-source
SYNON: $:04
SYNON: $:05
SYNON: $:06TOF
SYNON: $:07Waters Xevo G2 QTOF
SYNON: $:09Waters UPLC: C18 ACN Gradient
SYNON: $:10ESI
SYNON: $:11P
SYNON: $:12Ar
SYNON: $:1450-1200
SYNON: $:1630
Comment: Rt=757.97  Contributor=Jahn  Study=20150527JahnMillerExudatesExtraction
Num Peaks: 10
545.3844 324 837.5783 302 837.0807 279 815.0674 224 815.5674 187 817.5721 176 818.0723 165 531.0439 16 545.7197 13 530.7104 8

Name: C59
SYNON: $:00in-source
SYNON: $:04
SYNON: $:05
SYNON: $:06TOF
SYNON: $:07Waters Xevo G2 QTOF
SYNON: $:09Waters UPLC: C18 ACN Gradient
SYNON: $:10ESI
SYNON: $:11P
SYNON: $:12Ar
SYNON: $:1450-1200
SYNON: $:1630
Comment: Rt=676.89  Contributor=Jahn  Study=20150527JahnMillerExudatesExtraction
Num Peaks: 10
777.5342 3126 772.58 833 778.5378 815 635.4469 405 303.2318 306 635.949 288 755.5518 287 654.9535 73 657.9635 53 665.9783 29

Name: C60
SYNON: $:00in-source
SYNON: $:04
SYNON: $:05
SYNON: $:06TOF
SYNON: $:07Waters Xevo G2 QTOF
SYNON: $:09Waters UPLC: C18 ACN Gradient
SYNON: $:10ESI
SYNON: $:11P
SYNON: $:12Ar
SYNON: $:1450-1200
SYNON: $:1630
Comment: Rt=648.89  Contributor=Jahn  Study=20150527JahnMillerExudatesExtraction
Num Peaks: 10
574.2787 10344 575.2814 3659 357.2066 1568 389.2322 1207 132.0447 1075 576.2859 702 552.2972 90 553.2984 44 569.3225 33 570.3248 16

Name: C61
SYNON: $:00in-source
SYNON: $:04
SYNON: $:05
SYNON: $:06TOF
SYNON: $:07Waters Xevo G2 QTOF
SYNON: $:09Waters UPLC: C18 ACN Gradient
SYNON: $:10ESI
SYNON: $:11P
SYNON: $:12Ar
SYNON: $:1450-1200
SYNON: $:1630
Comment: Rt=527.98  Contributor=Jahn  Study=20150527JahnMillerExudatesExtraction
Num Peaks: 10
317.2114 2242 339.194 1254 253.1946 1158 271.2067 721 321.185 609 299.2012 522 318.2151 430 281.2484 188 334.2381 84 323.2589 46

Name: C62
SYNON: $:00in-source
SYNON: $:04
SYNON: $:05
SYNON: $:06TOF
SYNON: $:07Waters Xevo G2 QTOF
SYNON: $:09Waters UPLC: C18 ACN Gradient
SYNON: $:10ESI
SYNON: $:11P
SYNON: $:12Ar
SYNON: $:1450-1200
SYNON: $:1630
Comment: Rt=19.38  Contributor=Jahn  Study=20150527JahnMillerExudatesExtraction
Num Peaks: 10
198.9407 18713 328.8988 4944 200.939 2540 572.8363 1866 702.7936 757 573.8411 748 574.8363 625 704.7939 318 239.9672 260 266.9258 132

Name: C63
SYNON: $:00in-source
SYNON: $:04
SYNON: $:05
SYNON: $:06TOF
SYNON: $:07Waters Xevo G2 QTOF
SYNON: $:09Waters UPLC: C18 ACN Gradient
SYNON: $:10ESI
SYNON: $:11P
SYNON: $:12Ar
SYNON: $:1450-1200
SYNON: $:1630
Comment: Rt=22.2  Contributor=Jahn  Study=20150527JahnMillerExudatesExtraction
Num Peaks: 10
139.9153 39311 240.867 6165 141.9136 5926 123.9412 2136 242.8658 1479 341.8177 1399 325.8453 868 224.8929 765 107.967 374 113.0091 251

Name: C64
SYNON: $:00in-source
SYNON: $:04
SYNON: $:05
SYNON: $:06TOF
SYNON: $:07Waters Xevo G2 QTOF
SYNON: $:09Waters UPLC: C18 ACN Gradient
SYNON: $:10ESI
SYNON: $:11P
SYNON: $:12Ar
SYNON: $:1450-1200
SYNON: $:1630
Comment: Rt=1002.81  Contributor=Jahn  Study=20150527JahnMillerExudatesExtraction
Num Peaks: 9
90.5261 7039 81.5215 4667 102.0343 4477 101.9647 3669 112.9671 1704 122.5476 764 82.0222 570 102.5355 472 91.0266 444

Name: C65
SYNON: $:00in-source
SYNON: $:04
SYNON: $:05
SYNON: $:06TOF
SYNON: $:07Waters Xevo G2 QTOF
SYNON: $:09Waters UPLC: C18 ACN Gradient
SYNON: $:10ESI
SYNON: $:11P
SYNON: $:12Ar
SYNON: $:1450-1200
SYNON: $:1630
Comment: Rt=1002.88  Contributor=Jahn  Study=20150527JahnMillerExudatesExtraction
Num Peaks: 9
109.522 275 287.891 216 289.8892 168 255.9446 146 273.9176 126 275.9113 96 293.8839 93 168.0161 52 188.9796 40

Name: C66
SYNON: $:00in-source
SYNON: $:04
SYNON: $:05
SYNON: $:06TOF
SYNON: $:07Waters Xevo G2 QTOF
SYNON: $:09Waters UPLC: C18 ACN Gradient
SYNON: $:10ESI
SYNON: $:11P
SYNON: $:12Ar
SYNON: $:1450-1200
SYNON: $:1630
Comment: Rt=1003.35  Contributor=Jahn  Study=20150527JahnMillerExudatesExtraction
Num Peaks: 9
97.969 5759 143.9596 1579 131.5341 287 142.9915 195 184.9862 139 291.8873 128 132.5314 121 186.9818 81 185.9889 29

Name: C67
SYNON: $:00in-source
SYNON: $:04
SYNON: $:05
SYNON: $:06TOF
SYNON: $:07Waters Xevo G2 QTOF
SYNON: $:09Waters UPLC: C18 ACN Gradient
SYNON: $:10ESI
SYNON: $:11P
SYNON: $:12Ar
SYNON: $:1450-1200
SYNON: $:1630
Comment: Rt=171.37  Contributor=Jahn  Study=20150527JahnMillerExudatesExtraction
Num Peaks: 9
185.0791 1193 127.0758 273 145.0865 230 163.097 226 103.0393 161 131.0707 138 186.0824 135 164.1007 85 347.168 14

Name: C68
SYNON: $:00in-source
SYNON: $:04
SYNON: $:05
SYNON: $:06TOF
SYNON: $:07Waters Xevo G2 QTOF
SYNON: $:09Waters UPLC: C18 ACN Gradient
SYNON: $:10ESI
SYNON: $:11P
SYNON: $:12Ar
SYNON: $:1450-1200
SYNON: $:1630
Comment: Rt=588.14  Contributor=Jahn  Study=20150527JahnMillerExudatesExtraction
Num Peaks: 9
544.2793 2253 258.1493 1299 131.0503 1107 545.2835 696 230.1556 515 385.2487 283 581.4259 99 522.2971 94 598.4541 82

Name: C69
SYNON: $:00in-source
SYNON: $:04
SYNON: $:05
SYNON: $:06TOF
SYNON: $:07Waters Xevo G2 QTOF
SYNON: $:09Waters UPLC: C18 ACN Gradient
SYNON: $:10ESI
SYNON: $:11P
SYNON: $:12Ar
SYNON: $:1450-1200
SYNON: $:1630
Comment: Rt=559.75  Contributor=Jahn  Study=20150527JahnMillerExudatesExtraction
Num Peaks: 9
265.1596 1754 283.1702 1427 333.1468 1182 223.1124 1116 311.165 1065 269.2098 361 312.169 246 334.15 229 279.2327 154

Name: C70
SYNON: $:00in-source
SYNON: $:04
SYNON: $:05
SYNON: $:06TOF
SYNON: $:07Waters Xevo G2 QTOF
SYNON: $:09Waters UPLC: C18 ACN Gradient
SYNON: $:10ESI
SYNON: $:11P
SYNON: $:12Ar
SYNON: $:1450-1200
SYNON: $:1630
Comment: Rt=572.29  Contributor=Jahn  Study=20150527JahnMillerExudatesExtraction
Num Peaks: 9
247.1694 421 257.2281 372 303.2325 295 437.343 211 281.2482 184 321.2425 170 438.3457 85 304.2365 82 299.2584 24

Name: C71
SYNON: $:00in-source
SYNON: $:04
SYNON: $:05
SYNON: $:06TOF
SYNON: $:07Waters Xevo G2 QTOF
SYNON: $:09Waters UPLC: C18 ACN Gradient
SYNON: $:10ESI
SYNON: $:11P
SYNON: $:12Ar
SYNON: $:1450-1200
SYNON: $:1630
Comment: Rt=689.7  Contributor=Jahn  Study=20150527JahnMillerExudatesExtraction
Num Peaks: 9
1027.7123 824 1022.7562 526 819.0567 200 503.3712 99 522.8746 55 514.3617 38 503.8724 22 511.8847 19 512.3853 19

Name: C72
SYNON: $:00in-source
SYNON: $:04
SYNON: $:05
SYNON: $:06TOF
SYNON: $:07Waters Xevo G2 QTOF
SYNON: $:09Waters UPLC: C18 ACN Gradient
SYNON: $:10ESI
SYNON: $:11P
SYNON: $:12Ar
SYNON: $:1450-1200
SYNON: $:1630
Comment: Rt=706.4  Contributor=Jahn  Study=20150527JahnMillerExudatesExtraction
Num Peaks: 9
911.6243 1379 598.4292 257 609.419 104 615.0867 63 600.7471 53 609.7527 21 594.744 13 610.0898 8 595.0786 8

Name: C73
SYNON: $:00in-source
SYNON: $:04
SYNON: $:05
SYNON: $:06TOF
SYNON: $:07Waters Xevo G2 QTOF
SYNON: $:09Waters UPLC: C18 ACN Gradient
SYNON: $:10ESI
SYNON: $:11P
SYNON: $:12Ar
SYNON: $:1450-1200
SYNON: $:1630
Comment: Rt=722.93  Contributor=Jahn  Study=20150527JahnMillerExudatesExtraction
Num Peaks: 9
693.4853 600 693.9913 393 671.4722 391 671.9778 154 712.9962 126 690.9833 101 702.0067 49 679.9927 34 643.7765 19

Name: C74
SYNON: $:00in-source
SYNON: $:04
SYNON: $:05
SYNON: $:06TOF
SYNON: $:07Waters Xevo G2 QTOF
SYNON: $:09Waters UPLC: C18 ACN Gradient
SYNON: $:10ESI
SYNON: $:11P
SYNON: $:12Ar
SYNON: $:1450-1200
SYNON: $:1630
Comment: Rt=740.94  Contributor=Jahn  Study=20150527JahnMillerExudatesExtraction
Num Peaks: 9
169.0506 1543 385.2358 1348 447.2729 691 386.2388 358 335.2581 340 331.225 248 345.2433 232 363.254 189 364.2576 43

Name: C75
SYNON: $:00in-source
SYNON: $:04
SYNON: $:05
SYNON: $:06TOF
SYNON: $:07Waters Xevo G2 QTOF
SYNON: $:09Waters UPLC: C18 ACN Gradient
SYNON: $:10ESI
SYNON: $:11P
SYNON: $:12Ar
SYNON: $:1450-1200
SYNON: $:1630
Comment: Rt=801.95  Contributor=Jahn  Study=20150527JahnMillerExudatesExtraction
Num Peaks: 9
338.3425 6907 81.0703 1988 339.3459 1365 125.0969 1139 93.0706 906 85.1017 836 322.3183 709 177.1651 642 340.3492 225

Name: C76
SYNON: $:00in-source
SYNON: $:04
SYNON: $:05
SYNON: $:06TOF
SYNON: $:07Waters Xevo G2 QTOF
SYNON: $:09Waters UPLC: C18 ACN Gradient
SYNON: $:10ESI
SYNON: $:11P
SYNON: $:12Ar
SYNON: $:1450-1200
SYNON: $:1630
Comment: Rt=747.27  Contributor=Jahn  Study=20150527JahnMillerExudatesExtraction
Num Peaks: 9
175.1333 10184 853.5874 1377 679.4617 1111 854.5893 599 1027.7111 594 678.9876 86 619.0972 35 687.0004 28 618.7625 15

Name: C77
SYNON: $:00in-source
SYNON: $:04
SYNON: $:05
SYNON: $:06TOF
SYNON: $:07Waters Xevo G2 QTOF
SYNON: $:09Waters UPLC: C18 ACN Gradient
SYNON: $:10ESI
SYNON: $:11P
SYNON: $:12Ar
SYNON: $:1450-1200
SYNON: $:1630
Comment: Rt=751.56  Contributor=Jahn  Study=20150527JahnMillerExudatesExtraction
Num Peaks: 9
155.1 1686 884.1033 288 596.7377 252 656.9744 165 597.0726 128 589.4113 63 595.081 36 589.7457 27 590.0799 15

Name: C78
SYNON: $:00in-source
SYNON: $:04
SYNON: $:05
SYNON: $:06TOF
SYNON: $:07Waters Xevo G2 QTOF
SYNON: $:09Waters UPLC: C18 ACN Gradient
SYNON: $:10ESI
SYNON: $:11P
SYNON: $:12Ar
SYNON: $:1450-1200
SYNON: $:1630
Comment: Rt=754.15  Contributor=Jahn  Study=20150527JahnMillerExudatesExtraction
Num Peaks: 9
465.3433 734 861.5898 292 862.0899 237 476.3347 57 930.6828 47 474.3597 37 465.8462 35 484.8497 27 473.8578 23

Name: C79
SYNON: $:00in-source
SYNON: $:04
SYNON: $:05
SYNON: $:06TOF
SYNON: $:07Waters Xevo G2 QTOF
SYNON: $:09Waters UPLC: C18 ACN Gradient
SYNON: $:10ESI
SYNON: $:11P
SYNON: $:12Ar
SYNON: $:1450-1200
SYNON: $:1630
Comment: Rt=785.4  Contributor=Jahn  Study=20150527JahnMillerExudatesExtraction
Num Peaks: 9
233.1756 9378 124.0814 4659 911.6288 1617 176.1366 1229 234.1781 1034 657.464 384 758.5346 176 759.0317 120 607.4262 37

Name: C80
SYNON: $:00in-source
SYNON: $:04
SYNON: $:05
SYNON: $:06TOF
SYNON: $:07Waters Xevo G2 QTOF
SYNON: $:09Waters UPLC: C18 ACN Gradient
SYNON: $:10ESI
SYNON: $:11P
SYNON: $:12Ar
SYNON: $:1450-1200
SYNON: $:1630
Comment: Rt=786.54  Contributor=Jahn  Study=20150527JahnMillerExudatesExtraction
Num Peaks: 9
146.0947 8781 168.1077 7348 190.121 4661 89.0602 2860 679.4611 1980 854.5885 857 407.3014 838 99.0808 720 661.4645 108

Name: C81
SYNON: $:00in-source
SYNON: $:04
SYNON: $:05
SYNON: $:06TOF
SYNON: $:07Waters Xevo G2 QTOF
SYNON: $:09Waters UPLC: C18 ACN Gradient
SYNON: $:10ESI
SYNON: $:11P
SYNON: $:12Ar
SYNON: $:1450-1200
SYNON: $:1630
Comment: Rt=780.99  Contributor=Jahn  Study=20150527JahnMillerExudatesExtraction
Num Peaks: 9
641.4398 2332 641.9435 1644 677.4522 966 642.4487 723 655.4637 47 655.9665 26 666.9613 26 535.3783 18 535.7159 10

Name: C82
SYNON: $:00in-source
SYNON: $:04
SYNON: $:05
SYNON: $:06TOF
SYNON: $:07Waters Xevo G2 QTOF
SYNON: $:09Waters UPLC: C18 ACN Gradient
SYNON: $:10ESI
SYNON: $:11P
SYNON: $:12Ar
SYNON: $:1450-1200
SYNON: $:1630
Comment: Rt=783.23  Contributor=Jahn  Study=20150527JahnMillerExudatesExtraction
Num Peaks: 9
619.4538 353 441.3733 337 780.5485 193 630.4442 192 638.9584 171 672.4734 83 630.9462 79 619.9562 76 520.7066 4

Name: C83
SYNON: $:00in-source
SYNON: $:04
SYNON: $:05
SYNON: $:06TOF
SYNON: $:07Waters Xevo G2 QTOF
SYNON: $:09Waters UPLC: C18 ACN Gradient
SYNON: $:10ESI
SYNON: $:11P
SYNON: $:12Ar
SYNON: $:1450-1200
SYNON: $:1630
Comment: Rt=768.91  Contributor=Jahn  Study=20150527JahnMillerExudatesExtraction
Num Peaks: 9
188.1043 1327 707.4998 501 708.0056 313 623.4346 283 629.4379 99 630.7616 83 623.7694 21 636.7745 18 624.1027 17

Name: C84
SYNON: $:00in-source
SYNON: $:04
SYNON: $:05
SYNON: $:06TOF
SYNON: $:07Waters Xevo G2 QTOF
SYNON: $:09Waters UPLC: C18 ACN Gradient
SYNON: $:10ESI
SYNON: $:11P
SYNON: $:12Ar
SYNON: $:1450-1200
SYNON: $:1630
Comment: Rt=761.68  Contributor=Jahn  Study=20150527JahnMillerExudatesExtraction
Num Peaks: 9
970.6748 1053 648.4295 647 773.5507 595 599.4428 423 774.0448 266 626.4445 115 634.9562 42 637.9393 23 607.9629 18

Name: C85
SYNON: $:00in-source
SYNON: $:04
SYNON: $:05
SYNON: $:06TOF
SYNON: $:07Waters Xevo G2 QTOF
SYNON: $:09Waters UPLC: C18 ACN Gradient
SYNON: $:10ESI
SYNON: $:11P
SYNON: $:12Ar
SYNON: $:1450-1200
SYNON: $:1630
Comment: Rt=641.82  Contributor=Jahn  Study=20150527JahnMillerExudatesExtraction
Num Peaks: 9
561.4004 821 473.3432 647 429.3185 629 385.2924 460 600.4686 289 556.4435 129 363.313 53 512.4162 43 468.3931 18

Name: C86
SYNON: $:00in-source
SYNON: $:04
SYNON: $:05
SYNON: $:06TOF
SYNON: $:07Waters Xevo G2 QTOF
SYNON: $:09Waters UPLC: C18 ACN Gradient
SYNON: $:10ESI
SYNON: $:11P
SYNON: $:12Ar
SYNON: $:1450-1200
SYNON: $:1630
Comment: Rt=604.82  Contributor=Jahn  Study=20150527JahnMillerExudatesExtraction
Num Peaks: 9
503.3571 822 635.4364 723 679.4631 638 630.4794 277 674.5062 246 613.4553 134 718.5323 121 481.374 74 498.4008 50

Name: C87
SYNON: $:00in-source
SYNON: $:04
SYNON: $:05
SYNON: $:06TOF
SYNON: $:07Waters Xevo G2 QTOF
SYNON: $:09Waters UPLC: C18 ACN Gradient
SYNON: $:10ESI
SYNON: $:11P
SYNON: $:12Ar
SYNON: $:1450-1200
SYNON: $:1630
Comment: Rt=675.36  Contributor=Jahn  Study=20150527JahnMillerExudatesExtraction
Num Peaks: 9
619.4395 809 663.4658 759 575.4136 720 707.4901 660 658.5128 309 614.4851 296 702.5382 248 570.4586 119 526.432 27

Name: C88
SYNON: $:00in-source
SYNON: $:04
SYNON: $:05
SYNON: $:06TOF
SYNON: $:07Waters Xevo G2 QTOF
SYNON: $:09Waters UPLC: C18 ACN Gradient
SYNON: $:10ESI
SYNON: $:11P
SYNON: $:12Ar
SYNON: $:1450-1200
SYNON: $:1630
Comment: Rt=663.38  Contributor=Jahn  Study=20150527JahnMillerExudatesExtraction
Num Peaks: 9
969.6716 1214 964.715 482 965.7214 287 947.6873 149 474.3494 123 493.8538 91 485.3398 88 474.8517 35 482.8638 6

Name: C89
SYNON: $:00in-source
SYNON: $:04
SYNON: $:05
SYNON: $:06TOF
SYNON: $:07Waters Xevo G2 QTOF
SYNON: $:09Waters UPLC: C18 ACN Gradient
SYNON: $:10ESI
SYNON: $:11P
SYNON: $:12Ar
SYNON: $:1450-1200
SYNON: $:1630
Comment: Rt=19.17  Contributor=Jahn  Study=20150527JahnMillerExudatesExtraction
Num Peaks: 9
656.8597 1905 654.8611 1773 540.8812 1750 655.8629 1486 427.9034 1390 427.9502 1288 541.8839 1048 313.9239 771 400.9047 455

Name: C90
SYNON: $:00in-source
SYNON: $:04
SYNON: $:05
SYNON: $:06TOF
SYNON: $:07Waters Xevo G2 QTOF
SYNON: $:09Waters UPLC: C18 ACN Gradient
SYNON: $:10ESI
SYNON: $:11P
SYNON: $:12Ar
SYNON: $:1450-1200
SYNON: $:1630
Comment: Rt=1005.3  Contributor=Jahn  Study=20150527JahnMillerExudatesExtraction
Num Peaks: 8
131.9305 471 154.9691 141 149.9538 113 176.9529 92 110.5212 82 174.9563 72 172.9571 45 201.9764 40

Name: C91
SYNON: $:00in-source
SYNON: $:04
SYNON: $:05
SYNON: $:06TOF
SYNON: $:07Waters Xevo G2 QTOF
SYNON: $:09Waters UPLC: C18 ACN Gradient
SYNON: $:10ESI
SYNON: $:11P
SYNON: $:12Ar
SYNON: $:1450-1200
SYNON: $:1630
Comment: Rt=1002.9  Contributor=Jahn  Study=20150527JahnMillerExudatesExtraction
Num Peaks: 8
125.9868 2389 140.9962 890 140.9624 850 271.9174 203 129.9802 97 167.0134 77 187.9828 19 154.4862 9

Name: C92
SYNON: $:00in-source
SYNON: $:04
SYNON: $:05
SYNON: $:06TOF
SYNON: $:07Waters Xevo G2 QTOF
SYNON: $:09Waters UPLC: C18 ACN Gradient
SYNON: $:10ESI
SYNON: $:11P
SYNON: $:12Ar
SYNON: $:1450-1200
SYNON: $:1630
Comment: Rt=1011.17  Contributor=Jahn  Study=20150527JahnMillerExudatesExtraction
Num Peaks: 8
84.9601 1592 141.9592 907 98.5124 752 102.0345 378 132.004 354 158.0035 261 111.0208 156 167.0136 65

Name: C93
SYNON: $:00in-source
SYNON: $:04
SYNON: $:05
SYNON: $:06TOF
SYNON: $:07Waters Xevo G2 QTOF
SYNON: $:09Waters UPLC: C18 ACN Gradient
SYNON: $:10ESI
SYNON: $:11P
SYNON: $:12Ar
SYNON: $:1450-1200
SYNON: $:1630
Comment: Rt=314.65  Contributor=Jahn  Study=20150527JahnMillerExudatesExtraction
Num Peaks: 8
413.2144 2820 265.1411 830 414.2191 571 137.0597 369 243.1601 326 373.2222 304 575.2691 290 803.4395 11

Name: C94
SYNON: $:00in-source
SYNON: $:04
SYNON: $:05
SYNON: $:06TOF
SYNON: $:07Waters Xevo G2 QTOF
SYNON: $:09Waters UPLC: C18 ACN Gradient
SYNON: $:10ESI
SYNON: $:11P
SYNON: $:12Ar
SYNON: $:1450-1200
SYNON: $:1630
Comment: Rt=300.21  Contributor=Jahn  Study=20150527JahnMillerExudatesExtraction
Num Peaks: 8
74.0969 3294 131.163 1885 128.1433 1412 186.1378 558 186.0987 528 409.4112 4 407.4139 2 408.417 1

Name: C95
SYNON: $:00in-source
SYNON: $:04
SYNON: $:05
SYNON: $:06TOF
SYNON: $:07Waters Xevo G2 QTOF
SYNON: $:09Waters UPLC: C18 ACN Gradient
SYNON: $:10ESI
SYNON: $:11P
SYNON: $:12Ar
SYNON: $:1450-1200
SYNON: $:1630
Comment: Rt=598.77  Contributor=Jahn  Study=20150527JahnMillerExudatesExtraction
Num Peaks: 8
867.5657 1193 862.6106 657 868.5659 468 353.2091 463 863.6135 282 845.5831 222 313.217 214 423.2976 153

Name: C96
SYNON: $:00in-source
SYNON: $:04
SYNON: $:05
SYNON: $:06TOF
SYNON: $:07Waters Xevo G2 QTOF
SYNON: $:09Waters UPLC: C18 ACN Gradient
SYNON: $:10ESI
SYNON: $:11P
SYNON: $:12Ar
SYNON: $:1450-1200
SYNON: $:1630
Comment: Rt=809.42  Contributor=Jahn  Study=20150527JahnMillerExudatesExtraction
Num Peaks: 8
393.298 1124 129.0554 1107 111.044 654 124.0838 496 394.3017 283 371.3161 25 144.9831 12 372.3195 10

Name: C97
SYNON: $:00in-source
SYNON: $:04
SYNON: $:05
SYNON: $:06TOF
SYNON: $:07Waters Xevo G2 QTOF
SYNON: $:09Waters UPLC: C18 ACN Gradient
SYNON: $:10ESI
SYNON: $:11P
SYNON: $:12Ar
SYNON: $:1450-1200
SYNON: $:1630
Comment: Rt=736.82  Contributor=Jahn  Study=20150527JahnMillerExudatesExtraction
Num Peaks: 8
583.3985 2230 583.8997 1245 788.5481 741 789.0495 376 685.9735 69 526.3709 68 797.0661 40 526.0376 11

Name: C98
SYNON: $:00in-source
SYNON: $:04
SYNON: $:05
SYNON: $:06TOF
SYNON: $:07Waters Xevo G2 QTOF
SYNON: $:09Waters UPLC: C18 ACN Gradient
SYNON: $:10ESI
SYNON: $:11P
SYNON: $:12Ar
SYNON: $:1450-1200
SYNON: $:1630
Comment: Rt=801.61  Contributor=Jahn  Study=20150527JahnMillerExudatesExtraction
Num Peaks: 8
177.1133 2141 670.4618 387 667.9799 86 656.9881 28 659.9685 23 648.4747 17 648.977 13 554.7265 4

Name: C99
SYNON: $:00in-source
SYNON: $:04
SYNON: $:05
SYNON: $:06TOF
SYNON: $:07Waters Xevo G2 QTOF
SYNON: $:09Waters UPLC: C18 ACN Gradient
SYNON: $:10ESI
SYNON: $:11P
SYNON: $:12Ar
SYNON: $:1450-1200
SYNON: $:1630
Comment: Rt=749.72  Contributor=Jahn  Study=20150527JahnMillerExudatesExtraction
Num Peaks: 8
221.1399 3977 232.1316 1122 656.4707 241 611.4178 230 611.7481 160 667.4635 45 610.0909 38 622.7663 12

Name: C100
SYNON: $:00in-source
SYNON: $:04
SYNON: $:05
SYNON: $:06TOF
SYNON: $:07Waters Xevo G2 QTOF
SYNON: $:09Waters UPLC: C18 ACN Gradient
SYNON: $:10ESI
SYNON: $:11P
SYNON: $:12Ar
SYNON: $:1450-1200
SYNON: $:1630
Comment: Rt=755.5  Contributor=Jahn  Study=20150527JahnMillerExudatesExtraction
Num Peaks: 8
177.113 5607 291.2174 3069 59.05 1825 1027.7133 1033 101.0963 894 839.5815 205 859.0932 189 859.6003 132

Name: C101
SYNON: $:00in-source
SYNON: $:04
SYNON: $:05
SYNON: $:06TOF
SYNON: $:07Waters Xevo G2 QTOF
SYNON: $:09Waters UPLC: C18 ACN Gradient
SYNON: $:10ESI
SYNON: $:11P
SYNON: $:12Ar
SYNON: $:1450-1200
SYNON: $:1630
Comment: Rt=769.79  Contributor=Jahn  Study=20150527JahnMillerExudatesExtraction
Num Peaks: 8
232.1304 1314 210.1174 1254 254.1439 1163 616.0874 148 727.013 143 609.4279 73 609.0944 29 608.7595 22

Name: C102
SYNON: $:00in-source
SYNON: $:04
SYNON: $:05
SYNON: $:06TOF
SYNON: $:07Waters Xevo G2 QTOF
SYNON: $:09Waters UPLC: C18 ACN Gradient
SYNON: $:10ESI
SYNON: $:11P
SYNON: $:12Ar
SYNON: $:1450-1200
SYNON: $:1630
Comment: Rt=770.2  Contributor=Jahn  Study=20150527JahnMillerExudatesExtraction
Num Peaks: 8
212.1344 3452 621.4181 1814 680.4648 611 447.2949 599 715.513 405 759.0341 90 705.4981 68 695.483 35

Name: C103
SYNON: $:00in-source
SYNON: $:04
SYNON: $:05
SYNON: $:06TOF
SYNON: $:07Waters Xevo G2 QTOF
SYNON: $:09Waters UPLC: C18 ACN Gradient
SYNON: $:10ESI
SYNON: $:11P
SYNON: $:12Ar
SYNON: $:1450-1200
SYNON: $:1630
Comment: Rt=772.7  Contributor=Jahn  Study=20150527JahnMillerExudatesExtraction
Num Peaks: 8
115.0757 3798 291.2173 2977 87.0444 2021 679.4601 1832 796.5506 927 234.179 861 738.5058 685 657.4704 443

Name: C104
SYNON: $:00in-source
SYNON: $:04
SYNON: $:05
SYNON: $:06TOF
SYNON: $:07Waters Xevo G2 QTOF
SYNON: $:09Waters UPLC: C18 ACN Gradient
SYNON: $:10ESI
SYNON: $:11P
SYNON: $:12Ar
SYNON: $:1450-1200
SYNON: $:1630
Comment: Rt=767.92  Contributor=Jahn  Study=20150527JahnMillerExudatesExtraction
Num Peaks: 8
133.0864 8417 795.5436 2128 176.1369 1147 970.6716 1114 831.6022 215 716.5112 177 642.454 146 759.2823 33

Name: C105
SYNON: $:00in-source
SYNON: $:04
SYNON: $:05
SYNON: $:06TOF
SYNON: $:07Waters Xevo G2 QTOF
SYNON: $:09Waters UPLC: C18 ACN Gradient
SYNON: $:10ESI
SYNON: $:11P
SYNON: $:12Ar
SYNON: $:1450-1200
SYNON: $:1630
Comment: Rt=636.64  Contributor=Jahn  Study=20150527JahnMillerExudatesExtraction
Num Peaks: 8
911.6279 1819 906.6735 829 889.6484 362 255.232 282 907.6763 262 890.6493 234 287.259 19 453.8414 14

Name: C106
SYNON: $:00in-source
SYNON: $:04
SYNON: $:05
SYNON: $:06TOF
SYNON: $:07Waters Xevo G2 QTOF
SYNON: $:09Waters UPLC: C18 ACN Gradient
SYNON: $:10ESI
SYNON: $:11P
SYNON: $:12Ar
SYNON: $:1450-1200
SYNON: $:1630
Comment: Rt=609.01  Contributor=Jahn  Study=20150527JahnMillerExudatesExtraction
Num Peaks: 8
853.5865 1400 848.63 636 854.5867 614 831.6047 292 849.6357 237 816.2753 215 416.3076 60 416.8099 7

Name: C107
SYNON: $:00in-source
SYNON: $:04
SYNON: $:05
SYNON: $:06TOF
SYNON: $:07Waters Xevo G2 QTOF
SYNON: $:09Waters UPLC: C18 ACN Gradient
SYNON: $:10ESI
SYNON: $:11P
SYNON: $:12Ar
SYNON: $:1450-1200
SYNON: $:1630
Comment: Rt=673.83  Contributor=Jahn  Study=20150527JahnMillerExudatesExtraction
Num Peaks: 8
679.4723 763 701.4868 434 701.9891 318 679.9739 195 720.9926 126 698.9819 98 529.8644 6 518.8737 3

Name: C108
SYNON: $:00in-source
SYNON: $:04
SYNON: $:05
SYNON: $:06TOF
SYNON: $:07Waters Xevo G2 QTOF
SYNON: $:09Waters UPLC: C18 ACN Gradient
SYNON: $:10ESI
SYNON: $:11P
SYNON: $:12Ar
SYNON: $:1450-1200
SYNON: $:1630
Comment: Rt=650.46  Contributor=Jahn  Study=20150527JahnMillerExudatesExtraction
Num Peaks: 8
983.6499 1089 978.696 546 984.6527 438 672.9681 101 672.4654 96 492.3294 61 489.8517 22 680.9825 12

Name: C109
SYNON: $:00in-source
SYNON: $:04
SYNON: $:05
SYNON: $:06TOF
SYNON: $:07Waters Xevo G2 QTOF
SYNON: $:09Waters UPLC: C18 ACN Gradient
SYNON: $:10ESI
SYNON: $:11P
SYNON: $:12Ar
SYNON: $:1450-1200
SYNON: $:1630
Comment: Rt=463.18  Contributor=Jahn  Study=20150527JahnMillerExudatesExtraction
Num Peaks: 8
145.1015 2215 299.201 1579 281.1542 691 327.1598 689 349.1428 433 300.2048 385 328.1636 165 276.1612 84

Name: C110
SYNON: $:00in-source
SYNON: $:04
SYNON: $:05
SYNON: $:06TOF
SYNON: $:07Waters Xevo G2 QTOF
SYNON: $:09Waters UPLC: C18 ACN Gradient
SYNON: $:10ESI
SYNON: $:11P
SYNON: $:12Ar
SYNON: $:1450-1200
SYNON: $:1630
Comment: Rt=444.08  Contributor=Jahn  Study=20150527JahnMillerExudatesExtraction
Num Peaks: 8
387.1808 777 388.1841 189 404.2074 126 405.2108 82 795.3362 69 796.341 54 790.3776 7 233.582 4

Name: C111
SYNON: $:00in-source
SYNON: $:04
SYNON: $:05
SYNON: $:06TOF
SYNON: $:07Waters Xevo G2 QTOF
SYNON: $:09Waters UPLC: C18 ACN Gradient
SYNON: $:10ESI
SYNON: $:11P
SYNON: $:12Ar
SYNON: $:1450-1200
SYNON: $:1630
Comment: Rt=516.05  Contributor=Jahn  Study=20150527JahnMillerExudatesExtraction
Num Peaks: 8
163.1126 1016 135.1174 829 211.1087 790 253.1214 449 365.0392 437 425.2595 382 420.3035 54 446.3291 14

Name: C112
SYNON: $:00in-source
SYNON: $:04
SYNON: $:05
SYNON: $:06TOF
SYNON: $:07Waters Xevo G2 QTOF
SYNON: $:09Waters UPLC: C18 ACN Gradient
SYNON: $:10ESI
SYNON: $:11P
SYNON: $:12Ar
SYNON: $:1450-1200
SYNON: $:1630
Comment: Rt=512.75  Contributor=Jahn  Study=20150527JahnMillerExudatesExtraction
Num Peaks: 8
158.9764 824 342.0777 605 257.2276 527 344.0749 425 303.2321 273 319.2268 261 343.0801 173 304.2351 75

Name: C113
SYNON: $:00in-source
SYNON: $:04
SYNON: $:05
SYNON: $:06TOF
SYNON: $:07Waters Xevo G2 QTOF
SYNON: $:09Waters UPLC: C18 ACN Gradient
SYNON: $:10ESI
SYNON: $:11P
SYNON: $:12Ar
SYNON: $:1450-1200
SYNON: $:1630
Comment: Rt=522.75  Contributor=Jahn  Study=20150527JahnMillerExudatesExtraction
Num Peaks: 8
335.2199 5946 295.2276 1127 336.2237 1101 296.2308 223 313.2381 183 314.2418 51 330.2643 38 331.2665 9

Name: C114
SYNON: $:00in-source
SYNON: $:04
SYNON: $:05
SYNON: $:06TOF
SYNON: $:07Waters Xevo G2 QTOF
SYNON: $:09Waters UPLC: C18 ACN Gradient
SYNON: $:10ESI
SYNON: $:11P
SYNON: $:12Ar
SYNON: $:1450-1200
SYNON: $:1630
Comment: Rt=19.17  Contributor=Jahn  Study=20150527JahnMillerExudatesExtraction
Num Peaks: 8
410.8587 5592 224.9418 2154 223.9446 1885 340.9209 1127 454.8994 753 606.8647 643 605.8646 362 840.8456 233

Name: C115
SYNON: $:00in-source
SYNON: $:04
SYNON: $:05
SYNON: $:06TOF
SYNON: $:07Waters Xevo G2 QTOF
SYNON: $:09Waters UPLC: C18 ACN Gradient
SYNON: $:10ESI
SYNON: $:11P
SYNON: $:12Ar
SYNON: $:1450-1200
SYNON: $:1630
Comment: Rt=406.77  Contributor=Jahn  Study=20150527JahnMillerExudatesExtraction
Num Peaks: 7
203.1075 2296 313.1799 2070 331.1909 1592 297.1857 707 365.1956 652 639.3362 567 332.1958 329

Name: C116
SYNON: $:00in-source
SYNON: $:04
SYNON: $:05
SYNON: $:06TOF
SYNON: $:07Waters Xevo G2 QTOF
SYNON: $:09Waters UPLC: C18 ACN Gradient
SYNON: $:10ESI
SYNON: $:11P
SYNON: $:12Ar
SYNON: $:1450-1200
SYNON: $:1630
Comment: Rt=365.55  Contributor=Jahn  Study=20150527JahnMillerExudatesExtraction
Num Peaks: 7
417.2102 953 673.3412 722 243.1397 276 674.3462 234 272.1647 140 395.2277 120 412.2554 65

Name: C117
SYNON: $:00in-source
SYNON: $:04
SYNON: $:05
SYNON: $:06TOF
SYNON: $:07Waters Xevo G2 QTOF
SYNON: $:09Waters UPLC: C18 ACN Gradient
SYNON: $:10ESI
SYNON: $:11P
SYNON: $:12Ar
SYNON: $:1450-1200
SYNON: $:1630
Comment: Rt=271.93  Contributor=Jahn  Study=20150527JahnMillerExudatesExtraction
Num Peaks: 7
185.1155 398 163.1336 338 143.1071 319 299.1115 314 241.0682 246 183.1022 244 169.1234 191

Name: C118
SYNON: $:00in-source
SYNON: $:04
SYNON: $:05
SYNON: $:06TOF
SYNON: $:07Waters Xevo G2 QTOF
SYNON: $:09Waters UPLC: C18 ACN Gradient
SYNON: $:10ESI
SYNON: $:11P
SYNON: $:12Ar
SYNON: $:1450-1200
SYNON: $:1630
Comment: Rt=285.42  Contributor=Jahn  Study=20150527JahnMillerExudatesExtraction
Num Peaks: 7
281.1365 846 223.1336 311 241.144 309 560.2718 289 282.1395 150 259.1542 96 276.1824 51

Name: C119
SYNON: $:00in-source
SYNON: $:04
SYNON: $:05
SYNON: $:06TOF
SYNON: $:07Waters Xevo G2 QTOF
SYNON: $:09Waters UPLC: C18 ACN Gradient
SYNON: $:10ESI
SYNON: $:11P
SYNON: $:12Ar
SYNON: $:1450-1200
SYNON: $:1630
Comment: Rt=240.28  Contributor=Jahn  Study=20150527JahnMillerExudatesExtraction
Num Peaks: 7
111.0808 606 193.0843 371 125.0966 366 139.0758 275 153.0914 218 171.1023 169 188.1287 65

Name: C120
SYNON: $:00in-source
SYNON: $:04
SYNON: $:05
SYNON: $:06TOF
SYNON: $:07Waters Xevo G2 QTOF
SYNON: $:09Waters UPLC: C18 ACN Gradient
SYNON: $:10ESI
SYNON: $:11P
SYNON: $:12Ar
SYNON: $:1450-1200
SYNON: $:1630
Comment: Rt=588.6  Contributor=Jahn  Study=20150527JahnMillerExudatesExtraction
Num Peaks: 7
91.0546 1516 149.0233 1025 335.1263 956 336.1309 202 205.0865 64 313.1445 24 314.1492 22

Name: C121
SYNON: $:00in-source
SYNON: $:04
SYNON: $:05
SYNON: $:06TOF
SYNON: $:07Waters Xevo G2 QTOF
SYNON: $:09Waters UPLC: C18 ACN Gradient
SYNON: $:10ESI
SYNON: $:11P
SYNON: $:12Ar
SYNON: $:1450-1200
SYNON: $:1630
Comment: Rt=687.57  Contributor=Jahn  Study=20150527JahnMillerExudatesExtraction
Num Peaks: 7
282.2798 1706 135.117 1082 265.2531 726 100.0759 568 283.2831 382 284.2868 53 563.5524 12

Name: C122
SYNON: $:00in-source
SYNON: $:04
SYNON: $:05
SYNON: $:06TOF
SYNON: $:07Waters Xevo G2 QTOF
SYNON: $:09Waters UPLC: C18 ACN Gradient
SYNON: $:10ESI
SYNON: $:11P
SYNON: $:12Ar
SYNON: $:1450-1200
SYNON: $:1630
Comment: Rt=709.18  Contributor=Jahn  Study=20150527JahnMillerExudatesExtraction
Num Peaks: 7
847.5712 263 565.3922 78 585.7387 46 315.254 20 565.7269 16 580.0689 14 580.7354 10

Name: C123
SYNON: $:00in-source
SYNON: $:04
SYNON: $:05
SYNON: $:06TOF
SYNON: $:07Waters Xevo G2 QTOF
SYNON: $:09Waters UPLC: C18 ACN Gradient
SYNON: $:10ESI
SYNON: $:11P
SYNON: $:12Ar
SYNON: $:1450-1200
SYNON: $:1630
Comment: Rt=716.26  Contributor=Jahn  Study=20150527JahnMillerExudatesExtraction
Num Peaks: 7
760.029 518 759.5273 510 779.0375 313 760.5297 254 779.5352 242 768.5464 122 506.6907 10

Name: C124
SYNON: $:00in-source
SYNON: $:04
SYNON: $:05
SYNON: $:06TOF
SYNON: $:07Waters Xevo G2 QTOF
SYNON: $:09Waters UPLC: C18 ACN Gradient
SYNON: $:10ESI
SYNON: $:11P
SYNON: $:12Ar
SYNON: $:1450-1200
SYNON: $:1630
Comment: Rt=717.75  Contributor=Jahn  Study=20150527JahnMillerExudatesExtraction
Num Peaks: 7
737.5112 1648 166.0913 1160 738.0158 293 757.0224 142 757.5231 107 754.5456 61 746.0309 44

Name: C125
SYNON: $:00in-source
SYNON: $:04
SYNON: $:05
SYNON: $:06TOF
SYNON: $:07Waters Xevo G2 QTOF
SYNON: $:09Waters UPLC: C18 ACN Gradient
SYNON: $:10ESI
SYNON: $:11P
SYNON: $:12Ar
SYNON: $:1450-1200
SYNON: $:1630
Comment: Rt=711.27  Contributor=Jahn  Study=20150527JahnMillerExudatesExtraction
Num Peaks: 7
87.0444 845 265.1659 812 825.5619 317 845.0752 182 556.7216 31 551.0512 19 550.7173 9

Name: C126
SYNON: $:00in-source
SYNON: $:04
SYNON: $:05
SYNON: $:06TOF
SYNON: $:07Waters Xevo G2 QTOF
SYNON: $:09Waters UPLC: C18 ACN Gradient
SYNON: $:10ESI
SYNON: $:11P
SYNON: $:12Ar
SYNON: $:1450-1200
SYNON: $:1630
Comment: Rt=738.57  Contributor=Jahn  Study=20150527JahnMillerExudatesExtraction
Num Peaks: 7
853.5856 1809 1143.7923 526 766.5337 428 767.0362 332 786.0433 203 775.0505 83 572.906 57

Name: C127
SYNON: $:00in-source
SYNON: $:04
SYNON: $:05
SYNON: $:06TOF
SYNON: $:07Waters Xevo G2 QTOF
SYNON: $:09Waters UPLC: C18 ACN Gradient
SYNON: $:10ESI
SYNON: $:11P
SYNON: $:12Ar
SYNON: $:1450-1200
SYNON: $:1630
Comment: Rt=794.68  Contributor=Jahn  Study=20150527JahnMillerExudatesExtraction
Num Peaks: 7
117.0917 11668 233.1754 5876 168.108 4353 737.504 1950 738.5044 648 657.4694 246 831.6025 164

Name: C128
SYNON: $:00in-source
SYNON: $:04
SYNON: $:05
SYNON: $:06TOF
SYNON: $:07Waters Xevo G2 QTOF
SYNON: $:09Waters UPLC: C18 ACN Gradient
SYNON: $:10ESI
SYNON: $:11P
SYNON: $:12Ar
SYNON: $:1450-1200
SYNON: $:1630
Comment: Rt=752.11  Contributor=Jahn  Study=20150527JahnMillerExudatesExtraction
Num Peaks: 7
117.0916 14726 233.1752 6392 89.0601 3491 969.6717 1251 243.1527 1054 657.4728 502 680.4682 403

Name: C129
SYNON: $:00in-source
SYNON: $:04
SYNON: $:05
SYNON: $:06TOF
SYNON: $:07Waters Xevo G2 QTOF
SYNON: $:09Waters UPLC: C18 ACN Gradient
SYNON: $:10ESI
SYNON: $:11P
SYNON: $:12Ar
SYNON: $:1450-1200
SYNON: $:1630
Comment: Rt=754.91  Contributor=Jahn  Study=20150527JahnMillerExudatesExtraction
Num Peaks: 7
951.6624 1463 946.7037 843 759.0305 195 929.6789 172 560.06 15 566.0638 15 560.7303 8

Name: C130
SYNON: $:00in-source
SYNON: $:04
SYNON: $:05
SYNON: $:06TOF
SYNON: $:07Waters Xevo G2 QTOF
SYNON: $:09Waters UPLC: C18 ACN Gradient
SYNON: $:10ESI
SYNON: $:11P
SYNON: $:12Ar
SYNON: $:1450-1200
SYNON: $:1630
Comment: Rt=779.17  Contributor=Jahn  Study=20150527JahnMillerExudatesExtraction
Num Peaks: 7
853.5875 2237 1027.7127 1434 699.4854 272 700.4897 144 697.4887 112 678.4783 87 752.5281 48

Name: C131
SYNON: $:00in-source
SYNON: $:04
SYNON: $:05
SYNON: $:06TOF
SYNON: $:07Waters Xevo G2 QTOF
SYNON: $:09Waters UPLC: C18 ACN Gradient
SYNON: $:10ESI
SYNON: $:11P
SYNON: $:12Ar
SYNON: $:1450-1200
SYNON: $:1630
Comment: Rt=777.39  Contributor=Jahn  Study=20150527JahnMillerExudatesExtraction
Num Peaks: 7
407.3011 1256 99.0811 1002 715.515 558 599.4286 452 831.6022 420 889.6467 350 759.2798 33

Name: C132
SYNON: $:00in-source
SYNON: $:04
SYNON: $:05
SYNON: $:06TOF
SYNON: $:07Waters Xevo G2 QTOF
SYNON: $:09Waters UPLC: C18 ACN Gradient
SYNON: $:10ESI
SYNON: $:11P
SYNON: $:12Ar
SYNON: $:1450-1200
SYNON: $:1630
Comment: Rt=783.98  Contributor=Jahn  Study=20150527JahnMillerExudatesExtraction
Num Peaks: 7
291.2174 2992 212.1346 2722 795.5447 2200 621.4194 1891 87.0447 1578 680.4644 641 796.5482 604

Name: C133
SYNON: $:00in-source
SYNON: $:04
SYNON: $:05
SYNON: $:06TOF
SYNON: $:07Waters Xevo G2 QTOF
SYNON: $:09Waters UPLC: C18 ACN Gradient
SYNON: $:10ESI
SYNON: $:11P
SYNON: $:12Ar
SYNON: $:1450-1200
SYNON: $:1630
Comment: Rt=784.01  Contributor=Jahn  Study=20150527JahnMillerExudatesExtraction
Num Peaks: 7
59.05 2618 969.6698 1611 166.0906 876 144.078 534 692.4844 52 628.4579 33 672.1329 11

Name: C134
SYNON: $:00in-source
SYNON: $:04
SYNON: $:05
SYNON: $:06TOF
SYNON: $:07Waters Xevo G2 QTOF
SYNON: $:09Waters UPLC: C18 ACN Gradient
SYNON: $:10ESI
SYNON: $:11P
SYNON: $:12Ar
SYNON: $:1450-1200
SYNON: $:1630
Comment: Rt=761.82  Contributor=Jahn  Study=20150527JahnMillerExudatesExtraction
Num Peaks: 7
911.6281 2129 1027.7136 1313 1028.7155 809 590.434 258 793.0531 124 590.9357 69 626.9467 32

Name: C135
SYNON: $:00in-source
SYNON: $:04
SYNON: $:05
SYNON: $:06TOF
SYNON: $:07Waters Xevo G2 QTOF
SYNON: $:09Waters UPLC: C18 ACN Gradient
SYNON: $:10ESI
SYNON: $:11P
SYNON: $:12Ar
SYNON: $:1450-1200
SYNON: $:1630
Comment: Rt=637.5  Contributor=Jahn  Study=20150527JahnMillerExudatesExtraction
Num Peaks: 7
561.3984 589 600.4689 221 210.1348 176 688.5219 157 556.4426 125 512.4154 39 189.6203 11

Name: C136
SYNON: $:00in-source
SYNON: $:04
SYNON: $:05
SYNON: $:06TOF
SYNON: $:07Waters Xevo G2 QTOF
SYNON: $:09Waters UPLC: C18 ACN Gradient
SYNON: $:10ESI
SYNON: $:11P
SYNON: $:12Ar
SYNON: $:1450-1200
SYNON: $:1630
Comment: Rt=664.13  Contributor=Jahn  Study=20150527JahnMillerExudatesExtraction
Num Peaks: 7
663.4656 1174 619.4391 1161 707.4948 943 658.5118 442 614.4843 375 620.4337 295 702.5392 253

Name: C137
SYNON: $:00in-source
SYNON: $:04
SYNON: $:05
SYNON: $:06TOF
SYNON: $:07Waters Xevo G2 QTOF
SYNON: $:09Waters UPLC: C18 ACN Gradient
SYNON: $:10ESI
SYNON: $:11P
SYNON: $:12Ar
SYNON: $:1450-1200
SYNON: $:1630
Comment: Rt=667.34  Contributor=Jahn  Study=20150527JahnMillerExudatesExtraction
Num Peaks: 7
437.3415 227 789.5296 222 455.3529 149 456.3571 72 556.0475 15 527.0319 9 526.6978 5

Name: C138
SYNON: $:00in-source
SYNON: $:04
SYNON: $:05
SYNON: $:06TOF
SYNON: $:07Waters Xevo G2 QTOF
SYNON: $:09Waters UPLC: C18 ACN Gradient
SYNON: $:10ESI
SYNON: $:11P
SYNON: $:12Ar
SYNON: $:1450-1200
SYNON: $:1630
Comment: Rt=521.68  Contributor=Jahn  Study=20150527JahnMillerExudatesExtraction
Num Peaks: 7
317.2118 1266 679.4611 523 285.1858 451 301.2175 410 269.2113 390 318.2162 247 475.3791 223

Name: C139
SYNON: $:00in-source
SYNON: $:04
SYNON: $:05
SYNON: $:06TOF
SYNON: $:07Waters Xevo G2 QTOF
SYNON: $:09Waters UPLC: C18 ACN Gradient
SYNON: $:10ESI
SYNON: $:11P
SYNON: $:12Ar
SYNON: $:1450-1200
SYNON: $:1630
Comment: Rt=477.22  Contributor=Jahn  Study=20150527JahnMillerExudatesExtraction
Num Peaks: 7
269.1918 946 301.1804 736 213.1279 635 337.178 492 315.1959 413 253.1629 370 302.1843 163

Name: C140
SYNON: $:00in-source
SYNON: $:04
SYNON: $:05
SYNON: $:06TOF
SYNON: $:07Waters Xevo G2 QTOF
SYNON: $:09Waters UPLC: C18 ACN Gradient
SYNON: $:10ESI
SYNON: $:11P
SYNON: $:12Ar
SYNON: $:1450-1200
SYNON: $:1630
Comment: Rt=22.07  Contributor=Jahn  Study=20150527JahnMillerExudatesExtraction
Num Peaks: 7
145.0096 571 418.8493 248 170.0237 161 168.0256 128 358.9219 58 298.9964 58 169.0275 50

Name: C141
SYNON: $:00in-source
SYNON: $:04
SYNON: $:05
SYNON: $:06TOF
SYNON: $:07Waters Xevo G2 QTOF
SYNON: $:09Waters UPLC: C18 ACN Gradient
SYNON: $:10ESI
SYNON: $:11P
SYNON: $:12Ar
SYNON: $:1450-1200
SYNON: $:1630
Comment: Rt=1002.91  Contributor=Jahn  Study=20150527JahnMillerExudatesExtraction
Num Peaks: 6
79.0183 5085 214.9181 4860 70.0132 3423 126.9897 1180 232.8913 1085 61.0083 1069

Name: C142
SYNON: $:00in-source
SYNON: $:04
SYNON: $:05
SYNON: $:06TOF
SYNON: $:07Waters Xevo G2 QTOF
SYNON: $:09Waters UPLC: C18 ACN Gradient
SYNON: $:10ESI
SYNON: $:11P
SYNON: $:12Ar
SYNON: $:1450-1200
SYNON: $:1630
Comment: Rt=1003.84  Contributor=Jahn  Study=20150527JahnMillerExudatesExtraction
Num Peaks: 6
111.0208 3471 110.0205 1008 98.5124 764 111.5219 363 101.5093 195 112.5194 156

Name: C143
SYNON: $:00in-source
SYNON: $:04
SYNON: $:05
SYNON: $:06TOF
SYNON: $:07Waters Xevo G2 QTOF
SYNON: $:09Waters UPLC: C18 ACN Gradient
SYNON: $:10ESI
SYNON: $:11P
SYNON: $:12Ar
SYNON: $:1450-1200
SYNON: $:1630
Comment: Rt=416.89  Contributor=Jahn  Study=20150527JahnMillerExudatesExtraction
Num Peaks: 6
533.2942 1548 331.2508 468 276.1968 400 511.3113 95 528.3389 82 272.1873 78

Name: C144
SYNON: $:00in-source
SYNON: $:04
SYNON: $:05
SYNON: $:06TOF
SYNON: $:07Waters Xevo G2 QTOF
SYNON: $:09Waters UPLC: C18 ACN Gradient
SYNON: $:10ESI
SYNON: $:11P
SYNON: $:12Ar
SYNON: $:1450-1200
SYNON: $:1630
Comment: Rt=413.88  Contributor=Jahn  Study=20150527JahnMillerExudatesExtraction
Num Peaks: 6
187.0761 523 315.1598 374 331.248 263 219.1031 206 267.1961 204 178.1236 98

Name: C145
SYNON: $:00in-source
SYNON: $:04
SYNON: $:05
SYNON: $:06TOF
SYNON: $:07Waters Xevo G2 QTOF
SYNON: $:09Waters UPLC: C18 ACN Gradient
SYNON: $:10ESI
SYNON: $:11P
SYNON: $:12Ar
SYNON: $:1450-1200
SYNON: $:1630
Comment: Rt=398.05  Contributor=Jahn  Study=20150527JahnMillerExudatesExtraction
Num Peaks: 6
280.1552 1079 248.1294 1021 581.2839 311 281.1587 256 582.2877 94 180.0684 93

Name: C146
SYNON: $:00in-source
SYNON: $:04
SYNON: $:05
SYNON: $:06TOF
SYNON: $:07Waters Xevo G2 QTOF
SYNON: $:09Waters UPLC: C18 ACN Gradient
SYNON: $:10ESI
SYNON: $:11P
SYNON: $:12Ar
SYNON: $:1450-1200
SYNON: $:1630
Comment: Rt=320.94  Contributor=Jahn  Study=20150527JahnMillerExudatesExtraction
Num Peaks: 6
413.2153 1609 145.0862 729 269.1365 482 414.2177 307 237.1493 267 373.2221 220

Name: C147
SYNON: $:00in-source
SYNON: $:04
SYNON: $:05
SYNON: $:06TOF
SYNON: $:07Waters Xevo G2 QTOF
SYNON: $:09Waters UPLC: C18 ACN Gradient
SYNON: $:10ESI
SYNON: $:11P
SYNON: $:12Ar
SYNON: $:1450-1200
SYNON: $:1630
Comment: Rt=374.39  Contributor=Jahn  Study=20150527JahnMillerExudatesExtraction
Num Peaks: 6
266.1744 348 226.1812 223 321.0774 214 353.1031 110 245.1944 108 244.1915 80

Name: C148
SYNON: $:00in-source
SYNON: $:04
SYNON: $:05
SYNON: $:06TOF
SYNON: $:07Waters Xevo G2 QTOF
SYNON: $:09Waters UPLC: C18 ACN Gradient
SYNON: $:10ESI
SYNON: $:11P
SYNON: $:12Ar
SYNON: $:1450-1200
SYNON: $:1630
Comment: Rt=346.19  Contributor=Jahn  Study=20150527JahnMillerExudatesExtraction
Num Peaks: 6
417.2102 1883 345.1879 1758 213.1484 302 235.131 278 395.2283 143 412.2552 88

Name: C149
SYNON: $:00in-source
SYNON: $:04
SYNON: $:05
SYNON: $:06TOF
SYNON: $:07Waters Xevo G2 QTOF
SYNON: $:09Waters UPLC: C18 ACN Gradient
SYNON: $:10ESI
SYNON: $:11P
SYNON: $:12Ar
SYNON: $:1450-1200
SYNON: $:1630
Comment: Rt=262.43  Contributor=Jahn  Study=20150527JahnMillerExudatesExtraction
Num Peaks: 6
251.1271 407 229.144 365 151.1124 303 301.1287 283 143.1069 192 184.1342 107

Name: C150
SYNON: $:00in-source
SYNON: $:04
SYNON: $:05
SYNON: $:06TOF
SYNON: $:07Waters Xevo G2 QTOF
SYNON: $:09Waters UPLC: C18 ACN Gradient
SYNON: $:10ESI
SYNON: $:11P
SYNON: $:12Ar
SYNON: $:1450-1200
SYNON: $:1630
Comment: Rt=280.57  Contributor=Jahn  Study=20150527JahnMillerExudatesExtraction
Num Peaks: 6
135.0811 1436 93.0702 1192 91.0548 815 117.0707 632 150.0623 309 358.2716 12

Name: C151
SYNON: $:00in-source
SYNON: $:04
SYNON: $:05
SYNON: $:06TOF
SYNON: $:07Waters Xevo G2 QTOF
SYNON: $:09Waters UPLC: C18 ACN Gradient
SYNON: $:10ESI
SYNON: $:11P
SYNON: $:12Ar
SYNON: $:1450-1200
SYNON: $:1630
Comment: Rt=243.8  Contributor=Jahn  Study=20150527JahnMillerExudatesExtraction
Num Peaks: 6
205.084 347 165.0913 280 194.1143 212 183.1023 197 155.1073 135 172.134 101

Name: C152
SYNON: $:00in-source
SYNON: $:04
SYNON: $:05
SYNON: $:06TOF
SYNON: $:07Waters Xevo G2 QTOF
SYNON: $:09Waters UPLC: C18 ACN Gradient
SYNON: $:10ESI
SYNON: $:11P
SYNON: $:12Ar
SYNON: $:1450-1200
SYNON: $:1630
Comment: Rt=213.44  Contributor=Jahn  Study=20150527JahnMillerExudatesExtraction
Num Peaks: 6
324.0548 1269 368.048 862 414.0516 848 296.0254 576 415.0538 255 361.1398 224

Name: C153
SYNON: $:00in-source
SYNON: $:04
SYNON: $:05
SYNON: $:06TOF
SYNON: $:07Waters Xevo G2 QTOF
SYNON: $:09Waters UPLC: C18 ACN Gradient
SYNON: $:10ESI
SYNON: $:11P
SYNON: $:12Ar
SYNON: $:1450-1200
SYNON: $:1630
Comment: Rt=549.98  Contributor=Jahn  Study=20150527JahnMillerExudatesExtraction
Num Peaks: 6
187.1125 1083 317.2122 863 301.2165 517 277.2163 238 295.2275 162 330.2084 103

Name: C154
SYNON: $:00in-source
SYNON: $:04
SYNON: $:05
SYNON: $:06TOF
SYNON: $:07Waters Xevo G2 QTOF
SYNON: $:09Waters UPLC: C18 ACN Gradient
SYNON: $:10ESI
SYNON: $:11P
SYNON: $:12Ar
SYNON: $:1450-1200
SYNON: $:1630
Comment: Rt=546.23  Contributor=Jahn  Study=20150527JahnMillerExudatesExtraction
Num Peaks: 6
751.4815 894 287.2017 303 267.1727 201 329.2104 198 746.528 151 729.5014 91

Name: C155
SYNON: $:00in-source
SYNON: $:04
SYNON: $:05
SYNON: $:06TOF
SYNON: $:07Waters Xevo G2 QTOF
SYNON: $:09Waters UPLC: C18 ACN Gradient
SYNON: $:10ESI
SYNON: $:11P
SYNON: $:12Ar
SYNON: $:1450-1200
SYNON: $:1630
Comment: Rt=568.79  Contributor=Jahn  Study=20150527JahnMillerExudatesExtraction
Num Peaks: 6
445.3145 397 489.3425 386 572.439 93 528.4149 49 440.357 40 484.3843 35

Name: C156
SYNON: $:00in-source
SYNON: $:04
SYNON: $:05
SYNON: $:06TOF
SYNON: $:07Waters Xevo G2 QTOF
SYNON: $:09Waters UPLC: C18 ACN Gradient
SYNON: $:10ESI
SYNON: $:11P
SYNON: $:12Ar
SYNON: $:1450-1200
SYNON: $:1630
Comment: Rt=686.06  Contributor=Jahn  Study=20150527JahnMillerExudatesExtraction
Num Peaks: 6
255.232 200 575.3955 99 590.4036 60 596.0751 15 590.0722 9 575.7296 8

Name: C157
SYNON: $:00in-source
SYNON: $:04
SYNON: $:05
SYNON: $:06TOF
SYNON: $:07Waters Xevo G2 QTOF
SYNON: $:09Waters UPLC: C18 ACN Gradient
SYNON: $:10ESI
SYNON: $:11P
SYNON: $:12Ar
SYNON: $:1450-1200
SYNON: $:1630
Comment: Rt=682.34  Contributor=Jahn  Study=20150527JahnMillerExudatesExtraction
Num Peaks: 6
191.1801 849 203.1795 713 439.3577 317 393.353 228 440.3612 115 457.3676 68

Name: C158
SYNON: $:00in-source
SYNON: $:04
SYNON: $:05
SYNON: $:06TOF
SYNON: $:07Waters Xevo G2 QTOF
SYNON: $:09Waters UPLC: C18 ACN Gradient
SYNON: $:10ESI
SYNON: $:11P
SYNON: $:12Ar
SYNON: $:1450-1200
SYNON: $:1630
Comment: Rt=695.3  Contributor=Jahn  Study=20150527JahnMillerExudatesExtraction
Num Peaks: 6
443.2413 5750 444.2446 1393 389.2326 643 438.2855 104 439.2888 74 421.2589 72

Name: C159
SYNON: $:00in-source
SYNON: $:04
SYNON: $:05
SYNON: $:06TOF
SYNON: $:07Waters Xevo G2 QTOF
SYNON: $:09Waters UPLC: C18 ACN Gradient
SYNON: $:10ESI
SYNON: $:11P
SYNON: $:12Ar
SYNON: $:1450-1200
SYNON: $:1630
Comment: Rt=694.3  Contributor=Jahn  Study=20150527JahnMillerExudatesExtraction
Num Peaks: 6
752.519 650 730.507 572 753.022 511 731.0088 484 750.0168 202 770.0505 105

Name: C160
SYNON: $:00in-source
SYNON: $:04
SYNON: $:05
SYNON: $:06TOF
SYNON: $:07Waters Xevo G2 QTOF
SYNON: $:09Waters UPLC: C18 ACN Gradient
SYNON: $:10ESI
SYNON: $:11P
SYNON: $:12Ar
SYNON: $:1450-1200
SYNON: $:1630
Comment: Rt=738.01  Contributor=Jahn  Study=20150527JahnMillerExudatesExtraction
Num Peaks: 6
561.4118 270 572.4051 143 580.9172 141 562.4166 106 569.9257 84 561.9149 77

Name: C161
SYNON: $:00in-source
SYNON: $:04
SYNON: $:05
SYNON: $:06TOF
SYNON: $:07Waters Xevo G2 QTOF
SYNON: $:09Waters UPLC: C18 ACN Gradient
SYNON: $:10ESI
SYNON: $:11P
SYNON: $:12Ar
SYNON: $:1450-1200
SYNON: $:1630
Comment: Rt=738.14  Contributor=Jahn  Study=20150527JahnMillerExudatesExtraction
Num Peaks: 6
117.0914 12141 233.1759 7756 146.0947 5637 115.0758 3081 737.5027 1404 679.4607 1130

Name: C162
SYNON: $:00in-source
SYNON: $:04
SYNON: $:05
SYNON: $:06TOF
SYNON: $:07Waters Xevo G2 QTOF
SYNON: $:09Waters UPLC: C18 ACN Gradient
SYNON: $:10ESI
SYNON: $:11P
SYNON: $:12Ar
SYNON: $:1450-1200
SYNON: $:1630
Comment: Rt=740.17  Contributor=Jahn  Study=20150527JahnMillerExudatesExtraction
Num Peaks: 6
221.1401 2451 911.6274 1845 969.6698 1387 188.1042 1175 166.0912 976 99.0805 689

Name: C163
SYNON: $:00in-source
SYNON: $:04
SYNON: $:05
SYNON: $:06TOF
SYNON: $:07Waters Xevo G2 QTOF
SYNON: $:09Waters UPLC: C18 ACN Gradient
SYNON: $:10ESI
SYNON: $:11P
SYNON: $:12Ar
SYNON: $:1450-1200
SYNON: $:1630
Comment: Rt=740.9  Contributor=Jahn  Study=20150527JahnMillerExudatesExtraction
Num Peaks: 6
619.9104 804 744.5226 736 745.0233 413 597.4237 242 764.0306 225 753.0412 61

Name: C164
SYNON: $:00in-source
SYNON: $:04
SYNON: $:05
SYNON: $:06TOF
SYNON: $:07Waters Xevo G2 QTOF
SYNON: $:09Waters UPLC: C18 ACN Gradient
SYNON: $:10ESI
SYNON: $:11P
SYNON: $:12Ar
SYNON: $:1450-1200
SYNON: $:1630
Comment: Rt=789.22  Contributor=Jahn  Study=20150527JahnMillerExudatesExtraction
Num Peaks: 6
115.0759 3722 912.6259 625 635.4432 162 628.776 15 678.7288 11 628.1059 11

Name: C165
SYNON: $:00in-source
SYNON: $:04
SYNON: $:05
SYNON: $:06TOF
SYNON: $:07Waters Xevo G2 QTOF
SYNON: $:09Waters UPLC: C18 ACN Gradient
SYNON: $:10ESI
SYNON: $:11P
SYNON: $:12Ar
SYNON: $:1450-1200
SYNON: $:1630
Comment: Rt=749.95  Contributor=Jahn  Study=20150527JahnMillerExudatesExtraction
Num Peaks: 6
146.0947 6632 168.108 5424 621.4204 1294 349.2591 1158 234.1597 1085 505.3355 680

Name: C166
SYNON: $:00in-source
SYNON: $:04
SYNON: $:05
SYNON: $:06TOF
SYNON: $:07Waters Xevo G2 QTOF
SYNON: $:09Waters UPLC: C18 ACN Gradient
SYNON: $:10ESI
SYNON: $:11P
SYNON: $:12Ar
SYNON: $:1450-1200
SYNON: $:1630
Comment: Rt=753.6  Contributor=Jahn  Study=20150527JahnMillerExudatesExtraction
Num Peaks: 6
133.0864 7965 87.0443 1607 131.0709 1131 574.7378 20 575.0698 20 588.0758 20

Name: C167
SYNON: $:00in-source
SYNON: $:04
SYNON: $:05
SYNON: $:06TOF
SYNON: $:07Waters Xevo G2 QTOF
SYNON: $:09Waters UPLC: C18 ACN Gradient
SYNON: $:10ESI
SYNON: $:11P
SYNON: $:12Ar
SYNON: $:1450-1200
SYNON: $:1630
Comment: Rt=778.78  Contributor=Jahn  Study=20150527JahnMillerExudatesExtraction
Num Peaks: 6
157.1227 1028 824.5723 149 825.0785 107 674.9717 49 550.0575 12 555.728 9

Name: C168
SYNON: $:00in-source
SYNON: $:04
SYNON: $:05
SYNON: $:06TOF
SYNON: $:07Waters Xevo G2 QTOF
SYNON: $:09Waters UPLC: C18 ACN Gradient
SYNON: $:10ESI
SYNON: $:11P
SYNON: $:12Ar
SYNON: $:1450-1200
SYNON: $:1630
Comment: Rt=778.71  Contributor=Jahn  Study=20150527JahnMillerExudatesExtraction
Num Peaks: 6
233.1754 9347 168.1082 8098 168.6096 1029 505.3366 979 773.5574 472 716.5032 253

Name: C169
SYNON: $:00in-source
SYNON: $:04
SYNON: $:05
SYNON: $:06TOF
SYNON: $:07Waters Xevo G2 QTOF
SYNON: $:09Waters UPLC: C18 ACN Gradient
SYNON: $:10ESI
SYNON: $:11P
SYNON: $:12Ar
SYNON: $:1450-1200
SYNON: $:1630
Comment: Rt=781.62  Contributor=Jahn  Study=20150527JahnMillerExudatesExtraction
Num Peaks: 6
117.0915 16711 221.14 2209 737.5038 2035 349.2595 1402 803.0627 52 802.5632 51

Name: C170
SYNON: $:00in-source
SYNON: $:04
SYNON: $:05
SYNON: $:06TOF
SYNON: $:07Waters Xevo G2 QTOF
SYNON: $:09Waters UPLC: C18 ACN Gradient
SYNON: $:10ESI
SYNON: $:11P
SYNON: $:12Ar
SYNON: $:1450-1200
SYNON: $:1630
Comment: Rt=780.69  Contributor=Jahn  Study=20150527JahnMillerExudatesExtraction
Num Peaks: 6
175.1332 14736 133.0865 6448 173.1177 748 970.6738 711 662.4638 42 666.4608 31

Name: C171
SYNON: $:00in-source
SYNON: $:04
SYNON: $:05
SYNON: $:06TOF
SYNON: $:07Waters Xevo G2 QTOF
SYNON: $:09Waters UPLC: C18 ACN Gradient
SYNON: $:10ESI
SYNON: $:11P
SYNON: $:12Ar
SYNON: $:1450-1200
SYNON: $:1630
Comment: Rt=774.64  Contributor=Jahn  Study=20150527JahnMillerExudatesExtraction
Num Peaks: 6
190.1214 6822 177.113 5615 124.0815 5076 911.6295 1969 563.3772 1625 425.312 450

Name: C172
SYNON: $:00in-source
SYNON: $:04
SYNON: $:05
SYNON: $:06TOF
SYNON: $:07Waters Xevo G2 QTOF
SYNON: $:09Waters UPLC: C18 ACN Gradient
SYNON: $:10ESI
SYNON: $:11P
SYNON: $:12Ar
SYNON: $:1450-1200
SYNON: $:1630
Comment: Rt=764.38  Contributor=Jahn  Study=20150527JahnMillerExudatesExtraction
Num Peaks: 6
89.0601 3440 221.14 3060 144.0774 801 613.4237 331 689.4838 85 652.7861 40

Name: C173
SYNON: $:00in-source
SYNON: $:04
SYNON: $:05
SYNON: $:06TOF
SYNON: $:07Waters Xevo G2 QTOF
SYNON: $:09Waters UPLC: C18 ACN Gradient
SYNON: $:10ESI
SYNON: $:11P
SYNON: $:12Ar
SYNON: $:1450-1200
SYNON: $:1630
Comment: Rt=766.73  Contributor=Jahn  Study=20150527JahnMillerExudatesExtraction
Num Peaks: 6
175.1331 18627 146.0949 9460 190.1212 5438 124.0814 5255 349.2588 1421 173.1175 867

Name: C174
SYNON: $:00in-source
SYNON: $:04
SYNON: $:05
SYNON: $:06TOF
SYNON: $:07Waters Xevo G2 QTOF
SYNON: $:09Waters UPLC: C18 ACN Gradient
SYNON: $:10ESI
SYNON: $:11P
SYNON: $:12Ar
SYNON: $:1450-1200
SYNON: $:1630
Comment: Rt=626.41  Contributor=Jahn  Study=20150527JahnMillerExudatesExtraction
Num Peaks: 6
429.2254 4293 430.23 998 389.2327 293 468.4424 276 425.2747 68 424.27 42

Name: C175
SYNON: $:00in-source
SYNON: $:04
SYNON: $:05
SYNON: $:06TOF
SYNON: $:07Waters Xevo G2 QTOF
SYNON: $:09Waters UPLC: C18 ACN Gradient
SYNON: $:10ESI
SYNON: $:11P
SYNON: $:12Ar
SYNON: $:1450-1200
SYNON: $:1630
Comment: Rt=677.09  Contributor=Jahn  Study=20150527JahnMillerExudatesExtraction
Num Peaks: 6
443.2411 27405 444.2444 7312 459.2136 614 438.2858 180 439.2898 103 440.2921 43

Name: C176
SYNON: $:00in-source
SYNON: $:04
SYNON: $:05
SYNON: $:06TOF
SYNON: $:07Waters Xevo G2 QTOF
SYNON: $:09Waters UPLC: C18 ACN Gradient
SYNON: $:10ESI
SYNON: $:11P
SYNON: $:12Ar
SYNON: $:1450-1200
SYNON: $:1630
Comment: Rt=658.21  Contributor=Jahn  Study=20150527JahnMillerExudatesExtraction
Num Peaks: 6
574.2785 4094 575.2827 1385 552.2961 69 569.3234 51 553.3013 37 570.3241 22

Name: C177
SYNON: $:00in-source
SYNON: $:04
SYNON: $:05
SYNON: $:06TOF
SYNON: $:07Waters Xevo G2 QTOF
SYNON: $:09Waters UPLC: C18 ACN Gradient
SYNON: $:10ESI
SYNON: $:11P
SYNON: $:12Ar
SYNON: $:1450-1200
SYNON: $:1630
Comment: Rt=649.77  Contributor=Jahn  Study=20150527JahnMillerExudatesExtraction
Num Peaks: 6
481.3395 260 694.4768 193 694.9788 139 961.6688 71 500.8437 11 481.8414 6

Name: C178
SYNON: $:00in-source
SYNON: $:04
SYNON: $:05
SYNON: $:06TOF
SYNON: $:07Waters Xevo G2 QTOF
SYNON: $:09Waters UPLC: C18 ACN Gradient
SYNON: $:10ESI
SYNON: $:11P
SYNON: $:12Ar
SYNON: $:1450-1200
SYNON: $:1630
Comment: Rt=654.88  Contributor=Jahn  Study=20150527JahnMillerExudatesExtraction
Num Peaks: 6
606.4269 353 469.3315 226 437.3403 214 584.4159 195 606.9309 149 562.9024 57

Name: C179
SYNON: $:00in-source
SYNON: $:04
SYNON: $:05
SYNON: $:06TOF
SYNON: $:07Waters Xevo G2 QTOF
SYNON: $:09Waters UPLC: C18 ACN Gradient
SYNON: $:10ESI
SYNON: $:11P
SYNON: $:12Ar
SYNON: $:1450-1200
SYNON: $:1630
Comment: Rt=444.1  Contributor=Jahn  Study=20150527JahnMillerExudatesExtraction
Num Peaks: 6
409.163 5880 105.0703 4511 121.0654 1596 410.1657 1252 425.1375 800 432.2405 15

Name: C180
SYNON: $:00in-source
SYNON: $:04
SYNON: $:05
SYNON: $:06TOF
SYNON: $:07Waters Xevo G2 QTOF
SYNON: $:09Waters UPLC: C18 ACN Gradient
SYNON: $:10ESI
SYNON: $:11P
SYNON: $:12Ar
SYNON: $:1450-1200
SYNON: $:1630
Comment: Rt=516.14  Contributor=Jahn  Study=20150527JahnMillerExudatesExtraction
Num Peaks: 6
309.1857 3100 202.1019 3029 367.2546 2576 189.1281 2001 310.1884 638 403.1971 565

Name: C181
SYNON: $:00in-source
SYNON: $:04
SYNON: $:05
SYNON: $:06TOF
SYNON: $:07Waters Xevo G2 QTOF
SYNON: $:09Waters UPLC: C18 ACN Gradient
SYNON: $:10ESI
SYNON: $:11P
SYNON: $:12Ar
SYNON: $:1450-1200
SYNON: $:1630
Comment: Rt=516.93  Contributor=Jahn  Study=20150527JahnMillerExudatesExtraction
Num Peaks: 6
291.176 537 285.1851 256 289.2162 137 494.2544 45 671.4579 25 323.2588 15

Name: C182
SYNON: $:00in-source
SYNON: $:04
SYNON: $:05
SYNON: $:06TOF
SYNON: $:07Waters Xevo G2 QTOF
SYNON: $:09Waters UPLC: C18 ACN Gradient
SYNON: $:10ESI
SYNON: $:11P
SYNON: $:12Ar
SYNON: $:1450-1200
SYNON: $:1630
Comment: Rt=470.73  Contributor=Jahn  Study=20150527JahnMillerExudatesExtraction
Num Peaks: 6
376.2598 3966 398.2428 1761 377.2628 902 399.2469 456 393.2864 29 394.2898 12

Name: C183
SYNON: $:00in-source
SYNON: $:04
SYNON: $:05
SYNON: $:06TOF
SYNON: $:07Waters Xevo G2 QTOF
SYNON: $:09Waters UPLC: C18 ACN Gradient
SYNON: $:10ESI
SYNON: $:11P
SYNON: $:12Ar
SYNON: $:1450-1200
SYNON: $:1630
Comment: Rt=500.83  Contributor=Jahn  Study=20150527JahnMillerExudatesExtraction
Num Peaks: 6
257.2272 1022 285.185 433 303.2325 414 271.2284 336 321.2423 178 304.2362 115

Name: C184
SYNON: $:00in-source
SYNON: $:04
SYNON: $:05
SYNON: $:06TOF
SYNON: $:07Waters Xevo G2 QTOF
SYNON: $:09Waters UPLC: C18 ACN Gradient
SYNON: $:10ESI
SYNON: $:11P
SYNON: $:12Ar
SYNON: $:1450-1200
SYNON: $:1630
Comment: Rt=486.37  Contributor=Jahn  Study=20150527JahnMillerExudatesExtraction
Num Peaks: 6
287.2012 658 635.3994 472 475.3786 237 275.201 228 455.3373 225 433.3544 115

Name: C185
SYNON: $:00in-source
SYNON: $:04
SYNON: $:05
SYNON: $:06TOF
SYNON: $:07Waters Xevo G2 QTOF
SYNON: $:09Waters UPLC: C18 ACN Gradient
SYNON: $:10ESI
SYNON: $:11P
SYNON: $:12Ar
SYNON: $:1450-1200
SYNON: $:1630
Comment: Rt=490.08  Contributor=Jahn  Study=20150527JahnMillerExudatesExtraction
Num Peaks: 6
289.1805 784 271.1726 536 285.186 396 317.2114 292 335.2223 239 453.3384 199

Name: C186
SYNON: $:00in-source
SYNON: $:04
SYNON: $:05
SYNON: $:06TOF
SYNON: $:07Waters Xevo G2 QTOF
SYNON: $:09Waters UPLC: C18 ACN Gradient
SYNON: $:10ESI
SYNON: $:11P
SYNON: $:12Ar
SYNON: $:1450-1200
SYNON: $:1630
Comment: Rt=19.05  Contributor=Jahn  Study=20150527JahnMillerExudatesExtraction
Num Peaks: 6
83.0373 2323 70.98 1799 71.0294 1788 100.0247 736 386.924 481 158.0124 275

Name: C187
SYNON: $:00in-source
SYNON: $:04
SYNON: $:05
SYNON: $:06TOF
SYNON: $:07Waters Xevo G2 QTOF
SYNON: $:09Waters UPLC: C18 ACN Gradient
SYNON: $:10ESI
SYNON: $:11P
SYNON: $:12Ar
SYNON: $:1450-1200
SYNON: $:1630
Comment: Rt=20.61  Contributor=Jahn  Study=20150527JahnMillerExudatesExtraction
Num Peaks: 6
199.9439 4132 126.9985 3913 201.9517 1330 153.9599 1237 240.9776 627 217.9622 373

Name: C188
SYNON: $:00in-source
SYNON: $:04
SYNON: $:05
SYNON: $:06TOF
SYNON: $:07Waters Xevo G2 QTOF
SYNON: $:09Waters UPLC: C18 ACN Gradient
SYNON: $:10ESI
SYNON: $:11P
SYNON: $:12Ar
SYNON: $:1450-1200
SYNON: $:1630
Comment: Rt=19.36  Contributor=Jahn  Study=20150527JahnMillerExudatesExtraction
Num Peaks: 6
669.7722 278 575.1487 13 648.1138 12 518.1522 10 561.4747 9 488.5094 3

Name: C189
SYNON: $:00in-source
SYNON: $:04
SYNON: $:05
SYNON: $:06TOF
SYNON: $:07Waters Xevo G2 QTOF
SYNON: $:09Waters UPLC: C18 ACN Gradient
SYNON: $:10ESI
SYNON: $:11P
SYNON: $:12Ar
SYNON: $:1450-1200
SYNON: $:1630
Comment: Rt=1000.02  Contributor=Jahn  Study=20150527JahnMillerExudatesExtraction
Num Peaks: 5
124.0872 1214 125.0794 279 101.0714 168 165.1134 164 144.9828 42

Name: C190
SYNON: $:00in-source
SYNON: $:04
SYNON: $:05
SYNON: $:06TOF
SYNON: $:07Waters Xevo G2 QTOF
SYNON: $:09Waters UPLC: C18 ACN Gradient
SYNON: $:10ESI
SYNON: $:11P
SYNON: $:12Ar
SYNON: $:1450-1200
SYNON: $:1630
Comment: Rt=1003.74  Contributor=Jahn  Study=20150527JahnMillerExudatesExtraction
Num Peaks: 5
117.9601 4804 124.9649 3121 88.0051 1394 100.5105 1165 126.9601 1132

Name: C191
SYNON: $:00in-source
SYNON: $:04
SYNON: $:05
SYNON: $:06TOF
SYNON: $:07Waters Xevo G2 QTOF
SYNON: $:09Waters UPLC: C18 ACN Gradient
SYNON: $:10ESI
SYNON: $:11P
SYNON: $:12Ar
SYNON: $:1450-1200
SYNON: $:1630
Comment: Rt=398.29  Contributor=Jahn  Study=20150527JahnMillerExudatesExtraction
Num Peaks: 5
641.3506 1058 271.2278 411 642.3576 355 289.2378 310 253.2169 224

Name: C192
SYNON: $:00in-source
SYNON: $:04
SYNON: $:05
SYNON: $:06TOF
SYNON: $:07Waters Xevo G2 QTOF
SYNON: $:09Waters UPLC: C18 ACN Gradient
SYNON: $:10ESI
SYNON: $:11P
SYNON: $:12Ar
SYNON: $:1450-1200
SYNON: $:1630
Comment: Rt=398.03  Contributor=Jahn  Study=20150527JahnMillerExudatesExtraction
Num Peaks: 5
302.1372 25754 192.139 15106 220.1341 12623 303.1407 4250 148.1127 2819

Name: C193
SYNON: $:00in-source
SYNON: $:04
SYNON: $:05
SYNON: $:06TOF
SYNON: $:07Waters Xevo G2 QTOF
SYNON: $:09Waters UPLC: C18 ACN Gradient
SYNON: $:10ESI
SYNON: $:11P
SYNON: $:12Ar
SYNON: $:1450-1200
SYNON: $:1630
Comment: Rt=382.93  Contributor=Jahn  Study=20150527JahnMillerExudatesExtraction
Num Peaks: 5
475.2528 2205 131.0714 1879 403.2287 1040 453.2696 109 470.2969 56

Name: C194
SYNON: $:00in-source
SYNON: $:04
SYNON: $:05
SYNON: $:06TOF
SYNON: $:07Waters Xevo G2 QTOF
SYNON: $:09Waters UPLC: C18 ACN Gradient
SYNON: $:10ESI
SYNON: $:11P
SYNON: $:12Ar
SYNON: $:1450-1200
SYNON: $:1630
Comment: Rt=167.14  Contributor=Jahn  Study=20150527JahnMillerExudatesExtraction
Num Peaks: 5
157.0841 566 219.055 252 155.1071 119 135.1021 106 117.092 62

Name: C195
SYNON: $:00in-source
SYNON: $:04
SYNON: $:05
SYNON: $:06TOF
SYNON: $:07Waters Xevo G2 QTOF
SYNON: $:09Waters UPLC: C18 ACN Gradient
SYNON: $:10ESI
SYNON: $:11P
SYNON: $:12Ar
SYNON: $:1450-1200
SYNON: $:1630
Comment: Rt=176.01  Contributor=Jahn  Study=20150527JahnMillerExudatesExtraction
Num Peaks: 5
334.0904 3285 645.1925 586 335.0931 458 219.0192 395 331.0833 275

Name: C196
SYNON: $:00in-source
SYNON: $:04
SYNON: $:05
SYNON: $:06TOF
SYNON: $:07Waters Xevo G2 QTOF
SYNON: $:09Waters UPLC: C18 ACN Gradient
SYNON: $:10ESI
SYNON: $:11P
SYNON: $:12Ar
SYNON: $:1450-1200
SYNON: $:1630
Comment: Rt=234.41  Contributor=Jahn  Study=20150527JahnMillerExudatesExtraction
Num Peaks: 5
109.0654 941 191.0685 317 202.218 206 169.0866 180 186.1126 62

Name: C197
SYNON: $:00in-source
SYNON: $:04
SYNON: $:05
SYNON: $:06TOF
SYNON: $:07Waters Xevo G2 QTOF
SYNON: $:09Waters UPLC: C18 ACN Gradient
SYNON: $:10ESI
SYNON: $:11P
SYNON: $:12Ar
SYNON: $:1450-1200
SYNON: $:1630
Comment: Rt=220.25  Contributor=Jahn  Study=20150527JahnMillerExudatesExtraction
Num Peaks: 5
209.1153 1592 107.0858 1023 151.1124 310 169.1226 190 187.134 133

Name: C198
SYNON: $:00in-source
SYNON: $:04
SYNON: $:05
SYNON: $:06TOF
SYNON: $:07Waters Xevo G2 QTOF
SYNON: $:09Waters UPLC: C18 ACN Gradient
SYNON: $:10ESI
SYNON: $:11P
SYNON: $:12Ar
SYNON: $:1450-1200
SYNON: $:1630
Comment: Rt=539.59  Contributor=Jahn  Study=20150527JahnMillerExudatesExtraction
Num Peaks: 5
421.2353 1399 381.2432 991 367.2283 407 422.2413 348 382.2468 316

Name: C199
SYNON: $:00in-source
SYNON: $:04
SYNON: $:05
SYNON: $:06TOF
SYNON: $:07Waters Xevo G2 QTOF
SYNON: $:09Waters UPLC: C18 ACN Gradient
SYNON: $:10ESI
SYNON: $:11P
SYNON: $:12Ar
SYNON: $:1450-1200
SYNON: $:1630
Comment: Rt=542.59  Contributor=Jahn  Study=20150527JahnMillerExudatesExtraction
Num Peaks: 5
255.2321 285 271.1688 255 273.2425 160 237.2218 120 256.2355 75

Name: C200
SYNON: $:00in-source
SYNON: $:04
SYNON: $:05
SYNON: $:06TOF
SYNON: $:07Waters Xevo G2 QTOF
SYNON: $:09Waters UPLC: C18 ACN Gradient
SYNON: $:10ESI
SYNON: $:11P
SYNON: $:12Ar
SYNON: $:1450-1200
SYNON: $:1630
Comment: Rt=578.61  Contributor=Jahn  Study=20150527JahnMillerExudatesExtraction
Num Peaks: 5
281.212 709 315.1964 431 329.2485 216 249.1861 152 635.3971 109

Name: C201
SYNON: $:00in-source
SYNON: $:04
SYNON: $:05
SYNON: $:06TOF
SYNON: $:07Waters Xevo G2 QTOF
SYNON: $:09Waters UPLC: C18 ACN Gradient
SYNON: $:10ESI
SYNON: $:11P
SYNON: $:12Ar
SYNON: $:1450-1200
SYNON: $:1630
Comment: Rt=809.57  Contributor=Jahn  Study=20150527JahnMillerExudatesExtraction
Num Peaks: 5
149.0238 2493 413.2668 486 284.2955 272 391.2853 19 392.2891 11

Name: C202
SYNON: $:00in-source
SYNON: $:04
SYNON: $:05
SYNON: $:06TOF
SYNON: $:07Waters Xevo G2 QTOF
SYNON: $:09Waters UPLC: C18 ACN Gradient
SYNON: $:10ESI
SYNON: $:11P
SYNON: $:12Ar
SYNON: $:1450-1200
SYNON: $:1630
Comment: Rt=687.69  Contributor=Jahn  Study=20150527JahnMillerExudatesExtraction
Num Peaks: 5
83.0859 1551 121.102 969 81.0696 783 247.2421 743 114.0915 552

Name: C203
SYNON: $:00in-source
SYNON: $:04
SYNON: $:05
SYNON: $:06TOF
SYNON: $:07Waters Xevo G2 QTOF
SYNON: $:09Waters UPLC: C18 ACN Gradient
SYNON: $:10ESI
SYNON: $:11P
SYNON: $:12Ar
SYNON: $:1450-1200
SYNON: $:1630
Comment: Rt=707.26  Contributor=Jahn  Study=20150527JahnMillerExudatesExtraction
Num Peaks: 5
443.241 9902 411.2154 5933 444.2436 2224 445.2529 699 421.2587 60

Name: C204
SYNON: $:00in-source
SYNON: $:04
SYNON: $:05
SYNON: $:06TOF
SYNON: $:07Waters Xevo G2 QTOF
SYNON: $:09Waters UPLC: C18 ACN Gradient
SYNON: $:10ESI
SYNON: $:11P
SYNON: $:12Ar
SYNON: $:1450-1200
SYNON: $:1630
Comment: Rt=701.66  Contributor=Jahn  Study=20150527JahnMillerExudatesExtraction
Num Peaks: 5
642.4549 436 425.3068 332 441.3738 91 642.9575 42 650.9735 21

Name: C205
SYNON: $:00in-source
SYNON: $:04
SYNON: $:05
SYNON: $:06TOF
SYNON: $:07Waters Xevo G2 QTOF
SYNON: $:09Waters UPLC: C18 ACN Gradient
SYNON: $:10ESI
SYNON: $:11P
SYNON: $:12Ar
SYNON: $:1450-1200
SYNON: $:1630
Comment: Rt=713.53  Contributor=Jahn  Study=20150527JahnMillerExudatesExtraction
Num Peaks: 5
554.3765 1948 188.1044 1587 803.5483 618 823.0585 241 801.5508 233

Name: C206
SYNON: $:00in-source
SYNON: $:04
SYNON: $:05
SYNON: $:06TOF
SYNON: $:07Waters Xevo G2 QTOF
SYNON: $:09Waters UPLC: C18 ACN Gradient
SYNON: $:10ESI
SYNON: $:11P
SYNON: $:12Ar
SYNON: $:1450-1200
SYNON: $:1630
Comment: Rt=712.81  Contributor=Jahn  Study=20150527JahnMillerExudatesExtraction
Num Peaks: 5
804.0528 476 826.0471 405 823.56 312 536.3748 38 536.0409 10

Name: C207
SYNON: $:00in-source
SYNON: $:04
SYNON: $:05
SYNON: $:06TOF
SYNON: $:07Waters Xevo G2 QTOF
SYNON: $:09Waters UPLC: C18 ACN Gradient
SYNON: $:10ESI
SYNON: $:11P
SYNON: $:12Ar
SYNON: $:1450-1200
SYNON: $:1630
Comment: Rt=796.24  Contributor=Jahn  Study=20150527JahnMillerExudatesExtraction
Num Peaks: 5
773.5543 260 693.5012 73 584.7489 23 602.7593 12 589.7517 12

Name: C208
SYNON: $:00in-source
SYNON: $:04
SYNON: $:05
SYNON: $:06TOF
SYNON: $:07Waters Xevo G2 QTOF
SYNON: $:09Waters UPLC: C18 ACN Gradient
SYNON: $:10ESI
SYNON: $:11P
SYNON: $:12Ar
SYNON: $:1450-1200
SYNON: $:1630
Comment: Rt=756.9  Contributor=Jahn  Study=20150527JahnMillerExudatesExtraction
Num Peaks: 5
190.121 6161 124.0812 5672 679.4601 1963 831.6001 359 759.2798 33

Name: C209
SYNON: $:00in-source
SYNON: $:04
SYNON: $:05
SYNON: $:06TOF
SYNON: $:07Waters Xevo G2 QTOF
SYNON: $:09Waters UPLC: C18 ACN Gradient
SYNON: $:10ESI
SYNON: $:11P
SYNON: $:12Ar
SYNON: $:1450-1200
SYNON: $:1630
Comment: Rt=770.72  Contributor=Jahn  Study=20150527JahnMillerExudatesExtraction
Num Peaks: 5
243.1532 1497 1027.7086 1053 616.4261 197 614.4282 88 614.7667 31

Name: C210
SYNON: $:00in-source
SYNON: $:04
SYNON: $:05
SYNON: $:06TOF
SYNON: $:07Waters Xevo G2 QTOF
SYNON: $:09Waters UPLC: C18 ACN Gradient
SYNON: $:10ESI
SYNON: $:11P
SYNON: $:12Ar
SYNON: $:1450-1200
SYNON: $:1630
Comment: Rt=772.16  Contributor=Jahn  Study=20150527JahnMillerExudatesExtraction
Num Peaks: 5
89.0602 5094 221.1398 2651 59.05 1704 969.6682 1629 131.0721 895

Name: C211
SYNON: $:00in-source
SYNON: $:04
SYNON: $:05
SYNON: $:06TOF
SYNON: $:07Waters Xevo G2 QTOF
SYNON: $:09Waters UPLC: C18 ACN Gradient
SYNON: $:10ESI
SYNON: $:11P
SYNON: $:12Ar
SYNON: $:1450-1200
SYNON: $:1630
Comment: Rt=764  Contributor=Jahn  Study=20150527JahnMillerExudatesExtraction
Num Peaks: 5
751.5293 637 752.0317 448 771.04 169 667.461 61 667.7943 22

Name: C212
SYNON: $:00in-source
SYNON: $:04
SYNON: $:05
SYNON: $:06TOF
SYNON: $:07Waters Xevo G2 QTOF
SYNON: $:09Waters UPLC: C18 ACN Gradient
SYNON: $:10ESI
SYNON: $:11P
SYNON: $:12Ar
SYNON: $:1450-1200
SYNON: $:1630
Comment: Rt=767.23  Contributor=Jahn  Study=20150527JahnMillerExudatesExtraction
Num Peaks: 5
645.7717 163 749.0256 121 644.1142 73 638.1092 48 638.7773 31

Name: C213
SYNON: $:00in-source
SYNON: $:04
SYNON: $:05
SYNON: $:06TOF
SYNON: $:07Waters Xevo G2 QTOF
SYNON: $:09Waters UPLC: C18 ACN Gradient
SYNON: $:10ESI
SYNON: $:11P
SYNON: $:12Ar
SYNON: $:1450-1200
SYNON: $:1630
Comment: Rt=759.43  Contributor=Jahn  Study=20150527JahnMillerExudatesExtraction
Num Peaks: 5
612.4197 2200 969.6729 1993 612.921 1375 796.0536 363 670.9665 184

Name: C214
SYNON: $:00in-source
SYNON: $:04
SYNON: $:05
SYNON: $:06TOF
SYNON: $:07Waters Xevo G2 QTOF
SYNON: $:09Waters UPLC: C18 ACN Gradient
SYNON: $:10ESI
SYNON: $:11P
SYNON: $:12Ar
SYNON: $:1450-1200
SYNON: $:1630
Comment: Rt=760.17  Contributor=Jahn  Study=20150527JahnMillerExudatesExtraction
Num Peaks: 5
133.0867 7436 795.5456 2335 188.1046 1067 796.548 954 607.4542 98

Name: C215
SYNON: $:00in-source
SYNON: $:04
SYNON: $:05
SYNON: $:06TOF
SYNON: $:07Waters Xevo G2 QTOF
SYNON: $:09Waters UPLC: C18 ACN Gradient
SYNON: $:10ESI
SYNON: $:11P
SYNON: $:12Ar
SYNON: $:1450-1200
SYNON: $:1630
Comment: Rt=760.18  Contributor=Jahn  Study=20150527JahnMillerExudatesExtraction
Num Peaks: 5
212.1341 3271 737.5025 1810 407.3008 1105 738.505 636 715.5118 352

Name: C216
SYNON: $:00in-source
SYNON: $:04
SYNON: $:05
SYNON: $:06TOF
SYNON: $:07Waters Xevo G2 QTOF
SYNON: $:09Waters UPLC: C18 ACN Gradient
SYNON: $:10ESI
SYNON: $:11P
SYNON: $:12Ar
SYNON: $:1450-1200
SYNON: $:1630
Comment: Rt=761.03  Contributor=Jahn  Study=20150527JahnMillerExudatesExtraction
Num Peaks: 5
648.9312 596 601.4242 168 598.9482 168 609.9391 162 645.9501 124

Name: C217
SYNON: $:00in-source
SYNON: $:04
SYNON: $:05
SYNON: $:06TOF
SYNON: $:07Waters Xevo G2 QTOF
SYNON: $:09Waters UPLC: C18 ACN Gradient
SYNON: $:10ESI
SYNON: $:11P
SYNON: $:12Ar
SYNON: $:1450-1200
SYNON: $:1630
Comment: Rt=652.33  Contributor=Jahn  Study=20150527JahnMillerExudatesExtraction
Num Peaks: 5
650.4513 446 628.44 396 650.9535 240 628.942 205 647.9445 99

Name: C218
SYNON: $:00in-source
SYNON: $:04
SYNON: $:05
SYNON: $:06TOF
SYNON: $:07Waters Xevo G2 QTOF
SYNON: $:09Waters UPLC: C18 ACN Gradient
SYNON: $:10ESI
SYNON: $:11P
SYNON: $:12Ar
SYNON: $:1450-1200
SYNON: $:1630
Comment: Rt=471.26  Contributor=Jahn  Study=20150527JahnMillerExudatesExtraction
Num Peaks: 5
591.3364 657 285.2436 329 287.1647 309 225.1287 206 586.3804 54

Name: C219
SYNON: $:00in-source
SYNON: $:04
SYNON: $:05
SYNON: $:06TOF
SYNON: $:07Waters Xevo G2 QTOF
SYNON: $:09Waters UPLC: C18 ACN Gradient
SYNON: $:10ESI
SYNON: $:11P
SYNON: $:12Ar
SYNON: $:1450-1200
SYNON: $:1630
Comment: Rt=476.96  Contributor=Jahn  Study=20150527JahnMillerExudatesExtraction
Num Peaks: 5
128.1075 13440 718.4531 1253 719.4553 534 720.4611 123 530.35 59

Name: C220
SYNON: $:00in-source
SYNON: $:04
SYNON: $:05
SYNON: $:06TOF
SYNON: $:07Waters Xevo G2 QTOF
SYNON: $:09Waters UPLC: C18 ACN Gradient
SYNON: $:10ESI
SYNON: $:11P
SYNON: $:12Ar
SYNON: $:1450-1200
SYNON: $:1630
Comment: Rt=482.91  Contributor=Jahn  Study=20150527JahnMillerExudatesExtraction
Num Peaks: 5
142.1231 19079 732.4691 11187 733.4717 4845 734.4763 1187 544.3646 579

Name: C221
SYNON: $:00in-source
SYNON: $:04
SYNON: $:05
SYNON: $:06TOF
SYNON: $:07Waters Xevo G2 QTOF
SYNON: $:09Waters UPLC: C18 ACN Gradient
SYNON: $:10ESI
SYNON: $:11P
SYNON: $:12Ar
SYNON: $:1450-1200
SYNON: $:1630
Comment: Rt=19.24  Contributor=Jahn  Study=20150527JahnMillerExudatesExtraction
Num Peaks: 5
82.5375 14088 73.5327 3490 82.9832 2170 155.969 1418 94.0455 425

Name: C222
SYNON: $:00in-source
SYNON: $:04
SYNON: $:05
SYNON: $:06TOF
SYNON: $:07Waters Xevo G2 QTOF
SYNON: $:09Waters UPLC: C18 ACN Gradient
SYNON: $:10ESI
SYNON: $:11P
SYNON: $:12Ar
SYNON: $:1450-1200
SYNON: $:1630
Comment: Rt=22.55  Contributor=Jahn  Study=20150527JahnMillerExudatesExtraction
Num Peaks: 5
388.8289 1237 390.8249 453 287.8768 405 435.8364 98 523.8735 15

Name: C223
SYNON: $:00in-source
SYNON: $:04
SYNON: $:05
SYNON: $:06TOF
SYNON: $:07Waters Xevo G2 QTOF
SYNON: $:09Waters UPLC: C18 ACN Gradient
SYNON: $:10ESI
SYNON: $:11P
SYNON: $:12Ar
SYNON: $:1450-1200
SYNON: $:1630
Comment: Rt=25.32  Contributor=Jahn  Study=20150527JahnMillerExudatesExtraction
Num Peaks: 5
102.128 76634 103.1315 4117 74.0969 1082 266.2446 452 267.2476 75

Name: C224
SYNON: $:00in-source
SYNON: $:04
SYNON: $:05
SYNON: $:06TOF
SYNON: $:07Waters Xevo G2 QTOF
SYNON: $:09Waters UPLC: C18 ACN Gradient
SYNON: $:10ESI
SYNON: $:11P
SYNON: $:12Ar
SYNON: $:1450-1200
SYNON: $:1630
Comment: Rt=1002.8  Contributor=Jahn  Study=20150527JahnMillerExudatesExtraction
Num Peaks: 4
344.8754 752 170.9291 613 250.8627 497 147.9525 66

Name: C225
SYNON: $:00in-source
SYNON: $:04
SYNON: $:05
SYNON: $:06TOF
SYNON: $:07Waters Xevo G2 QTOF
SYNON: $:09Waters UPLC: C18 ACN Gradient
SYNON: $:10ESI
SYNON: $:11P
SYNON: $:12Ar
SYNON: $:1450-1200
SYNON: $:1630
Comment: Rt=1003.6  Contributor=Jahn  Study=20150527JahnMillerExudatesExtraction
Num Peaks: 4
115.9644 15906 99.5127 3300 145.955 576 91.5056 407

Name: C226
SYNON: $:00in-source
SYNON: $:04
SYNON: $:05
SYNON: $:06TOF
SYNON: $:07Waters Xevo G2 QTOF
SYNON: $:09Waters UPLC: C18 ACN Gradient
SYNON: $:10ESI
SYNON: $:11P
SYNON: $:12Ar
SYNON: $:1450-1200
SYNON: $:1630
Comment: Rt=1017.14  Contributor=Jahn  Study=20150527JahnMillerExudatesExtraction
Num Peaks: 4
97.9691 2927 98.5124 439 158.0033 87 182.9857 27

Name: C227
SYNON: $:00in-source
SYNON: $:04
SYNON: $:05
SYNON: $:06TOF
SYNON: $:07Waters Xevo G2 QTOF
SYNON: $:09Waters UPLC: C18 ACN Gradient
SYNON: $:10ESI
SYNON: $:11P
SYNON: $:12Ar
SYNON: $:1450-1200
SYNON: $:1630
Comment: Rt=1008.33  Contributor=Jahn  Study=20150527JahnMillerExudatesExtraction
Num Peaks: 4
113.9641 7112 97.9692 3359 89.5075 311 182.9857 48

Name: C228
SYNON: $:00in-source
SYNON: $:04
SYNON: $:05
SYNON: $:06TOF
SYNON: $:07Waters Xevo G2 QTOF
SYNON: $:09Waters UPLC: C18 ACN Gradient
SYNON: $:10ESI
SYNON: $:11P
SYNON: $:12Ar
SYNON: $:1450-1200
SYNON: $:1630
Comment: Rt=419.83  Contributor=Jahn  Study=20150527JahnMillerExudatesExtraction
Num Peaks: 4
331.1914 1306 203.107 770 317.2123 419 332.195 260

Name: C229
SYNON: $:00in-source
SYNON: $:04
SYNON: $:05
SYNON: $:06TOF
SYNON: $:07Waters Xevo G2 QTOF
SYNON: $:09Waters UPLC: C18 ACN Gradient
SYNON: $:10ESI
SYNON: $:11P
SYNON: $:12Ar
SYNON: $:1450-1200
SYNON: $:1630
Comment: Rt=378.73  Contributor=Jahn  Study=20150527JahnMillerExudatesExtraction
Num Peaks: 4
219.1021 544 511.2882 334 289.1443 291 237.1489 226

Name: C230
SYNON: $:00in-source
SYNON: $:04
SYNON: $:05
SYNON: $:06TOF
SYNON: $:07Waters Xevo G2 QTOF
SYNON: $:09Waters UPLC: C18 ACN Gradient
SYNON: $:10ESI
SYNON: $:11P
SYNON: $:12Ar
SYNON: $:1450-1200
SYNON: $:1630
Comment: Rt=343.13  Contributor=Jahn  Study=20150527JahnMillerExudatesExtraction
Num Peaks: 4
543.2787 3507 544.2828 875 503.2856 92 538.3249 41

Name: C231
SYNON: $:00in-source
SYNON: $:04
SYNON: $:05
SYNON: $:06TOF
SYNON: $:07Waters Xevo G2 QTOF
SYNON: $:09Waters UPLC: C18 ACN Gradient
SYNON: $:10ESI
SYNON: $:11P
SYNON: $:12Ar
SYNON: $:1450-1200
SYNON: $:1630
Comment: Rt=349.71  Contributor=Jahn  Study=20150527JahnMillerExudatesExtraction
Num Peaks: 4
543.2789 1208 544.2832 317 200.1093 154 503.284 78

Name: C232
SYNON: $:00in-source
SYNON: $:04
SYNON: $:05
SYNON: $:06TOF
SYNON: $:07Waters Xevo G2 QTOF
SYNON: $:09Waters UPLC: C18 ACN Gradient
SYNON: $:10ESI
SYNON: $:11P
SYNON: $:12Ar
SYNON: $:1450-1200
SYNON: $:1630
Comment: Rt=355  Contributor=Jahn  Study=20150527JahnMillerExudatesExtraction
Num Peaks: 4
185.118 420 203.1282 312 225.1111 286 673.3422 201

Name: C233
SYNON: $:00in-source
SYNON: $:04
SYNON: $:05
SYNON: $:06TOF
SYNON: $:07Waters Xevo G2 QTOF
SYNON: $:09Waters UPLC: C18 ACN Gradient
SYNON: $:10ESI
SYNON: $:11P
SYNON: $:12Ar
SYNON: $:1450-1200
SYNON: $:1630
Comment: Rt=300.32  Contributor=Jahn  Study=20150527JahnMillerExudatesExtraction
Num Peaks: 4
186.2221 69211 130.1596 24702 187.2256 9089 188.2287 492

Name: C234
SYNON: $:00in-source
SYNON: $:04
SYNON: $:05
SYNON: $:06TOF
SYNON: $:07Waters Xevo G2 QTOF
SYNON: $:09Waters UPLC: C18 ACN Gradient
SYNON: $:10ESI
SYNON: $:11P
SYNON: $:12Ar
SYNON: $:1450-1200
SYNON: $:1630
Comment: Rt=252.5  Contributor=Jahn  Study=20150527JahnMillerExudatesExtraction
Num Peaks: 4
274.1806 303 227.0895 258 185.1185 232 357.135 159

Name: C235
SYNON: $:00in-source
SYNON: $:04
SYNON: $:05
SYNON: $:06TOF
SYNON: $:07Waters Xevo G2 QTOF
SYNON: $:09Waters UPLC: C18 ACN Gradient
SYNON: $:10ESI
SYNON: $:11P
SYNON: $:12Ar
SYNON: $:1450-1200
SYNON: $:1630
Comment: Rt=171.18  Contributor=Jahn  Study=20150527JahnMillerExudatesExtraction
Num Peaks: 4
85.0655 2356 182.0715 141 263.1165 59 409.1381 22

Name: C236
SYNON: $:00in-source
SYNON: $:04
SYNON: $:05
SYNON: $:06TOF
SYNON: $:07Waters Xevo G2 QTOF
SYNON: $:09Waters UPLC: C18 ACN Gradient
SYNON: $:10ESI
SYNON: $:11P
SYNON: $:12Ar
SYNON: $:1450-1200
SYNON: $:1630
Comment: Rt=175.29  Contributor=Jahn  Study=20150527JahnMillerExudatesExtraction
Num Peaks: 4
188.0712 2332 205.0978 1291 206.1016 194 516.1984 112

Name: C237
SYNON: $:00in-source
SYNON: $:04
SYNON: $:05
SYNON: $:06TOF
SYNON: $:07Waters Xevo G2 QTOF
SYNON: $:09Waters UPLC: C18 ACN Gradient
SYNON: $:10ESI
SYNON: $:11P
SYNON: $:12Ar
SYNON: $:1450-1200
SYNON: $:1630
Comment: Rt=204.46  Contributor=Jahn  Study=20150527JahnMillerExudatesExtraction
Num Peaks: 4
213.0744 228 167.1069 224 195.0902 222 185.1176 144

Name: C238
SYNON: $:00in-source
SYNON: $:04
SYNON: $:05
SYNON: $:06TOF
SYNON: $:07Waters Xevo G2 QTOF
SYNON: $:09Waters UPLC: C18 ACN Gradient
SYNON: $:10ESI
SYNON: $:11P
SYNON: $:12Ar
SYNON: $:1450-1200
SYNON: $:1630
Comment: Rt=551.4  Contributor=Jahn  Study=20150527JahnMillerExudatesExtraction
Num Peaks: 4
737.5036 1346 738.5074 463 732.5484 241 715.5201 112

Name: C239
SYNON: $:00in-source
SYNON: $:04
SYNON: $:05
SYNON: $:06TOF
SYNON: $:07Waters Xevo G2 QTOF
SYNON: $:09Waters UPLC: C18 ACN Gradient
SYNON: $:10ESI
SYNON: $:11P
SYNON: $:12Ar
SYNON: $:1450-1200
SYNON: $:1630
Comment: Rt=575.97  Contributor=Jahn  Study=20150527JahnMillerExudatesExtraction
Num Peaks: 4
219.1751 1259 353.2123 225 220.1782 213 179.0976 69

Name: C240
SYNON: $:00in-source
SYNON: $:04
SYNON: $:05
SYNON: $:06TOF
SYNON: $:07Waters Xevo G2 QTOF
SYNON: $:09Waters UPLC: C18 ACN Gradient
SYNON: $:10ESI
SYNON: $:11P
SYNON: $:12Ar
SYNON: $:1450-1200
SYNON: $:1630
Comment: Rt=684.07  Contributor=Jahn  Study=20150527JahnMillerExudatesExtraction
Num Peaks: 4
619.756 22 604.7482 18 634.0975 15 605.0815 13

Name: C241
SYNON: $:00in-source
SYNON: $:04
SYNON: $:05
SYNON: $:06TOF
SYNON: $:07Waters Xevo G2 QTOF
SYNON: $:09Waters UPLC: C18 ACN Gradient
SYNON: $:10ESI
SYNON: $:11P
SYNON: $:12Ar
SYNON: $:1450-1200
SYNON: $:1630
Comment: Rt=687.59  Contributor=Jahn  Study=20150527JahnMillerExudatesExtraction
Num Peaks: 4
97.1017 1766 95.0859 1135 69.0702 806 149.1328 710

Name: C242
SYNON: $:00in-source
SYNON: $:04
SYNON: $:05
SYNON: $:06TOF
SYNON: $:07Waters Xevo G2 QTOF
SYNON: $:09Waters UPLC: C18 ACN Gradient
SYNON: $:10ESI
SYNON: $:11P
SYNON: $:12Ar
SYNON: $:1450-1200
SYNON: $:1630
Comment: Rt=689.15  Contributor=Jahn  Study=20150527JahnMillerExudatesExtraction
Num Peaks: 4
525.3527 1232 838.0664 190 546.0452 23 504.3735 9

Name: C243
SYNON: $:00in-source
SYNON: $:04
SYNON: $:05
SYNON: $:06TOF
SYNON: $:07Waters Xevo G2 QTOF
SYNON: $:09Waters UPLC: C18 ACN Gradient
SYNON: $:10ESI
SYNON: $:11P
SYNON: $:12Ar
SYNON: $:1450-1200
SYNON: $:1630
Comment: Rt=699.68  Contributor=Jahn  Study=20150527JahnMillerExudatesExtraction
Num Peaks: 4
664.4647 402 664.971 132 683.9734 98 672.9846 29

Name: C244
SYNON: $:00in-source
SYNON: $:04
SYNON: $:05
SYNON: $:06TOF
SYNON: $:07Waters Xevo G2 QTOF
SYNON: $:09Waters UPLC: C18 ACN Gradient
SYNON: $:10ESI
SYNON: $:11P
SYNON: $:12Ar
SYNON: $:1450-1200
SYNON: $:1630
Comment: Rt=719.33  Contributor=Jahn  Study=20150527JahnMillerExudatesExtraction
Num Peaks: 4
590.3877 1185 587.9052 72 576.9154 34 568.9045 28

Name: C245
SYNON: $:00in-source
SYNON: $:04
SYNON: $:05
SYNON: $:06TOF
SYNON: $:07Waters Xevo G2 QTOF
SYNON: $:09Waters UPLC: C18 ACN Gradient
SYNON: $:10ESI
SYNON: $:11P
SYNON: $:12Ar
SYNON: $:1450-1200
SYNON: $:1630
Comment: Rt=734.14  Contributor=Jahn  Study=20150527JahnMillerExudatesExtraction
Num Peaks: 4
175.1332 8114 291.2171 2205 408.3084 226 228.1963 144

Name: C246
SYNON: $:00in-source
SYNON: $:04
SYNON: $:05
SYNON: $:06TOF
SYNON: $:07Waters Xevo G2 QTOF
SYNON: $:09Waters UPLC: C18 ACN Gradient
SYNON: $:10ESI
SYNON: $:11P
SYNON: $:12Ar
SYNON: $:1450-1200
SYNON: $:1630
Comment: Rt=733.6  Contributor=Jahn  Study=20150527JahnMillerExudatesExtraction
Num Peaks: 4
833.0719 202 555.3885 170 570.417 45 561.0592 28

Name: C247
SYNON: $:00in-source
SYNON: $:04
SYNON: $:05
SYNON: $:06TOF
SYNON: $:07Waters Xevo G2 QTOF
SYNON: $:09Waters UPLC: C18 ACN Gradient
SYNON: $:10ESI
SYNON: $:11P
SYNON: $:12Ar
SYNON: $:1450-1200
SYNON: $:1630
Comment: Rt=802.99  Contributor=Jahn  Study=20150527JahnMillerExudatesExtraction
Num Peaks: 4
133.0863 1494 221.1399 1268 99.0557 377 668.4783 55

Name: C248
SYNON: $:00in-source
SYNON: $:04
SYNON: $:05
SYNON: $:06TOF
SYNON: $:07Waters Xevo G2 QTOF
SYNON: $:09Waters UPLC: C18 ACN Gradient
SYNON: $:10ESI
SYNON: $:11P
SYNON: $:12Ar
SYNON: $:1450-1200
SYNON: $:1630
Comment: Rt=795.68  Contributor=Jahn  Study=20150527JahnMillerExudatesExtraction
Num Peaks: 4
584.4133 148 693.0016 74 584.0796 16 590.0868 16

Name: C249
SYNON: $:00in-source
SYNON: $:04
SYNON: $:05
SYNON: $:06TOF
SYNON: $:07Waters Xevo G2 QTOF
SYNON: $:09Waters UPLC: C18 ACN Gradient
SYNON: $:10ESI
SYNON: $:11P
SYNON: $:12Ar
SYNON: $:1450-1200
SYNON: $:1630
Comment: Rt=743.29  Contributor=Jahn  Study=20150527JahnMillerExudatesExtraction
Num Peaks: 4
133.0866 7927 177.1131 5552 89.0601 3242 970.6726 620

Name: C250
SYNON: $:00in-source
SYNON: $:04
SYNON: $:05
SYNON: $:06TOF
SYNON: $:07Waters Xevo G2 QTOF
SYNON: $:09Waters UPLC: C18 ACN Gradient
SYNON: $:10ESI
SYNON: $:11P
SYNON: $:12Ar
SYNON: $:1450-1200
SYNON: $:1630
Comment: Rt=743.47  Contributor=Jahn  Study=20150527JahnMillerExudatesExtraction
Num Peaks: 4
619.4089 1306 722.5063 641 723.0124 564 742.0176 130

Name: C251
SYNON: $:00in-source
SYNON: $:04
SYNON: $:05
SYNON: $:06TOF
SYNON: $:07Waters Xevo G2 QTOF
SYNON: $:09Waters UPLC: C18 ACN Gradient
SYNON: $:10ESI
SYNON: $:11P
SYNON: $:12Ar
SYNON: $:1450-1200
SYNON: $:1630
Comment: Rt=749.79  Contributor=Jahn  Study=20150527JahnMillerExudatesExtraction
Num Peaks: 4
604.4214 209 604.0866 33 604.7558 25 623.1008 20

Name: C252
SYNON: $:00in-source
SYNON: $:04
SYNON: $:05
SYNON: $:06TOF
SYNON: $:07Waters Xevo G2 QTOF
SYNON: $:09Waters UPLC: C18 ACN Gradient
SYNON: $:10ESI
SYNON: $:11P
SYNON: $:12Ar
SYNON: $:1450-1200
SYNON: $:1630
Comment: Rt=750.38  Contributor=Jahn  Study=20150527JahnMillerExudatesExtraction
Num Peaks: 4
210.1175 1237 254.144 967 608.0915 22 609.7575 18

Name: C253
SYNON: $:00in-source
SYNON: $:04
SYNON: $:05
SYNON: $:06TOF
SYNON: $:07Waters Xevo G2 QTOF
SYNON: $:09Waters UPLC: C18 ACN Gradient
SYNON: $:10ESI
SYNON: $:11P
SYNON: $:12Ar
SYNON: $:1450-1200
SYNON: $:1630
Comment: Rt=752.36  Contributor=Jahn  Study=20150527JahnMillerExudatesExtraction
Num Peaks: 4
190.121 4962 212.134 2883 563.3777 1150 715.5125 356

Name: C254
SYNON: $:00in-source
SYNON: $:04
SYNON: $:05
SYNON: $:06TOF
SYNON: $:07Waters Xevo G2 QTOF
SYNON: $:09Waters UPLC: C18 ACN Gradient
SYNON: $:10ESI
SYNON: $:11P
SYNON: $:12Ar
SYNON: $:1450-1200
SYNON: $:1630
Comment: Rt=776.59  Contributor=Jahn  Study=20150527JahnMillerExudatesExtraction
Num Peaks: 4
516.3497 715 572.0594 63 513.8696 32 578.0703 19

Name: C255
SYNON: $:00in-source
SYNON: $:04
SYNON: $:05
SYNON: $:06TOF
SYNON: $:07Waters Xevo G2 QTOF
SYNON: $:09Waters UPLC: C18 ACN Gradient
SYNON: $:10ESI
SYNON: $:11P
SYNON: $:12Ar
SYNON: $:1450-1200
SYNON: $:1630
Comment: Rt=766.14  Contributor=Jahn  Study=20150527JahnMillerExudatesExtraction
Num Peaks: 4
969.671 1707 729.5171 505 730.0197 318 638.442 108

Name: C256
SYNON: $:00in-source
SYNON: $:04
SYNON: $:05
SYNON: $:06TOF
SYNON: $:07Waters Xevo G2 QTOF
SYNON: $:09Waters UPLC: C18 ACN Gradient
SYNON: $:10ESI
SYNON: $:11P
SYNON: $:12Ar
SYNON: $:1450-1200
SYNON: $:1630
Comment: Rt=760.58  Contributor=Jahn  Study=20150527JahnMillerExudatesExtraction
Num Peaks: 4
621.4183 1747 102.068 866 657.4695 334 701.4913 64

Name: C257
SYNON: $:00in-source
SYNON: $:04
SYNON: $:05
SYNON: $:06TOF
SYNON: $:07Waters Xevo G2 QTOF
SYNON: $:09Waters UPLC: C18 ACN Gradient
SYNON: $:10ESI
SYNON: $:11P
SYNON: $:12Ar
SYNON: $:1450-1200
SYNON: $:1630
Comment: Rt=762  Contributor=Jahn  Study=20150527JahnMillerExudatesExtraction
Num Peaks: 4
177.1129 6166 115.0757 3549 87.0445 1855 243.1525 1034

Name: C258
SYNON: $:00in-source
SYNON: $:04
SYNON: $:05
SYNON: $:06TOF
SYNON: $:07Waters Xevo G2 QTOF
SYNON: $:09Waters UPLC: C18 ACN Gradient
SYNON: $:10ESI
SYNON: $:11P
SYNON: $:12Ar
SYNON: $:1450-1200
SYNON: $:1630
Comment: Rt=609.8  Contributor=Jahn  Study=20150527JahnMillerExudatesExtraction
Num Peaks: 4
331.2271 453 301.2375 175 283.2276 150 332.2315 115

Name: C259
SYNON: $:00in-source
SYNON: $:04
SYNON: $:05
SYNON: $:06TOF
SYNON: $:07Waters Xevo G2 QTOF
SYNON: $:09Waters UPLC: C18 ACN Gradient
SYNON: $:10ESI
SYNON: $:11P
SYNON: $:12Ar
SYNON: $:1450-1200
SYNON: $:1630
Comment: Rt=671.16  Contributor=Jahn  Study=20150527JahnMillerExudatesExtraction
Num Peaks: 4
413.1423 533 415.1444 454 378.1954 83 557.8069 46

Name: C260
SYNON: $:00in-source
SYNON: $:04
SYNON: $:05
SYNON: $:06TOF
SYNON: $:07Waters Xevo G2 QTOF
SYNON: $:09Waters UPLC: C18 ACN Gradient
SYNON: $:10ESI
SYNON: $:11P
SYNON: $:12Ar
SYNON: $:1450-1200
SYNON: $:1630
Comment: Rt=673.86  Contributor=Jahn  Study=20150527JahnMillerExudatesExtraction
Num Peaks: 4
1041.6918 865 1019.7068 95 510.3598 47 510.8631 12

Name: C261
SYNON: $:00in-source
SYNON: $:04
SYNON: $:05
SYNON: $:06TOF
SYNON: $:07Waters Xevo G2 QTOF
SYNON: $:09Waters UPLC: C18 ACN Gradient
SYNON: $:10ESI
SYNON: $:11P
SYNON: $:12Ar
SYNON: $:1450-1200
SYNON: $:1630
Comment: Rt=671.86  Contributor=Jahn  Study=20150527JahnMillerExudatesExtraction
Num Peaks: 4
723.4974 518 724.0015 416 743.009 132 732.0154 42

Name: C262
SYNON: $:00in-source
SYNON: $:04
SYNON: $:05
SYNON: $:06TOF
SYNON: $:07Waters Xevo G2 QTOF
SYNON: $:09Waters UPLC: C18 ACN Gradient
SYNON: $:10ESI
SYNON: $:11P
SYNON: $:12Ar
SYNON: $:1450-1200
SYNON: $:1630
Comment: Rt=670.3  Contributor=Jahn  Study=20150527JahnMillerExudatesExtraction
Num Peaks: 4
745.5137 565 768.0265 328 746.0128 303 754.0291 58

Name: C263
SYNON: $:00in-source
SYNON: $:04
SYNON: $:05
SYNON: $:06TOF
SYNON: $:07Waters Xevo G2 QTOF
SYNON: $:09Waters UPLC: C18 ACN Gradient
SYNON: $:10ESI
SYNON: $:11P
SYNON: $:12Ar
SYNON: $:1450-1200
SYNON: $:1630
Comment: Rt=679.32  Contributor=Jahn  Study=20150527JahnMillerExudatesExtraction
Num Peaks: 4
613.4343 440 613.9381 168 591.9244 149 632.9428 82

Name: C264
SYNON: $:00in-source
SYNON: $:04
SYNON: $:05
SYNON: $:06TOF
SYNON: $:07Waters Xevo G2 QTOF
SYNON: $:09Waters UPLC: C18 ACN Gradient
SYNON: $:10ESI
SYNON: $:11P
SYNON: $:12Ar
SYNON: $:1450-1200
SYNON: $:1630
Comment: Rt=666.28  Contributor=Jahn  Study=20150527JahnMillerExudatesExtraction
Num Peaks: 4
575.4144 1086 531.3862 658 570.4584 156 482.4055 21

Name: C265
SYNON: $:00in-source
SYNON: $:04
SYNON: $:05
SYNON: $:06TOF
SYNON: $:07Waters Xevo G2 QTOF
SYNON: $:09Waters UPLC: C18 ACN Gradient
SYNON: $:10ESI
SYNON: $:11P
SYNON: $:12Ar
SYNON: $:1450-1200
SYNON: $:1630
Comment: Rt=648.87  Contributor=Jahn  Study=20150527JahnMillerExudatesExtraction
Num Peaks: 4
720.4948 633 716.4963 308 716.9912 208 698.5111 54

Name: C266
SYNON: $:00in-source
SYNON: $:04
SYNON: $:05
SYNON: $:06TOF
SYNON: $:07Waters Xevo G2 QTOF
SYNON: $:09Waters UPLC: C18 ACN Gradient
SYNON: $:10ESI
SYNON: $:11P
SYNON: $:12Ar
SYNON: $:1450-1200
SYNON: $:1630
Comment: Rt=437.77  Contributor=Jahn  Study=20150527JahnMillerExudatesExtraction
Num Peaks: 4
533.293 662 177.1276 369 219.1384 188 179.1079 167

Name: C267
SYNON: $:00in-source
SYNON: $:04
SYNON: $:05
SYNON: $:06TOF
SYNON: $:07Waters Xevo G2 QTOF
SYNON: $:09Waters UPLC: C18 ACN Gradient
SYNON: $:10ESI
SYNON: $:11P
SYNON: $:12Ar
SYNON: $:1450-1200
SYNON: $:1630
Comment: Rt=439.7  Contributor=Jahn  Study=20150527JahnMillerExudatesExtraction
Num Peaks: 4
270.2433 1640 116.0707 1272 330.2647 923 331.268 190

Name: C268
SYNON: $:00in-source
SYNON: $:04
SYNON: $:05
SYNON: $:06TOF
SYNON: $:07Waters Xevo G2 QTOF
SYNON: $:09Waters UPLC: C18 ACN Gradient
SYNON: $:10ESI
SYNON: $:11P
SYNON: $:12Ar
SYNON: $:1450-1200
SYNON: $:1630
Comment: Rt=448.04  Contributor=Jahn  Study=20150527JahnMillerExudatesExtraction
Num Peaks: 4
591.3364 1676 592.3378 432 569.3529 165 586.3803 134

Name: C269
SYNON: $:00in-source
SYNON: $:04
SYNON: $:05
SYNON: $:06TOF
SYNON: $:07Waters Xevo G2 QTOF
SYNON: $:09Waters UPLC: C18 ACN Gradient
SYNON: $:10ESI
SYNON: $:11P
SYNON: $:12Ar
SYNON: $:1450-1200
SYNON: $:1630
Comment: Rt=446.51  Contributor=Jahn  Study=20150527JahnMillerExudatesExtraction
Num Peaks: 4
214.2535 414 315.2552 120 297.2426 118 334.2398 73

Name: C270
SYNON: $:00in-source
SYNON: $:04
SYNON: $:05
SYNON: $:06TOF
SYNON: $:07Waters Xevo G2 QTOF
SYNON: $:09Waters UPLC: C18 ACN Gradient
SYNON: $:10ESI
SYNON: $:11P
SYNON: $:12Ar
SYNON: $:1450-1200
SYNON: $:1630
Comment: Rt=522.46  Contributor=Jahn  Study=20150527JahnMillerExudatesExtraction
Num Peaks: 4
366.2513 1213 200.2012 409 191.1431 202 383.2596 35

Name: C271
SYNON: $:00in-source
SYNON: $:04
SYNON: $:05
SYNON: $:06TOF
SYNON: $:07Waters Xevo G2 QTOF
SYNON: $:09Waters UPLC: C18 ACN Gradient
SYNON: $:10ESI
SYNON: $:11P
SYNON: $:12Ar
SYNON: $:1450-1200
SYNON: $:1630
Comment: Rt=522.97  Contributor=Jahn  Study=20150527JahnMillerExudatesExtraction
Num Peaks: 4
351.1865 1579 277.2166 1096 354.2641 522 196.6107 7

Name: C272
SYNON: $:00in-source
SYNON: $:04
SYNON: $:05
SYNON: $:06TOF
SYNON: $:07Waters Xevo G2 QTOF
SYNON: $:09Waters UPLC: C18 ACN Gradient
SYNON: $:10ESI
SYNON: $:11P
SYNON: $:12Ar
SYNON: $:1450-1200
SYNON: $:1630
Comment: Rt=501.38  Contributor=Jahn  Study=20150527JahnMillerExudatesExtraction
Num Peaks: 4
142.1229 2701 746.485 1583 747.4896 714 558.38 147

Name: C273
SYNON: $:00in-source
SYNON: $:04
SYNON: $:05
SYNON: $:06TOF
SYNON: $:07Waters Xevo G2 QTOF
SYNON: $:09Waters UPLC: C18 ACN Gradient
SYNON: $:10ESI
SYNON: $:11P
SYNON: $:12Ar
SYNON: $:1450-1200
SYNON: $:1630
Comment: Rt=480.18  Contributor=Jahn  Study=20150527JahnMillerExudatesExtraction
Num Peaks: 4
95.0495 3338 121.0288 1882 149.0601 1757 167.07 1125

Name: C274
SYNON: $:00in-source
SYNON: $:04
SYNON: $:05
SYNON: $:06TOF
SYNON: $:07Waters Xevo G2 QTOF
SYNON: $:09Waters UPLC: C18 ACN Gradient
SYNON: $:10ESI
SYNON: $:11P
SYNON: $:12Ar
SYNON: $:1450-1200
SYNON: $:1630
Comment: Rt=480.06  Contributor=Jahn  Study=20150527JahnMillerExudatesExtraction
Num Peaks: 4
195.1021 316 295.1913 119 196.1057 73 178.5687 9

Name: C275
SYNON: $:00in-source
SYNON: $:04
SYNON: $:05
SYNON: $:06TOF
SYNON: $:07Waters Xevo G2 QTOF
SYNON: $:09Waters UPLC: C18 ACN Gradient
SYNON: $:10ESI
SYNON: $:11P
SYNON: $:12Ar
SYNON: $:1450-1200
SYNON: $:1630
Comment: Rt=21.44  Contributor=Jahn  Study=20150527JahnMillerExudatesExtraction
Num Peaks: 4
85.9725 3685 103.9831 746 128.9966 566 257.9692 269

Name: C276
SYNON: $:00in-source
SYNON: $:04
SYNON: $:05
SYNON: $:06TOF
SYNON: $:07Waters Xevo G2 QTOF
SYNON: $:09Waters UPLC: C18 ACN Gradient
SYNON: $:10ESI
SYNON: $:11P
SYNON: $:12Ar
SYNON: $:1450-1200
SYNON: $:1630
Comment: Rt=22.69  Contributor=Jahn  Study=20150527JahnMillerExudatesExtraction
Num Peaks: 4
85.029 5454 231.9089 3961 193.9987 398 272.9353 106

Name: C277
SYNON: $:00in-source
SYNON: $:04
SYNON: $:05
SYNON: $:06TOF
SYNON: $:07Waters Xevo G2 QTOF
SYNON: $:09Waters UPLC: C18 ACN Gradient
SYNON: $:10ESI
SYNON: $:11P
SYNON: $:12Ar
SYNON: $:1450-1200
SYNON: $:1630
Comment: Rt=22.78  Contributor=Jahn  Study=20150527JahnMillerExudatesExtraction
Num Peaks: 4
101.9504 4568 184.0037 1031 142.9769 470 289.9257 62

Name: C278
SYNON: $:00in-source
SYNON: $:04
SYNON: $:05
SYNON: $:06TOF
SYNON: $:07Waters Xevo G2 QTOF
SYNON: $:09Waters UPLC: C18 ACN Gradient
SYNON: $:10ESI
SYNON: $:11P
SYNON: $:12Ar
SYNON: $:1450-1200
SYNON: $:1630
Comment: Rt=19.15  Contributor=Jahn  Study=20150527JahnMillerExudatesExtraction
Num Peaks: 4
995.6656 281 430.8713 193 605.2958 50 821.3904 21

Name: C279
SYNON: $:00in-source
SYNON: $:04
SYNON: $:05
SYNON: $:06TOF
SYNON: $:07Waters Xevo G2 QTOF
SYNON: $:09Waters UPLC: C18 ACN Gradient
SYNON: $:10ESI
SYNON: $:11P
SYNON: $:12Ar
SYNON: $:1450-1200
SYNON: $:1630
Comment: Rt=24.59  Contributor=Jahn  Study=20150527JahnMillerExudatesExtraction
Num Peaks: 4
365.1058 4447 444.0673 1357 261.0294 677 427.0759 122

Name: C280
SYNON: $:00in-source
SYNON: $:04
SYNON: $:05
SYNON: $:06TOF
SYNON: $:07Waters Xevo G2 QTOF
SYNON: $:09Waters UPLC: C18 ACN Gradient
SYNON: $:10ESI
SYNON: $:11P
SYNON: $:12Ar
SYNON: $:1450-1200
SYNON: $:1630
Comment: Rt=24.26  Contributor=Jahn  Study=20150527JahnMillerExudatesExtraction
Num Peaks: 4
98.9779 5051 174.9203 1552 118.0872 709 118.1231 694

Name: C281
SYNON: $:00in-source
SYNON: $:04
SYNON: $:05
SYNON: $:06TOF
SYNON: $:07Waters Xevo G2 QTOF
SYNON: $:09Waters UPLC: C18 ACN Gradient
SYNON: $:10ESI
SYNON: $:11P
SYNON: $:12Ar
SYNON: $:1450-1200
SYNON: $:1630
Comment: Rt=23.37  Contributor=Jahn  Study=20150527JahnMillerExudatesExtraction
Num Peaks: 4
349.1324 1345 187.079 1176 198.0971 29 180.0871 29

Name: C282
SYNON: $:00in-source
SYNON: $:04
SYNON: $:05
SYNON: $:06TOF
SYNON: $:07Waters Xevo G2 QTOF
SYNON: $:09Waters UPLC: C18 ACN Gradient
SYNON: $:10ESI
SYNON: $:11P
SYNON: $:12Ar
SYNON: $:1450-1200
SYNON: $:1630
Comment: Rt=43.51  Contributor=Jahn  Study=20150527JahnMillerExudatesExtraction
Num Peaks: 4
102.1281 37720 103.1313 1438 301.2166 358 239.2258 34

Name: C283
SYNON: $:00in-source
SYNON: $:04
SYNON: $:05
SYNON: $:06TOF
SYNON: $:07Waters Xevo G2 QTOF
SYNON: $:09Waters UPLC: C18 ACN Gradient
SYNON: $:10ESI
SYNON: $:11P
SYNON: $:12Ar
SYNON: $:1450-1200
SYNON: $:1630
Comment: Rt=1170.9  Contributor=Jahn  Study=20150527JahnMillerExudatesExtraction
Num Peaks: 3
97.9691 1818 141.9592 314 182.986 11

Name: C284
SYNON: $:00in-source
SYNON: $:04
SYNON: $:05
SYNON: $:06TOF
SYNON: $:07Waters Xevo G2 QTOF
SYNON: $:09Waters UPLC: C18 ACN Gradient
SYNON: $:10ESI
SYNON: $:11P
SYNON: $:12Ar
SYNON: $:1450-1200
SYNON: $:1630
Comment: Rt=1026.73  Contributor=Jahn  Study=20150527JahnMillerExudatesExtraction
Num Peaks: 3
113.9642 2378 132.0039 209 158.962 65

Name: C285
SYNON: $:00in-source
SYNON: $:04
SYNON: $:05
SYNON: $:06TOF
SYNON: $:07Waters Xevo G2 QTOF
SYNON: $:09Waters UPLC: C18 ACN Gradient
SYNON: $:10ESI
SYNON: $:11P
SYNON: $:12Ar
SYNON: $:1450-1200
SYNON: $:1630
Comment: Rt=1028.77  Contributor=Jahn  Study=20150527JahnMillerExudatesExtraction
Num Peaks: 3
97.9691 3416 125.9867 72 186.9571 13

Name: C286
SYNON: $:00in-source
SYNON: $:04
SYNON: $:05
SYNON: $:06TOF
SYNON: $:07Waters Xevo G2 QTOF
SYNON: $:09Waters UPLC: C18 ACN Gradient
SYNON: $:10ESI
SYNON: $:11P
SYNON: $:12Ar
SYNON: $:1450-1200
SYNON: $:1630
Comment: Rt=1136.54  Contributor=Jahn  Study=20150527JahnMillerExudatesExtraction
Num Peaks: 3
97.9691 2016 141.9591 384 182.9859 17

Name: C287
SYNON: $:00in-source
SYNON: $:04
SYNON: $:05
SYNON: $:06TOF
SYNON: $:07Waters Xevo G2 QTOF
SYNON: $:09Waters UPLC: C18 ACN Gradient
SYNON: $:10ESI
SYNON: $:11P
SYNON: $:12Ar
SYNON: $:1450-1200
SYNON: $:1630
Comment: Rt=1118.64  Contributor=Jahn  Study=20150527JahnMillerExudatesExtraction
Num Peaks: 3
97.9692 1992 141.9591 296 182.9858 14

Name: C288
SYNON: $:00in-source
SYNON: $:04
SYNON: $:05
SYNON: $:06TOF
SYNON: $:07Waters Xevo G2 QTOF
SYNON: $:09Waters UPLC: C18 ACN Gradient
SYNON: $:10ESI
SYNON: $:11P
SYNON: $:12Ar
SYNON: $:1450-1200
SYNON: $:1630
Comment: Rt=403.14  Contributor=Jahn  Study=20150527JahnMillerExudatesExtraction
Num Peaks: 3
475.2527 1379 275.1656 281 470.2968 41

Name: C289
SYNON: $:00in-source
SYNON: $:04
SYNON: $:05
SYNON: $:06TOF
SYNON: $:07Waters Xevo G2 QTOF
SYNON: $:09Waters UPLC: C18 ACN Gradient
SYNON: $:10ESI
SYNON: $:11P
SYNON: $:12Ar
SYNON: $:1450-1200
SYNON: $:1630
Comment: Rt=391.05  Contributor=Jahn  Study=20150527JahnMillerExudatesExtraction
Num Peaks: 3
369.1682 698 347.185 270 281.1753 138

Name: C290
SYNON: $:00in-source
SYNON: $:04
SYNON: $:05
SYNON: $:06TOF
SYNON: $:07Waters Xevo G2 QTOF
SYNON: $:09Waters UPLC: C18 ACN Gradient
SYNON: $:10ESI
SYNON: $:11P
SYNON: $:12Ar
SYNON: $:1450-1200
SYNON: $:1630
Comment: Rt=325.33  Contributor=Jahn  Study=20150527JahnMillerExudatesExtraction
Num Peaks: 3
359.1683 1080 233.116 372 211.1325 330

Name: C291
SYNON: $:00in-source
SYNON: $:04
SYNON: $:05
SYNON: $:06TOF
SYNON: $:07Waters Xevo G2 QTOF
SYNON: $:09Waters UPLC: C18 ACN Gradient
SYNON: $:10ESI
SYNON: $:11P
SYNON: $:12Ar
SYNON: $:1450-1200
SYNON: $:1630
Comment: Rt=328.53  Contributor=Jahn  Study=20150527JahnMillerExudatesExtraction
Num Peaks: 3
411.1996 403 371.2075 236 406.2449 93

Name: C292
SYNON: $:00in-source
SYNON: $:04
SYNON: $:05
SYNON: $:06TOF
SYNON: $:07Waters Xevo G2 QTOF
SYNON: $:09Waters UPLC: C18 ACN Gradient
SYNON: $:10ESI
SYNON: $:11P
SYNON: $:12Ar
SYNON: $:1450-1200
SYNON: $:1630
Comment: Rt=380.95  Contributor=Jahn  Study=20150527JahnMillerExudatesExtraction
Num Peaks: 3
107.0495 532 195.1022 248 163.1124 235

Name: C293
SYNON: $:00in-source
SYNON: $:04
SYNON: $:05
SYNON: $:06TOF
SYNON: $:07Waters Xevo G2 QTOF
SYNON: $:09Waters UPLC: C18 ACN Gradient
SYNON: $:10ESI
SYNON: $:11P
SYNON: $:12Ar
SYNON: $:1450-1200
SYNON: $:1630
Comment: Rt=280.49  Contributor=Jahn  Study=20150527JahnMillerExudatesExtraction
Num Peaks: 3
229.1436 359 171.1024 320 195.0968 196

Name: C294
SYNON: $:00in-source
SYNON: $:04
SYNON: $:05
SYNON: $:06TOF
SYNON: $:07Waters Xevo G2 QTOF
SYNON: $:09Waters UPLC: C18 ACN Gradient
SYNON: $:10ESI
SYNON: $:11P
SYNON: $:12Ar
SYNON: $:1450-1200
SYNON: $:1630
Comment: Rt=281.71  Contributor=Jahn  Study=20150527JahnMillerExudatesExtraction
Num Peaks: 3
209.1155 300 169.1231 293 611.2004 45

Name: C295
SYNON: $:00in-source
SYNON: $:04
SYNON: $:05
SYNON: $:06TOF
SYNON: $:07Waters Xevo G2 QTOF
SYNON: $:09Waters UPLC: C18 ACN Gradient
SYNON: $:10ESI
SYNON: $:11P
SYNON: $:12Ar
SYNON: $:1450-1200
SYNON: $:1630
Comment: Rt=156.19  Contributor=Jahn  Study=20150527JahnMillerExudatesExtraction
Num Peaks: 3
275.1105 7509 276.1138 740 527.2313 127

Name: C296
SYNON: $:00in-source
SYNON: $:04
SYNON: $:05
SYNON: $:06TOF
SYNON: $:07Waters Xevo G2 QTOF
SYNON: $:09Waters UPLC: C18 ACN Gradient
SYNON: $:10ESI
SYNON: $:11P
SYNON: $:12Ar
SYNON: $:1450-1200
SYNON: $:1630
Comment: Rt=146.11  Contributor=Jahn  Study=20150527JahnMillerExudatesExtraction
Num Peaks: 3
102.1282 795 414.0517 476 130.1597 161

Name: C297
SYNON: $:00in-source
SYNON: $:04
SYNON: $:05
SYNON: $:06TOF
SYNON: $:07Waters Xevo G2 QTOF
SYNON: $:09Waters UPLC: C18 ACN Gradient
SYNON: $:10ESI
SYNON: $:11P
SYNON: $:12Ar
SYNON: $:1450-1200
SYNON: $:1630
Comment: Rt=168.34  Contributor=Jahn  Study=20150527JahnMillerExudatesExtraction
Num Peaks: 3
447.1479 3696 448.1527 571 319.1384 333

Name: C298
SYNON: $:00in-source
SYNON: $:04
SYNON: $:05
SYNON: $:06TOF
SYNON: $:07Waters Xevo G2 QTOF
SYNON: $:09Waters UPLC: C18 ACN Gradient
SYNON: $:10ESI
SYNON: $:11P
SYNON: $:12Ar
SYNON: $:1450-1200
SYNON: $:1630
Comment: Rt=180.58  Contributor=Jahn  Study=20150527JahnMillerExudatesExtraction
Num Peaks: 3
261.1331 818 86.0969 808 262.1478 137

Name: C299
SYNON: $:00in-source
SYNON: $:04
SYNON: $:05
SYNON: $:06TOF
SYNON: $:07Waters Xevo G2 QTOF
SYNON: $:09Waters UPLC: C18 ACN Gradient
SYNON: $:10ESI
SYNON: $:11P
SYNON: $:12Ar
SYNON: $:1450-1200
SYNON: $:1630
Comment: Rt=213.26  Contributor=Jahn  Study=20150527JahnMillerExudatesExtraction
Num Peaks: 3
322.0408 1588 281.014 1098 219.0217 1009

Name: C300
SYNON: $:00in-source
SYNON: $:04
SYNON: $:05
SYNON: $:06TOF
SYNON: $:07Waters Xevo G2 QTOF
SYNON: $:09Waters UPLC: C18 ACN Gradient
SYNON: $:10ESI
SYNON: $:11P
SYNON: $:12Ar
SYNON: $:1450-1200
SYNON: $:1630
Comment: Rt=215.63  Contributor=Jahn  Study=20150527JahnMillerExudatesExtraction
Num Peaks: 3
303.142 939 209.1156 511 111.0807 339

Name: C301
SYNON: $:00in-source
SYNON: $:04
SYNON: $:05
SYNON: $:06TOF
SYNON: $:07Waters Xevo G2 QTOF
SYNON: $:09Waters UPLC: C18 ACN Gradient
SYNON: $:10ESI
SYNON: $:11P
SYNON: $:12Ar
SYNON: $:1450-1200
SYNON: $:1630
Comment: Rt=210.45  Contributor=Jahn  Study=20150527JahnMillerExudatesExtraction
Num Peaks: 3
145.0867 296 116.1076 122 245.1866 67

Name: C302
SYNON: $:00in-source
SYNON: $:04
SYNON: $:05
SYNON: $:06TOF
SYNON: $:07Waters Xevo G2 QTOF
SYNON: $:09Waters UPLC: C18 ACN Gradient
SYNON: $:10ESI
SYNON: $:11P
SYNON: $:12Ar
SYNON: $:1450-1200
SYNON: $:1630
Comment: Rt=203.31  Contributor=Jahn  Study=20150527JahnMillerExudatesExtraction
Num Peaks: 3
204.9806 929 261.9804 228 426.9993 10

Name: C303
SYNON: $:00in-source
SYNON: $:04
SYNON: $:05
SYNON: $:06TOF
SYNON: $:07Waters Xevo G2 QTOF
SYNON: $:09Waters UPLC: C18 ACN Gradient
SYNON: $:10ESI
SYNON: $:11P
SYNON: $:12Ar
SYNON: $:1450-1200
SYNON: $:1630
Comment: Rt=194.8  Contributor=Jahn  Study=20150527JahnMillerExudatesExtraction
Num Peaks: 3
107.0859 614 151.113 215 209.115 197

Name: C304
SYNON: $:00in-source
SYNON: $:04
SYNON: $:05
SYNON: $:06TOF
SYNON: $:07Waters Xevo G2 QTOF
SYNON: $:09Waters UPLC: C18 ACN Gradient
SYNON: $:10ESI
SYNON: $:11P
SYNON: $:12Ar
SYNON: $:1450-1200
SYNON: $:1630
Comment: Rt=197.02  Contributor=Jahn  Study=20150527JahnMillerExudatesExtraction
Num Peaks: 3
333.1523 2188 144.0814 1062 217.0979 242

Name: C305
SYNON: $:00in-source
SYNON: $:04
SYNON: $:05
SYNON: $:06TOF
SYNON: $:07Waters Xevo G2 QTOF
SYNON: $:09Waters UPLC: C18 ACN Gradient
SYNON: $:10ESI
SYNON: $:11P
SYNON: $:12Ar
SYNON: $:1450-1200
SYNON: $:1630
Comment: Rt=198.14  Contributor=Jahn  Study=20150527JahnMillerExudatesExtraction
Num Peaks: 3
305.1584 344 283.1766 40 300.2034 7

Name: C306
SYNON: $:00in-source
SYNON: $:04
SYNON: $:05
SYNON: $:06TOF
SYNON: $:07Waters Xevo G2 QTOF
SYNON: $:09Waters UPLC: C18 ACN Gradient
SYNON: $:10ESI
SYNON: $:11P
SYNON: $:12Ar
SYNON: $:1450-1200
SYNON: $:1630
Comment: Rt=535  Contributor=Jahn  Study=20150527JahnMillerExudatesExtraction
Num Peaks: 3
191.0705 480 349.216 94 277.1445 75

Name: C307
SYNON: $:00in-source
SYNON: $:04
SYNON: $:05
SYNON: $:06TOF
SYNON: $:07Waters Xevo G2 QTOF
SYNON: $:09Waters UPLC: C18 ACN Gradient
SYNON: $:10ESI
SYNON: $:11P
SYNON: $:12Ar
SYNON: $:1450-1200
SYNON: $:1630
Comment: Rt=594.9  Contributor=Jahn  Study=20150527JahnMillerExudatesExtraction
Num Peaks: 3
150.0275 2350 121.0298 684 261.0428 654

Name: C308
SYNON: $:00in-source
SYNON: $:04
SYNON: $:05
SYNON: $:06TOF
SYNON: $:07Waters Xevo G2 QTOF
SYNON: $:09Waters UPLC: C18 ACN Gradient
SYNON: $:10ESI
SYNON: $:11P
SYNON: $:12Ar
SYNON: $:1450-1200
SYNON: $:1630
Comment: Rt=582.57  Contributor=Jahn  Study=20150527JahnMillerExudatesExtraction
Num Peaks: 3
421.233 820 399.2508 94 400.2517 30

Name: C309
SYNON: $:00in-source
SYNON: $:04
SYNON: $:05
SYNON: $:06TOF
SYNON: $:07Waters Xevo G2 QTOF
SYNON: $:09Waters UPLC: C18 ACN Gradient
SYNON: $:10ESI
SYNON: $:11P
SYNON: $:12Ar
SYNON: $:1450-1200
SYNON: $:1630
Comment: Rt=574.48  Contributor=Jahn  Study=20150527JahnMillerExudatesExtraction
Num Peaks: 3
384.2179 1090 385.2222 299 413.2328 284

Name: C310
SYNON: $:00in-source
SYNON: $:04
SYNON: $:05
SYNON: $:06TOF
SYNON: $:07Waters Xevo G2 QTOF
SYNON: $:09Waters UPLC: C18 ACN Gradient
SYNON: $:10ESI
SYNON: $:11P
SYNON: $:12Ar
SYNON: $:1450-1200
SYNON: $:1630
Comment: Rt=575.54  Contributor=Jahn  Study=20150527JahnMillerExudatesExtraction
Num Peaks: 3
471.3472 1380 472.3514 333 345.2065 128

Name: C311
SYNON: $:00in-source
SYNON: $:04
SYNON: $:05
SYNON: $:06TOF
SYNON: $:07Waters Xevo G2 QTOF
SYNON: $:09Waters UPLC: C18 ACN Gradient
SYNON: $:10ESI
SYNON: $:11P
SYNON: $:12Ar
SYNON: $:1450-1200
SYNON: $:1630
Comment: Rt=572.68  Contributor=Jahn  Study=20150527JahnMillerExudatesExtraction
Num Peaks: 3
809.5232 2072 804.5676 571 787.5409 184

Name: C312
SYNON: $:00in-source
SYNON: $:04
SYNON: $:05
SYNON: $:06TOF
SYNON: $:07Waters Xevo G2 QTOF
SYNON: $:09Waters UPLC: C18 ACN Gradient
SYNON: $:10ESI
SYNON: $:11P
SYNON: $:12Ar
SYNON: $:1450-1200
SYNON: $:1630
Comment: Rt=703.48  Contributor=Jahn  Study=20150527JahnMillerExudatesExtraction
Num Peaks: 3
169.0504 1677 383.2201 685 361.2379 117

Name: C313
SYNON: $:00in-source
SYNON: $:04
SYNON: $:05
SYNON: $:06TOF
SYNON: $:07Waters Xevo G2 QTOF
SYNON: $:09Waters UPLC: C18 ACN Gradient
SYNON: $:10ESI
SYNON: $:11P
SYNON: $:12Ar
SYNON: $:1450-1200
SYNON: $:1630
Comment: Rt=696.19  Contributor=Jahn  Study=20150527JahnMillerExudatesExtraction
Num Peaks: 3
311.2009 1333 367.2637 467 401.271 41

Name: C314
SYNON: $:00in-source
SYNON: $:04
SYNON: $:05
SYNON: $:06TOF
SYNON: $:07Waters Xevo G2 QTOF
SYNON: $:09Waters UPLC: C18 ACN Gradient
SYNON: $:10ESI
SYNON: $:11P
SYNON: $:12Ar
SYNON: $:1450-1200
SYNON: $:1630
Comment: Rt=693.21  Contributor=Jahn  Study=20150527JahnMillerExudatesExtraction
Num Peaks: 3
772.0301 195 469.368 79 502.0188 9

Name: C315
SYNON: $:00in-source
SYNON: $:04
SYNON: $:05
SYNON: $:06TOF
SYNON: $:07Waters Xevo G2 QTOF
SYNON: $:09Waters UPLC: C18 ACN Gradient
SYNON: $:10ESI
SYNON: $:11P
SYNON: $:12Ar
SYNON: $:1450-1200
SYNON: $:1630
Comment: Rt=719.94  Contributor=Jahn  Study=20150527JahnMillerExudatesExtraction
Num Peaks: 3
715.5096 691 716.0043 412 735.0075 132

Name: C316
SYNON: $:00in-source
SYNON: $:04
SYNON: $:05
SYNON: $:06TOF
SYNON: $:07Waters Xevo G2 QTOF
SYNON: $:09Waters UPLC: C18 ACN Gradient
SYNON: $:10ESI
SYNON: $:11P
SYNON: $:12Ar
SYNON: $:1450-1200
SYNON: $:1630
Comment: Rt=733.23  Contributor=Jahn  Study=20150527JahnMillerExudatesExtraction
Num Peaks: 3
852.0852 396 556.0571 33 555.7234 14

Name: C317
SYNON: $:00in-source
SYNON: $:04
SYNON: $:05
SYNON: $:06TOF
SYNON: $:07Waters Xevo G2 QTOF
SYNON: $:09Waters UPLC: C18 ACN Gradient
SYNON: $:10ESI
SYNON: $:11P
SYNON: $:12Ar
SYNON: $:1450-1200
SYNON: $:1630
Comment: Rt=722.58  Contributor=Jahn  Study=20150527JahnMillerExudatesExtraction
Num Peaks: 3
115.0762 2221 87.0442 1047 911.6287 903

Name: C318
SYNON: $:00in-source
SYNON: $:04
SYNON: $:05
SYNON: $:06TOF
SYNON: $:07Waters Xevo G2 QTOF
SYNON: $:09Waters UPLC: C18 ACN Gradient
SYNON: $:10ESI
SYNON: $:11P
SYNON: $:12Ar
SYNON: $:1450-1200
SYNON: $:1630
Comment: Rt=740.17  Contributor=Jahn  Study=20150527JahnMillerExudatesExtraction
Num Peaks: 3
191.1435 795 135.0808 541 192.1476 155

Name: C319
SYNON: $:00in-source
SYNON: $:04
SYNON: $:05
SYNON: $:06TOF
SYNON: $:07Waters Xevo G2 QTOF
SYNON: $:09Waters UPLC: C18 ACN Gradient
SYNON: $:10ESI
SYNON: $:11P
SYNON: $:12Ar
SYNON: $:1450-1200
SYNON: $:1630
Comment: Rt=741.65  Contributor=Jahn  Study=20150527JahnMillerExudatesExtraction
Num Peaks: 3
168.108 4423 212.1342 2167 711.4912 61

Name: C320
SYNON: $:00in-source
SYNON: $:04
SYNON: $:05
SYNON: $:06TOF
SYNON: $:07Waters Xevo G2 QTOF
SYNON: $:09Waters UPLC: C18 ACN Gradient
SYNON: $:10ESI
SYNON: $:11P
SYNON: $:12Ar
SYNON: $:1450-1200
SYNON: $:1630
Comment: Rt=798.67  Contributor=Jahn  Study=20150527JahnMillerExudatesExtraction
Num Peaks: 3
621.4209 1356 911.6295 1004 969.6706 961

Name: C321
SYNON: $:00in-source
SYNON: $:04
SYNON: $:05
SYNON: $:06TOF
SYNON: $:07Waters Xevo G2 QTOF
SYNON: $:09Waters UPLC: C18 ACN Gradient
SYNON: $:10ESI
SYNON: $:11P
SYNON: $:12Ar
SYNON: $:1450-1200
SYNON: $:1630
Comment: Rt=793.56  Contributor=Jahn  Study=20150527JahnMillerExudatesExtraction
Num Peaks: 3
599.09 29 598.7546 28 604.7617 21

Name: C322
SYNON: $:00in-source
SYNON: $:04
SYNON: $:05
SYNON: $:06TOF
SYNON: $:07Waters Xevo G2 QTOF
SYNON: $:09Waters UPLC: C18 ACN Gradient
SYNON: $:10ESI
SYNON: $:11P
SYNON: $:12Ar
SYNON: $:1450-1200
SYNON: $:1630
Comment: Rt=748.42  Contributor=Jahn  Study=20150527JahnMillerExudatesExtraction
Num Peaks: 3
188.1043 1254 623.4323 117 624.7677 34

Name: C323
SYNON: $:00in-source
SYNON: $:04
SYNON: $:05
SYNON: $:06TOF
SYNON: $:07Waters Xevo G2 QTOF
SYNON: $:09Waters UPLC: C18 ACN Gradient
SYNON: $:10ESI
SYNON: $:11P
SYNON: $:12Ar
SYNON: $:1450-1200
SYNON: $:1630
Comment: Rt=745.39  Contributor=Jahn  Study=20150527JahnMillerExudatesExtraction
Num Peaks: 3
700.9987 379 720.0045 150 711.9971 89

Name: C324
SYNON: $:00in-source
SYNON: $:04
SYNON: $:05
SYNON: $:06TOF
SYNON: $:07Waters Xevo G2 QTOF
SYNON: $:09Waters UPLC: C18 ACN Gradient
SYNON: $:10ESI
SYNON: $:11P
SYNON: $:12Ar
SYNON: $:1450-1200
SYNON: $:1630
Comment: Rt=750.78  Contributor=Jahn  Study=20150527JahnMillerExudatesExtraction
Num Peaks: 3
115.0755 3508 911.6278 1449 265.1653 817

Name: C325
SYNON: $:00in-source
SYNON: $:04
SYNON: $:05
SYNON: $:06TOF
SYNON: $:07Waters Xevo G2 QTOF
SYNON: $:09Waters UPLC: C18 ACN Gradient
SYNON: $:10ESI
SYNON: $:11P
SYNON: $:12Ar
SYNON: $:1450-1200
SYNON: $:1630
Comment: Rt=787.44  Contributor=Jahn  Study=20150527JahnMillerExudatesExtraction
Num Peaks: 3
188.1041 1147 737.0199 176 642.7795 19

Name: C326
SYNON: $:00in-source
SYNON: $:04
SYNON: $:05
SYNON: $:06TOF
SYNON: $:07Waters Xevo G2 QTOF
SYNON: $:09Waters UPLC: C18 ACN Gradient
SYNON: $:10ESI
SYNON: $:11P
SYNON: $:12Ar
SYNON: $:1450-1200
SYNON: $:1630
Comment: Rt=782.34  Contributor=Jahn  Study=20150527JahnMillerExudatesExtraction
Num Peaks: 3
1085.754 958 631.445 98 627.9679 90

Name: C327
SYNON: $:00in-source
SYNON: $:04
SYNON: $:05
SYNON: $:06TOF
SYNON: $:07Waters Xevo G2 QTOF
SYNON: $:09Waters UPLC: C18 ACN Gradient
SYNON: $:10ESI
SYNON: $:11P
SYNON: $:12Ar
SYNON: $:1450-1200
SYNON: $:1630
Comment: Rt=763.03  Contributor=Jahn  Study=20150527JahnMillerExudatesExtraction
Num Peaks: 3
233.1754 8445 99.0807 766 646.453 108

Name: C328
SYNON: $:00in-source
SYNON: $:04
SYNON: $:05
SYNON: $:06TOF
SYNON: $:07Waters Xevo G2 QTOF
SYNON: $:09Waters UPLC: C18 ACN Gradient
SYNON: $:10ESI
SYNON: $:11P
SYNON: $:12Ar
SYNON: $:1450-1200
SYNON: $:1630
Comment: Rt=603.5  Contributor=Jahn  Study=20150527JahnMillerExudatesExtraction
Num Peaks: 3
459.3298 844 437.3511 121 454.3738 17

Name: C329
SYNON: $:00in-source
SYNON: $:04
SYNON: $:05
SYNON: $:06TOF
SYNON: $:07Waters Xevo G2 QTOF
SYNON: $:09Waters UPLC: C18 ACN Gradient
SYNON: $:10ESI
SYNON: $:11P
SYNON: $:12Ar
SYNON: $:1450-1200
SYNON: $:1630
Comment: Rt=628.7  Contributor=Jahn  Study=20150527JahnMillerExudatesExtraction
Num Peaks: 3
375.2181 342 407.2438 79 408.2464 64

Name: C330
SYNON: $:00in-source
SYNON: $:04
SYNON: $:05
SYNON: $:06TOF
SYNON: $:07Waters Xevo G2 QTOF
SYNON: $:09Waters UPLC: C18 ACN Gradient
SYNON: $:10ESI
SYNON: $:11P
SYNON: $:12Ar
SYNON: $:1450-1200
SYNON: $:1630
Comment: Rt=616.33  Contributor=Jahn  Study=20150527JahnMillerExudatesExtraction
Num Peaks: 3
396.2281 11485 183.0659 4810 381.2044 3065

Name: C331
SYNON: $:00in-source
SYNON: $:04
SYNON: $:05
SYNON: $:06TOF
SYNON: $:07Waters Xevo G2 QTOF
SYNON: $:09Waters UPLC: C18 ACN Gradient
SYNON: $:10ESI
SYNON: $:11P
SYNON: $:12Ar
SYNON: $:1450-1200
SYNON: $:1630
Comment: Rt=680.41  Contributor=Jahn  Study=20150527JahnMillerExudatesExtraction
Num Peaks: 3
381.2029 584 474.2646 435 374.246 144

Name: C332
SYNON: $:00in-source
SYNON: $:04
SYNON: $:05
SYNON: $:06TOF
SYNON: $:07Waters Xevo G2 QTOF
SYNON: $:09Waters UPLC: C18 ACN Gradient
SYNON: $:10ESI
SYNON: $:11P
SYNON: $:12Ar
SYNON: $:1450-1200
SYNON: $:1630
Comment: Rt=664.92  Contributor=Jahn  Study=20150527JahnMillerExudatesExtraction
Num Peaks: 3
570.7248 33 571.0583 18 585.7321 13

Name: C333
SYNON: $:00in-source
SYNON: $:04
SYNON: $:05
SYNON: $:06TOF
SYNON: $:07Waters Xevo G2 QTOF
SYNON: $:09Waters UPLC: C18 ACN Gradient
SYNON: $:10ESI
SYNON: $:11P
SYNON: $:12Ar
SYNON: $:1450-1200
SYNON: $:1630
Comment: Rt=668.14  Contributor=Jahn  Study=20150527JahnMillerExudatesExtraction
Num Peaks: 3
257.2269 905 303.2323 282 304.2358 74

Name: C334
SYNON: $:00in-source
SYNON: $:04
SYNON: $:05
SYNON: $:06TOF
SYNON: $:07Waters Xevo G2 QTOF
SYNON: $:09Waters UPLC: C18 ACN Gradient
SYNON: $:10ESI
SYNON: $:11P
SYNON: $:12Ar
SYNON: $:1450-1200
SYNON: $:1630
Comment: Rt=648.83  Contributor=Jahn  Study=20150527JahnMillerExudatesExtraction
Num Peaks: 3
251.0529 1280 427.2087 794 590.2539 340

Name: C335
SYNON: $:00in-source
SYNON: $:04
SYNON: $:05
SYNON: $:06TOF
SYNON: $:07Waters Xevo G2 QTOF
SYNON: $:09Waters UPLC: C18 ACN Gradient
SYNON: $:10ESI
SYNON: $:11P
SYNON: $:12Ar
SYNON: $:1450-1200
SYNON: $:1630
Comment: Rt=648.23  Contributor=Jahn  Study=20150527JahnMillerExudatesExtraction
Num Peaks: 3
719.4914 1917 714.5348 463 697.5097 263

Name: C336
SYNON: $:00in-source
SYNON: $:04
SYNON: $:05
SYNON: $:06TOF
SYNON: $:07Waters Xevo G2 QTOF
SYNON: $:09Waters UPLC: C18 ACN Gradient
SYNON: $:10ESI
SYNON: $:11P
SYNON: $:12Ar
SYNON: $:1450-1200
SYNON: $:1630
Comment: Rt=446.64  Contributor=Jahn  Study=20150527JahnMillerExudatesExtraction
Num Peaks: 3
355.2465 527 333.2644 13 206.6232 10

Name: C337
SYNON: $:00in-source
SYNON: $:04
SYNON: $:05
SYNON: $:06TOF
SYNON: $:07Waters Xevo G2 QTOF
SYNON: $:09Waters UPLC: C18 ACN Gradient
SYNON: $:10ESI
SYNON: $:11P
SYNON: $:12Ar
SYNON: $:1450-1200
SYNON: $:1630
Comment: Rt=452.16  Contributor=Jahn  Study=20150527JahnMillerExudatesExtraction
Num Peaks: 3
229.0417 3598 185.0518 1834 227.0463 282

Name: C338
SYNON: $:00in-source
SYNON: $:04
SYNON: $:05
SYNON: $:06TOF
SYNON: $:07Waters Xevo G2 QTOF
SYNON: $:09Waters UPLC: C18 ACN Gradient
SYNON: $:10ESI
SYNON: $:11P
SYNON: $:12Ar
SYNON: $:1450-1200
SYNON: $:1630
Comment: Rt=516.2  Contributor=Jahn  Study=20150527JahnMillerExudatesExtraction
Num Peaks: 3
347.2372 795 693.4395 145 419.2993 35

Name: C339
SYNON: $:00in-source
SYNON: $:04
SYNON: $:05
SYNON: $:06TOF
SYNON: $:07Waters Xevo G2 QTOF
SYNON: $:09Waters UPLC: C18 ACN Gradient
SYNON: $:10ESI
SYNON: $:11P
SYNON: $:12Ar
SYNON: $:1450-1200
SYNON: $:1630
Comment: Rt=478.24  Contributor=Jahn  Study=20150527JahnMillerExudatesExtraction
Num Peaks: 3
649.3789 843 644.4235 140 627.3978 44

Name: C340
SYNON: $:00in-source
SYNON: $:04
SYNON: $:05
SYNON: $:06TOF
SYNON: $:07Waters Xevo G2 QTOF
SYNON: $:09Waters UPLC: C18 ACN Gradient
SYNON: $:10ESI
SYNON: $:11P
SYNON: $:12Ar
SYNON: $:1450-1200
SYNON: $:1630
Comment: Rt=61.2  Contributor=Jahn  Study=20150527JahnMillerExudatesExtraction
Num Peaks: 3
139.0034 649 182.0818 395 157.014 118

Name: C341
SYNON: $:00in-source
SYNON: $:04
SYNON: $:05
SYNON: $:06TOF
SYNON: $:07Waters Xevo G2 QTOF
SYNON: $:09Waters UPLC: C18 ACN Gradient
SYNON: $:10ESI
SYNON: $:11P
SYNON: $:12Ar
SYNON: $:1450-1200
SYNON: $:1630
Comment: Rt=1190.66  Contributor=Jahn  Study=20150527JahnMillerExudatesExtraction
Num Peaks: 2
141.9592 308 182.986 12

Name: C342
SYNON: $:00in-source
SYNON: $:04
SYNON: $:05
SYNON: $:06TOF
SYNON: $:07Waters Xevo G2 QTOF
SYNON: $:09Waters UPLC: C18 ACN Gradient
SYNON: $:10ESI
SYNON: $:11P
SYNON: $:12Ar
SYNON: $:1450-1200
SYNON: $:1630
Comment: Rt=1178.5  Contributor=Jahn  Study=20150527JahnMillerExudatesExtraction
Num Peaks: 2
141.9592 331 182.9861 9

Name: C343
SYNON: $:00in-source
SYNON: $:04
SYNON: $:05
SYNON: $:06TOF
SYNON: $:07Waters Xevo G2 QTOF
SYNON: $:09Waters UPLC: C18 ACN Gradient
SYNON: $:10ESI
SYNON: $:11P
SYNON: $:12Ar
SYNON: $:1450-1200
SYNON: $:1630
Comment: Rt=1156.67  Contributor=Jahn  Study=20150527JahnMillerExudatesExtraction
Num Peaks: 2
97.9692 1692 182.9859 11

Name: C344
SYNON: $:00in-source
SYNON: $:04
SYNON: $:05
SYNON: $:06TOF
SYNON: $:07Waters Xevo G2 QTOF
SYNON: $:09Waters UPLC: C18 ACN Gradient
SYNON: $:10ESI
SYNON: $:11P
SYNON: $:12Ar
SYNON: $:1450-1200
SYNON: $:1630
Comment: Rt=1040.28  Contributor=Jahn  Study=20150527JahnMillerExudatesExtraction
Num Peaks: 2
97.9691 3762 186.9571 11

Name: C345
SYNON: $:00in-source
SYNON: $:04
SYNON: $:05
SYNON: $:06TOF
SYNON: $:07Waters Xevo G2 QTOF
SYNON: $:09Waters UPLC: C18 ACN Gradient
SYNON: $:10ESI
SYNON: $:11P
SYNON: $:12Ar
SYNON: $:1450-1200
SYNON: $:1630
Comment: Rt=1030.92  Contributor=Jahn  Study=20150527JahnMillerExudatesExtraction
Num Peaks: 2
158.0035 54 182.9858 23

Name: C346
SYNON: $:00in-source
SYNON: $:04
SYNON: $:05
SYNON: $:06TOF
SYNON: $:07Waters Xevo G2 QTOF
SYNON: $:09Waters UPLC: C18 ACN Gradient
SYNON: $:10ESI
SYNON: $:11P
SYNON: $:12Ar
SYNON: $:1450-1200
SYNON: $:1630
Comment: Rt=1005.4  Contributor=Jahn  Study=20150527JahnMillerExudatesExtraction
Num Peaks: 2
133.9299 576 119.0144 263

Name: C347
SYNON: $:00in-source
SYNON: $:04
SYNON: $:05
SYNON: $:06TOF
SYNON: $:07Waters Xevo G2 QTOF
SYNON: $:09Waters UPLC: C18 ACN Gradient
SYNON: $:10ESI
SYNON: $:11P
SYNON: $:12Ar
SYNON: $:1450-1200
SYNON: $:1630
Comment: Rt=1013.99  Contributor=Jahn  Study=20150527JahnMillerExudatesExtraction
Num Peaks: 2
110.0206 398 125.9867 170

Name: C348
SYNON: $:00in-source
SYNON: $:04
SYNON: $:05
SYNON: $:06TOF
SYNON: $:07Waters Xevo G2 QTOF
SYNON: $:09Waters UPLC: C18 ACN Gradient
SYNON: $:10ESI
SYNON: $:11P
SYNON: $:12Ar
SYNON: $:1450-1200
SYNON: $:1630
Comment: Rt=1110.36  Contributor=Jahn  Study=20150527JahnMillerExudatesExtraction
Num Peaks: 2
97.9692 2147 141.9591 427

Name: C349
SYNON: $:00in-source
SYNON: $:04
SYNON: $:05
SYNON: $:06TOF
SYNON: $:07Waters Xevo G2 QTOF
SYNON: $:09Waters UPLC: C18 ACN Gradient
SYNON: $:10ESI
SYNON: $:11P
SYNON: $:12Ar
SYNON: $:1450-1200
SYNON: $:1630
Comment: Rt=1046.83  Contributor=Jahn  Study=20150527JahnMillerExudatesExtraction
Num Peaks: 2
97.9691 3507 141.9591 1008

Name: C350
SYNON: $:00in-source
SYNON: $:04
SYNON: $:05
SYNON: $:06TOF
SYNON: $:07Waters Xevo G2 QTOF
SYNON: $:09Waters UPLC: C18 ACN Gradient
SYNON: $:10ESI
SYNON: $:11P
SYNON: $:12Ar
SYNON: $:1450-1200
SYNON: $:1630
Comment: Rt=1052.24  Contributor=Jahn  Study=20150527JahnMillerExudatesExtraction
Num Peaks: 2
158.9621 60 186.957 17

Name: C351
SYNON: $:00in-source
SYNON: $:04
SYNON: $:05
SYNON: $:06TOF
SYNON: $:07Waters Xevo G2 QTOF
SYNON: $:09Waters UPLC: C18 ACN Gradient
SYNON: $:10ESI
SYNON: $:11P
SYNON: $:12Ar
SYNON: $:1450-1200
SYNON: $:1630
Comment: Rt=1057.04  Contributor=Jahn  Study=20150527JahnMillerExudatesExtraction
Num Peaks: 2
97.9692 3203 141.9592 541

Name: C352
SYNON: $:00in-source
SYNON: $:04
SYNON: $:05
SYNON: $:06TOF
SYNON: $:07Waters Xevo G2 QTOF
SYNON: $:09Waters UPLC: C18 ACN Gradient
SYNON: $:10ESI
SYNON: $:11P
SYNON: $:12Ar
SYNON: $:1450-1200
SYNON: $:1630
Comment: Rt=1087.43  Contributor=Jahn  Study=20150527JahnMillerExudatesExtraction
Num Peaks: 2
97.9692 2671 182.9858 15

Name: C353
SYNON: $:00in-source
SYNON: $:04
SYNON: $:05
SYNON: $:06TOF
SYNON: $:07Waters Xevo G2 QTOF
SYNON: $:09Waters UPLC: C18 ACN Gradient
SYNON: $:10ESI
SYNON: $:11P
SYNON: $:12Ar
SYNON: $:1450-1200
SYNON: $:1630
Comment: Rt=1075.62  Contributor=Jahn  Study=20150527JahnMillerExudatesExtraction
Num Peaks: 2
97.9692 3095 186.9571 9

Name: C354
SYNON: $:00in-source
SYNON: $:04
SYNON: $:05
SYNON: $:06TOF
SYNON: $:07Waters Xevo G2 QTOF
SYNON: $:09Waters UPLC: C18 ACN Gradient
SYNON: $:10ESI
SYNON: $:11P
SYNON: $:12Ar
SYNON: $:1450-1200
SYNON: $:1630
Comment: Rt=422.89  Contributor=Jahn  Study=20150527JahnMillerExudatesExtraction
Num Peaks: 2
313.1432 325 308.1853 61

Name: C355
SYNON: $:00in-source
SYNON: $:04
SYNON: $:05
SYNON: $:06TOF
SYNON: $:07Waters Xevo G2 QTOF
SYNON: $:09Waters UPLC: C18 ACN Gradient
SYNON: $:10ESI
SYNON: $:11P
SYNON: $:12Ar
SYNON: $:1450-1200
SYNON: $:1630
Comment: Rt=411.18  Contributor=Jahn  Study=20150527JahnMillerExudatesExtraction
Num Peaks: 2
250.178 450 228.1968 26

Name: C356
SYNON: $:00in-source
SYNON: $:04
SYNON: $:05
SYNON: $:06TOF
SYNON: $:07Waters Xevo G2 QTOF
SYNON: $:09Waters UPLC: C18 ACN Gradient
SYNON: $:10ESI
SYNON: $:11P
SYNON: $:12Ar
SYNON: $:1450-1200
SYNON: $:1630
Comment: Rt=417.54  Contributor=Jahn  Study=20150527JahnMillerExudatesExtraction
Num Peaks: 2
277.1414 202 255.1599 199

Name: C357
SYNON: $:00in-source
SYNON: $:04
SYNON: $:05
SYNON: $:06TOF
SYNON: $:07Waters Xevo G2 QTOF
SYNON: $:09Waters UPLC: C18 ACN Gradient
SYNON: $:10ESI
SYNON: $:11P
SYNON: $:12Ar
SYNON: $:1450-1200
SYNON: $:1630
Comment: Rt=415.82  Contributor=Jahn  Study=20150527JahnMillerExudatesExtraction
Num Peaks: 2
349.2005 329 353.2305 248

Name: C358
SYNON: $:00in-source
SYNON: $:04
SYNON: $:05
SYNON: $:06TOF
SYNON: $:07Waters Xevo G2 QTOF
SYNON: $:09Waters UPLC: C18 ACN Gradient
SYNON: $:10ESI
SYNON: $:11P
SYNON: $:12Ar
SYNON: $:1450-1200
SYNON: $:1630
Comment: Rt=399.79  Contributor=Jahn  Study=20150527JahnMillerExudatesExtraction
Num Peaks: 2
223.1155 329 245.0968 215

Name: C359
SYNON: $:00in-source
SYNON: $:04
SYNON: $:05
SYNON: $:06TOF
SYNON: $:07Waters Xevo G2 QTOF
SYNON: $:09Waters UPLC: C18 ACN Gradient
SYNON: $:10ESI
SYNON: $:11P
SYNON: $:12Ar
SYNON: $:1450-1200
SYNON: $:1630
Comment: Rt=397.91  Contributor=Jahn  Study=20150527JahnMillerExudatesExtraction
Num Peaks: 2
160.1128 14136 364.1072 2662

Name: C360
SYNON: $:00in-source
SYNON: $:04
SYNON: $:05
SYNON: $:06TOF
SYNON: $:07Waters Xevo G2 QTOF
SYNON: $:09Waters UPLC: C18 ACN Gradient
SYNON: $:10ESI
SYNON: $:11P
SYNON: $:12Ar
SYNON: $:1450-1200
SYNON: $:1630
Comment: Rt=394.23  Contributor=Jahn  Study=20150527JahnMillerExudatesExtraction
Num Peaks: 2
225.1498 251 156.121 63

Name: C361
SYNON: $:00in-source
SYNON: $:04
SYNON: $:05
SYNON: $:06TOF
SYNON: $:07Waters Xevo G2 QTOF
SYNON: $:09Waters UPLC: C18 ACN Gradient
SYNON: $:10ESI
SYNON: $:11P
SYNON: $:12Ar
SYNON: $:1450-1200
SYNON: $:1630
Comment: Rt=315.45  Contributor=Jahn  Study=20150527JahnMillerExudatesExtraction
Num Peaks: 2
175.008 607 119.0499 593

Name: C362
SYNON: $:00in-source
SYNON: $:04
SYNON: $:05
SYNON: $:06TOF
SYNON: $:07Waters Xevo G2 QTOF
SYNON: $:09Waters UPLC: C18 ACN Gradient
SYNON: $:10ESI
SYNON: $:11P
SYNON: $:12Ar
SYNON: $:1450-1200
SYNON: $:1630
Comment: Rt=330.81  Contributor=Jahn  Study=20150527JahnMillerExudatesExtraction
Num Peaks: 2
217.1225 338 167.0709 327

Name: C363
SYNON: $:00in-source
SYNON: $:04
SYNON: $:05
SYNON: $:06TOF
SYNON: $:07Waters Xevo G2 QTOF
SYNON: $:09Waters UPLC: C18 ACN Gradient
SYNON: $:10ESI
SYNON: $:11P
SYNON: $:12Ar
SYNON: $:1450-1200
SYNON: $:1630
Comment: Rt=376.63  Contributor=Jahn  Study=20150527JahnMillerExudatesExtraction
Num Peaks: 2
138.0561 878 194.1182 93

Name: C364
SYNON: $:00in-source
SYNON: $:04
SYNON: $:05
SYNON: $:06TOF
SYNON: $:07Waters Xevo G2 QTOF
SYNON: $:09Waters UPLC: C18 ACN Gradient
SYNON: $:10ESI
SYNON: $:11P
SYNON: $:12Ar
SYNON: $:1450-1200
SYNON: $:1630
Comment: Rt=385.48  Contributor=Jahn  Study=20150527JahnMillerExudatesExtraction
Num Peaks: 2
219.1386 377 641.3545 160

Name: C365
SYNON: $:00in-source
SYNON: $:04
SYNON: $:05
SYNON: $:06TOF
SYNON: $:07Waters Xevo G2 QTOF
SYNON: $:09Waters UPLC: C18 ACN Gradient
SYNON: $:10ESI
SYNON: $:11P
SYNON: $:12Ar
SYNON: $:1450-1200
SYNON: $:1630
Comment: Rt=383.01  Contributor=Jahn  Study=20150527JahnMillerExudatesExtraction
Num Peaks: 2
803.4046 538 333.2646 30

Name: C366
SYNON: $:00in-source
SYNON: $:04
SYNON: $:05
SYNON: $:06TOF
SYNON: $:07Waters Xevo G2 QTOF
SYNON: $:09Waters UPLC: C18 ACN Gradient
SYNON: $:10ESI
SYNON: $:11P
SYNON: $:12Ar
SYNON: $:1450-1200
SYNON: $:1630
Comment: Rt=350.27  Contributor=Jahn  Study=20150527JahnMillerExudatesExtraction
Num Peaks: 2
236.2016 216 237.2051 73

Name: C367
SYNON: $:00in-source
SYNON: $:04
SYNON: $:05
SYNON: $:06TOF
SYNON: $:07Waters Xevo G2 QTOF
SYNON: $:09Waters UPLC: C18 ACN Gradient
SYNON: $:10ESI
SYNON: $:11P
SYNON: $:12Ar
SYNON: $:1450-1200
SYNON: $:1630
Comment: Rt=361.8  Contributor=Jahn  Study=20150527JahnMillerExudatesExtraction
Num Peaks: 2
213.1475 266 191.1645 38

Name: C368
SYNON: $:00in-source
SYNON: $:04
SYNON: $:05
SYNON: $:06TOF
SYNON: $:07Waters Xevo G2 QTOF
SYNON: $:09Waters UPLC: C18 ACN Gradient
SYNON: $:10ESI
SYNON: $:11P
SYNON: $:12Ar
SYNON: $:1450-1200
SYNON: $:1630
Comment: Rt=367.57  Contributor=Jahn  Study=20150527JahnMillerExudatesExtraction
Num Peaks: 2
219.1754 3000 264.233 46

Name: C369
SYNON: $:00in-source
SYNON: $:04
SYNON: $:05
SYNON: $:06TOF
SYNON: $:07Waters Xevo G2 QTOF
SYNON: $:09Waters UPLC: C18 ACN Gradient
SYNON: $:10ESI
SYNON: $:11P
SYNON: $:12Ar
SYNON: $:1450-1200
SYNON: $:1630
Comment: Rt=368.21  Contributor=Jahn  Study=20150527JahnMillerExudatesExtraction
Num Peaks: 2
345.187 922 207.1355 228

Name: C370
SYNON: $:00in-source
SYNON: $:04
SYNON: $:05
SYNON: $:06TOF
SYNON: $:07Waters Xevo G2 QTOF
SYNON: $:09Waters UPLC: C18 ACN Gradient
SYNON: $:10ESI
SYNON: $:11P
SYNON: $:12Ar
SYNON: $:1450-1200
SYNON: $:1630
Comment: Rt=370.82  Contributor=Jahn  Study=20150527JahnMillerExudatesExtraction
Num Peaks: 2
673.3367 190 227.1237 189

Name: C371
SYNON: $:00in-source
SYNON: $:04
SYNON: $:05
SYNON: $:06TOF
SYNON: $:07Waters Xevo G2 QTOF
SYNON: $:09Waters UPLC: C18 ACN Gradient
SYNON: $:10ESI
SYNON: $:11P
SYNON: $:12Ar
SYNON: $:1450-1200
SYNON: $:1630
Comment: Rt=292.47  Contributor=Jahn  Study=20150527JahnMillerExudatesExtraction
Num Peaks: 2
433.1426 769 229.1419 293

Name: C372
SYNON: $:00in-source
SYNON: $:04
SYNON: $:05
SYNON: $:06TOF
SYNON: $:07Waters Xevo G2 QTOF
SYNON: $:09Waters UPLC: C18 ACN Gradient
SYNON: $:10ESI
SYNON: $:11P
SYNON: $:12Ar
SYNON: $:1450-1200
SYNON: $:1630
Comment: Rt=296.38  Contributor=Jahn  Study=20150527JahnMillerExudatesExtraction
Num Peaks: 2
317.137 487 312.1817 60

Name: C373
SYNON: $:00in-source
SYNON: $:04
SYNON: $:05
SYNON: $:06TOF
SYNON: $:07Waters Xevo G2 QTOF
SYNON: $:09Waters UPLC: C18 ACN Gradient
SYNON: $:10ESI
SYNON: $:11P
SYNON: $:12Ar
SYNON: $:1450-1200
SYNON: $:1630
Comment: Rt=298.7  Contributor=Jahn  Study=20150527JahnMillerExudatesExtraction
Num Peaks: 2
171.1492 418 233.0793 301

Name: C374
SYNON: $:00in-source
SYNON: $:04
SYNON: $:05
SYNON: $:06TOF
SYNON: $:07Waters Xevo G2 QTOF
SYNON: $:09Waters UPLC: C18 ACN Gradient
SYNON: $:10ESI
SYNON: $:11P
SYNON: $:12Ar
SYNON: $:1450-1200
SYNON: $:1630
Comment: Rt=267.07  Contributor=Jahn  Study=20150527JahnMillerExudatesExtraction
Num Peaks: 2
273.1683 584 251.1867 22

Name: C375
SYNON: $:00in-source
SYNON: $:04
SYNON: $:05
SYNON: $:06TOF
SYNON: $:07Waters Xevo G2 QTOF
SYNON: $:09Waters UPLC: C18 ACN Gradient
SYNON: $:10ESI
SYNON: $:11P
SYNON: $:12Ar
SYNON: $:1450-1200
SYNON: $:1630
Comment: Rt=261.37  Contributor=Jahn  Study=20150527JahnMillerExudatesExtraction
Num Peaks: 2
182.1909 595 183.1932 83

Name: C376
SYNON: $:00in-source
SYNON: $:04
SYNON: $:05
SYNON: $:06TOF
SYNON: $:07Waters Xevo G2 QTOF
SYNON: $:09Waters UPLC: C18 ACN Gradient
SYNON: $:10ESI
SYNON: $:11P
SYNON: $:12Ar
SYNON: $:1450-1200
SYNON: $:1630
Comment: Rt=270.66  Contributor=Jahn  Study=20150527JahnMillerExudatesExtraction
Num Peaks: 2
219.1019 1526 445.2057 208

Name: C377
SYNON: $:00in-source
SYNON: $:04
SYNON: $:05
SYNON: $:06TOF
SYNON: $:07Waters Xevo G2 QTOF
SYNON: $:09Waters UPLC: C18 ACN Gradient
SYNON: $:10ESI
SYNON: $:11P
SYNON: $:12Ar
SYNON: $:1450-1200
SYNON: $:1630
Comment: Rt=282.9  Contributor=Jahn  Study=20150527JahnMillerExudatesExtraction
Num Peaks: 2
445.2052 677 405.2114 143

Name: C378
SYNON: $:00in-source
SYNON: $:04
SYNON: $:05
SYNON: $:06TOF
SYNON: $:07Waters Xevo G2 QTOF
SYNON: $:09Waters UPLC: C18 ACN Gradient
SYNON: $:10ESI
SYNON: $:11P
SYNON: $:12Ar
SYNON: $:1450-1200
SYNON: $:1630
Comment: Rt=142.57  Contributor=Jahn  Study=20150527JahnMillerExudatesExtraction
Num Peaks: 2
120.0813 4318 166.0867 273

Name: C379
SYNON: $:00in-source
SYNON: $:04
SYNON: $:05
SYNON: $:06TOF
SYNON: $:07Waters Xevo G2 QTOF
SYNON: $:09Waters UPLC: C18 ACN Gradient
SYNON: $:10ESI
SYNON: $:11P
SYNON: $:12Ar
SYNON: $:1450-1200
SYNON: $:1630
Comment: Rt=155.94  Contributor=Jahn  Study=20150527JahnMillerExudatesExtraction
Num Peaks: 2
311.1243 214 233.1511 102

Name: C380
SYNON: $:00in-source
SYNON: $:04
SYNON: $:05
SYNON: $:06TOF
SYNON: $:07Waters Xevo G2 QTOF
SYNON: $:09Waters UPLC: C18 ACN Gradient
SYNON: $:10ESI
SYNON: $:11P
SYNON: $:12Ar
SYNON: $:1450-1200
SYNON: $:1630
Comment: Rt=151.6  Contributor=Jahn  Study=20150527JahnMillerExudatesExtraction
Num Peaks: 2
125.0717 126 146.1543 34

Name: C381
SYNON: $:00in-source
SYNON: $:04
SYNON: $:05
SYNON: $:06TOF
SYNON: $:07Waters Xevo G2 QTOF
SYNON: $:09Waters UPLC: C18 ACN Gradient
SYNON: $:10ESI
SYNON: $:11P
SYNON: $:12Ar
SYNON: $:1450-1200
SYNON: $:1630
Comment: Rt=147.99  Contributor=Jahn  Study=20150527JahnMillerExudatesExtraction
Num Peaks: 2
361.1405 349 421.201 180

Name: C382
SYNON: $:00in-source
SYNON: $:04
SYNON: $:05
SYNON: $:06TOF
SYNON: $:07Waters Xevo G2 QTOF
SYNON: $:09Waters UPLC: C18 ACN Gradient
SYNON: $:10ESI
SYNON: $:11P
SYNON: $:12Ar
SYNON: $:1450-1200
SYNON: $:1630
Comment: Rt=160.88  Contributor=Jahn  Study=20150527JahnMillerExudatesExtraction
Num Peaks: 2
315.107 808 220.1186 154

Name: C383
SYNON: $:00in-source
SYNON: $:04
SYNON: $:05
SYNON: $:06TOF
SYNON: $:07Waters Xevo G2 QTOF
SYNON: $:09Waters UPLC: C18 ACN Gradient
SYNON: $:10ESI
SYNON: $:11P
SYNON: $:12Ar
SYNON: $:1450-1200
SYNON: $:1630
Comment: Rt=165.25  Contributor=Jahn  Study=20150527JahnMillerExudatesExtraction
Num Peaks: 2
217.1056 410 195.1236 114

Name: C384
SYNON: $:00in-source
SYNON: $:04
SYNON: $:05
SYNON: $:06TOF
SYNON: $:07Waters Xevo G2 QTOF
SYNON: $:09Waters UPLC: C18 ACN Gradient
SYNON: $:10ESI
SYNON: $:11P
SYNON: $:12Ar
SYNON: $:1450-1200
SYNON: $:1630
Comment: Rt=164.68  Contributor=Jahn  Study=20150527JahnMillerExudatesExtraction
Num Peaks: 2
102.092 2647 184.1707 103

Name: C385
SYNON: $:00in-source
SYNON: $:04
SYNON: $:05
SYNON: $:06TOF
SYNON: $:07Waters Xevo G2 QTOF
SYNON: $:09Waters UPLC: C18 ACN Gradient
SYNON: $:10ESI
SYNON: $:11P
SYNON: $:12Ar
SYNON: $:1450-1200
SYNON: $:1630
Comment: Rt=176.21  Contributor=Jahn  Study=20150527JahnMillerExudatesExtraction
Num Peaks: 2
261.1455 236 231.1718 40

Name: C386
SYNON: $:00in-source
SYNON: $:04
SYNON: $:05
SYNON: $:06TOF
SYNON: $:07Waters Xevo G2 QTOF
SYNON: $:09Waters UPLC: C18 ACN Gradient
SYNON: $:10ESI
SYNON: $:11P
SYNON: $:12Ar
SYNON: $:1450-1200
SYNON: $:1630
Comment: Rt=175.11  Contributor=Jahn  Study=20150527JahnMillerExudatesExtraction
Num Peaks: 2
135.1149 269 153.1277 143

Name: C387
SYNON: $:00in-source
SYNON: $:04
SYNON: $:05
SYNON: $:06TOF
SYNON: $:07Waters Xevo G2 QTOF
SYNON: $:09Waters UPLC: C18 ACN Gradient
SYNON: $:10ESI
SYNON: $:11P
SYNON: $:12Ar
SYNON: $:1450-1200
SYNON: $:1630
Comment: Rt=182.61  Contributor=Jahn  Study=20150527JahnMillerExudatesExtraction
Num Peaks: 2
114.092 499 136.0742 117

Name: C388
SYNON: $:00in-source
SYNON: $:04
SYNON: $:05
SYNON: $:06TOF
SYNON: $:07Waters Xevo G2 QTOF
SYNON: $:09Waters UPLC: C18 ACN Gradient
SYNON: $:10ESI
SYNON: $:11P
SYNON: $:12Ar
SYNON: $:1450-1200
SYNON: $:1630
Comment: Rt=230.03  Contributor=Jahn  Study=20150527JahnMillerExudatesExtraction
Num Peaks: 2
279.1702 61 330.2406 60

Name: C389
SYNON: $:00in-source
SYNON: $:04
SYNON: $:05
SYNON: $:06TOF
SYNON: $:07Waters Xevo G2 QTOF
SYNON: $:09Waters UPLC: C18 ACN Gradient
SYNON: $:10ESI
SYNON: $:11P
SYNON: $:12Ar
SYNON: $:1450-1200
SYNON: $:1630
Comment: Rt=231.66  Contributor=Jahn  Study=20150527JahnMillerExudatesExtraction
Num Peaks: 2
331.1767 1067 153.0551 149

Name: C390
SYNON: $:00in-source
SYNON: $:04
SYNON: $:05
SYNON: $:06TOF
SYNON: $:07Waters Xevo G2 QTOF
SYNON: $:09Waters UPLC: C18 ACN Gradient
SYNON: $:10ESI
SYNON: $:11P
SYNON: $:12Ar
SYNON: $:1450-1200
SYNON: $:1630
Comment: Rt=245.1  Contributor=Jahn  Study=20150527JahnMillerExudatesExtraction
Num Peaks: 2
481.2617 471 476.3082 12

Name: C391
SYNON: $:00in-source
SYNON: $:04
SYNON: $:05
SYNON: $:06TOF
SYNON: $:07Waters Xevo G2 QTOF
SYNON: $:09Waters UPLC: C18 ACN Gradient
SYNON: $:10ESI
SYNON: $:11P
SYNON: $:12Ar
SYNON: $:1450-1200
SYNON: $:1630
Comment: Rt=234.99  Contributor=Jahn  Study=20150527JahnMillerExudatesExtraction
Num Peaks: 2
437.238 519 432.2803 7

Name: C392
SYNON: $:00in-source
SYNON: $:04
SYNON: $:05
SYNON: $:06TOF
SYNON: $:07Waters Xevo G2 QTOF
SYNON: $:09Waters UPLC: C18 ACN Gradient
SYNON: $:10ESI
SYNON: $:11P
SYNON: $:12Ar
SYNON: $:1450-1200
SYNON: $:1630
Comment: Rt=211.51  Contributor=Jahn  Study=20150527JahnMillerExudatesExtraction
Num Peaks: 2
349.1839 463 344.2288 11

Name: C393
SYNON: $:00in-source
SYNON: $:04
SYNON: $:05
SYNON: $:06TOF
SYNON: $:07Waters Xevo G2 QTOF
SYNON: $:09Waters UPLC: C18 ACN Gradient
SYNON: $:10ESI
SYNON: $:11P
SYNON: $:12Ar
SYNON: $:1450-1200
SYNON: $:1630
Comment: Rt=223.76  Contributor=Jahn  Study=20150527JahnMillerExudatesExtraction
Num Peaks: 2
393.2111 496 388.2538 20

Name: C394
SYNON: $:00in-source
SYNON: $:04
SYNON: $:05
SYNON: $:06TOF
SYNON: $:07Waters Xevo G2 QTOF
SYNON: $:09Waters UPLC: C18 ACN Gradient
SYNON: $:10ESI
SYNON: $:11P
SYNON: $:12Ar
SYNON: $:1450-1200
SYNON: $:1630
Comment: Rt=224.95  Contributor=Jahn  Study=20150527JahnMillerExudatesExtraction
Num Peaks: 2
111.1172 283 145.1331 211

Name: C395
SYNON: $:00in-source
SYNON: $:04
SYNON: $:05
SYNON: $:06TOF
SYNON: $:07Waters Xevo G2 QTOF
SYNON: $:09Waters UPLC: C18 ACN Gradient
SYNON: $:10ESI
SYNON: $:11P
SYNON: $:12Ar
SYNON: $:1450-1200
SYNON: $:1630
Comment: Rt=192.76  Contributor=Jahn  Study=20150527JahnMillerExudatesExtraction
Num Peaks: 2
120.0812 653 295.1297 405

Name: C396
SYNON: $:00in-source
SYNON: $:04
SYNON: $:05
SYNON: $:06TOF
SYNON: $:07Waters Xevo G2 QTOF
SYNON: $:09Waters UPLC: C18 ACN Gradient
SYNON: $:10ESI
SYNON: $:11P
SYNON: $:12Ar
SYNON: $:1450-1200
SYNON: $:1630
Comment: Rt=191.85  Contributor=Jahn  Study=20150527JahnMillerExudatesExtraction
Num Peaks: 2
135.117 305 153.1278 175

Name: C397
SYNON: $:00in-source
SYNON: $:04
SYNON: $:05
SYNON: $:06TOF
SYNON: $:07Waters Xevo G2 QTOF
SYNON: $:09Waters UPLC: C18 ACN Gradient
SYNON: $:10ESI
SYNON: $:11P
SYNON: $:12Ar
SYNON: $:1450-1200
SYNON: $:1630
Comment: Rt=194.97  Contributor=Jahn  Study=20150527JahnMillerExudatesExtraction
Num Peaks: 2
249.1578 754 227.176 158

Name: C398
SYNON: $:00in-source
SYNON: $:04
SYNON: $:05
SYNON: $:06TOF
SYNON: $:07Waters Xevo G2 QTOF
SYNON: $:09Waters UPLC: C18 ACN Gradient
SYNON: $:10ESI
SYNON: $:11P
SYNON: $:12Ar
SYNON: $:1450-1200
SYNON: $:1630
Comment: Rt=198.03  Contributor=Jahn  Study=20150527JahnMillerExudatesExtraction
Num Peaks: 2
793.2289 482 771.2478 424

Name: C399
SYNON: $:00in-source
SYNON: $:04
SYNON: $:05
SYNON: $:06TOF
SYNON: $:07Waters Xevo G2 QTOF
SYNON: $:09Waters UPLC: C18 ACN Gradient
SYNON: $:10ESI
SYNON: $:11P
SYNON: $:12Ar
SYNON: $:1450-1200
SYNON: $:1630
Comment: Rt=199.48  Contributor=Jahn  Study=20150527JahnMillerExudatesExtraction
Num Peaks: 2
130.1595 3254 131.1627 301

Name: C400
SYNON: $:00in-source
SYNON: $:04
SYNON: $:05
SYNON: $:06TOF
SYNON: $:07Waters Xevo G2 QTOF
SYNON: $:09Waters UPLC: C18 ACN Gradient
SYNON: $:10ESI
SYNON: $:11P
SYNON: $:12Ar
SYNON: $:1450-1200
SYNON: $:1630
Comment: Rt=549.08  Contributor=Jahn  Study=20150527JahnMillerExudatesExtraction
Num Peaks: 2
327.0786 327 291.1793 149

Name: C401
SYNON: $:00in-source
SYNON: $:04
SYNON: $:05
SYNON: $:06TOF
SYNON: $:07Waters Xevo G2 QTOF
SYNON: $:09Waters UPLC: C18 ACN Gradient
SYNON: $:10ESI
SYNON: $:11P
SYNON: $:12Ar
SYNON: $:1450-1200
SYNON: $:1630
Comment: Rt=539.75  Contributor=Jahn  Study=20150527JahnMillerExudatesExtraction
Num Peaks: 2
189.1281 1418 205.1221 756

Name: C402
SYNON: $:00in-source
SYNON: $:04
SYNON: $:05
SYNON: $:06TOF
SYNON: $:07Waters Xevo G2 QTOF
SYNON: $:09Waters UPLC: C18 ACN Gradient
SYNON: $:10ESI
SYNON: $:11P
SYNON: $:12Ar
SYNON: $:1450-1200
SYNON: $:1630
Comment: Rt=537.22  Contributor=Jahn  Study=20150527JahnMillerExudatesExtraction
Num Peaks: 2
353.1414 275 218.1027 68

Name: C403
SYNON: $:00in-source
SYNON: $:04
SYNON: $:05
SYNON: $:06TOF
SYNON: $:07Waters Xevo G2 QTOF
SYNON: $:09Waters UPLC: C18 ACN Gradient
SYNON: $:10ESI
SYNON: $:11P
SYNON: $:12Ar
SYNON: $:1450-1200
SYNON: $:1630
Comment: Rt=540  Contributor=Jahn  Study=20150527JahnMillerExudatesExtraction
Num Peaks: 2
317.2101 634 303.2327 427

Name: C404
SYNON: $:00in-source
SYNON: $:04
SYNON: $:05
SYNON: $:06TOF
SYNON: $:07Waters Xevo G2 QTOF
SYNON: $:09Waters UPLC: C18 ACN Gradient
SYNON: $:10ESI
SYNON: $:11P
SYNON: $:12Ar
SYNON: $:1450-1200
SYNON: $:1630
Comment: Rt=540.65  Contributor=Jahn  Study=20150527JahnMillerExudatesExtraction
Num Peaks: 2
371.1969 530 349.2148 80

Name: C405
SYNON: $:00in-source
SYNON: $:04
SYNON: $:05
SYNON: $:06TOF
SYNON: $:07Waters Xevo G2 QTOF
SYNON: $:09Waters UPLC: C18 ACN Gradient
SYNON: $:10ESI
SYNON: $:11P
SYNON: $:12Ar
SYNON: $:1450-1200
SYNON: $:1630
Comment: Rt=595.42  Contributor=Jahn  Study=20150527JahnMillerExudatesExtraction
Num Peaks: 2
284.3323 3060 285.3356 526

Name: C406
SYNON: $:00in-source
SYNON: $:04
SYNON: $:05
SYNON: $:06TOF
SYNON: $:07Waters Xevo G2 QTOF
SYNON: $:09Waters UPLC: C18 ACN Gradient
SYNON: $:10ESI
SYNON: $:11P
SYNON: $:12Ar
SYNON: $:1450-1200
SYNON: $:1630
Comment: Rt=557.33  Contributor=Jahn  Study=20150527JahnMillerExudatesExtraction
Num Peaks: 2
427.2128 338 313.2186 243

Name: C407
SYNON: $:00in-source
SYNON: $:04
SYNON: $:05
SYNON: $:06TOF
SYNON: $:07Waters Xevo G2 QTOF
SYNON: $:09Waters UPLC: C18 ACN Gradient
SYNON: $:10ESI
SYNON: $:11P
SYNON: $:12Ar
SYNON: $:1450-1200
SYNON: $:1630
Comment: Rt=814.03  Contributor=Jahn  Study=20150527JahnMillerExudatesExtraction
Num Peaks: 2
124.0876 543 99.0558 247

Name: C408
SYNON: $:00in-source
SYNON: $:04
SYNON: $:05
SYNON: $:06TOF
SYNON: $:07Waters Xevo G2 QTOF
SYNON: $:09Waters UPLC: C18 ACN Gradient
SYNON: $:10ESI
SYNON: $:11P
SYNON: $:12Ar
SYNON: $:1450-1200
SYNON: $:1630
Comment: Rt=808.89  Contributor=Jahn  Study=20150527JahnMillerExudatesExtraction
Num Peaks: 2
338.3433 114 339.3461 35

Name: C409
SYNON: $:00in-source
SYNON: $:04
SYNON: $:05
SYNON: $:06TOF
SYNON: $:07Waters Xevo G2 QTOF
SYNON: $:09Waters UPLC: C18 ACN Gradient
SYNON: $:10ESI
SYNON: $:11P
SYNON: $:12Ar
SYNON: $:1450-1200
SYNON: $:1630
Comment: Rt=695.75  Contributor=Jahn  Study=20150527JahnMillerExudatesExtraction
Num Peaks: 2
282.2798 611 283.283 127

Name: C410
SYNON: $:00in-source
SYNON: $:04
SYNON: $:05
SYNON: $:06TOF
SYNON: $:07Waters Xevo G2 QTOF
SYNON: $:09Waters UPLC: C18 ACN Gradient
SYNON: $:10ESI
SYNON: $:11P
SYNON: $:12Ar
SYNON: $:1450-1200
SYNON: $:1630
Comment: Rt=697.19  Contributor=Jahn  Study=20150527JahnMillerExudatesExtraction
Num Peaks: 2
561.3642 1396 539.3815 106

Name: C411
SYNON: $:00in-source
SYNON: $:04
SYNON: $:05
SYNON: $:06TOF
SYNON: $:07Waters Xevo G2 QTOF
SYNON: $:09Waters UPLC: C18 ACN Gradient
SYNON: $:10ESI
SYNON: $:11P
SYNON: $:12Ar
SYNON: $:1450-1200
SYNON: $:1630
Comment: Rt=699.94  Contributor=Jahn  Study=20150527JahnMillerExudatesExtraction
Num Peaks: 2
411.2149 774 406.2586 62

Name: C412
SYNON: $:00in-source
SYNON: $:04
SYNON: $:05
SYNON: $:06TOF
SYNON: $:07Waters Xevo G2 QTOF
SYNON: $:09Waters UPLC: C18 ACN Gradient
SYNON: $:10ESI
SYNON: $:11P
SYNON: $:12Ar
SYNON: $:1450-1200
SYNON: $:1630
Comment: Rt=697.82  Contributor=Jahn  Study=20150527JahnMillerExudatesExtraction
Num Peaks: 2
281.2487 154 628.5029 95

Name: C413
SYNON: $:00in-source
SYNON: $:04
SYNON: $:05
SYNON: $:06TOF
SYNON: $:07Waters Xevo G2 QTOF
SYNON: $:09Waters UPLC: C18 ACN Gradient
SYNON: $:10ESI
SYNON: $:11P
SYNON: $:12Ar
SYNON: $:1450-1200
SYNON: $:1630
Comment: Rt=711.84  Contributor=Jahn  Study=20150527JahnMillerExudatesExtraction
Num Peaks: 2
191.1434 412 151.076 187

Name: C414
SYNON: $:00in-source
SYNON: $:04
SYNON: $:05
SYNON: $:06TOF
SYNON: $:07Waters Xevo G2 QTOF
SYNON: $:09Waters UPLC: C18 ACN Gradient
SYNON: $:10ESI
SYNON: $:11P
SYNON: $:12Ar
SYNON: $:1450-1200
SYNON: $:1630
Comment: Rt=730.64  Contributor=Jahn  Study=20150527JahnMillerExudatesExtraction
Num Peaks: 2
168.1076 3759 115.0761 2627

Name: C415
SYNON: $:00in-source
SYNON: $:04
SYNON: $:05
SYNON: $:06TOF
SYNON: $:07Waters Xevo G2 QTOF
SYNON: $:09Waters UPLC: C18 ACN Gradient
SYNON: $:10ESI
SYNON: $:11P
SYNON: $:12Ar
SYNON: $:1450-1200
SYNON: $:1630
Comment: Rt=724.54  Contributor=Jahn  Study=20150527JahnMillerExudatesExtraction
Num Peaks: 2
408.3092 223 226.1809 116

Name: C416
SYNON: $:00in-source
SYNON: $:04
SYNON: $:05
SYNON: $:06TOF
SYNON: $:07Waters Xevo G2 QTOF
SYNON: $:09Waters UPLC: C18 ACN Gradient
SYNON: $:10ESI
SYNON: $:11P
SYNON: $:12Ar
SYNON: $:1450-1200
SYNON: $:1630
Comment: Rt=726.33  Contributor=Jahn  Study=20150527JahnMillerExudatesExtraction
Num Peaks: 2
124.0817 2360 212.135 1790

Name: C417
SYNON: $:00in-source
SYNON: $:04
SYNON: $:05
SYNON: $:06TOF
SYNON: $:07Waters Xevo G2 QTOF
SYNON: $:09Waters UPLC: C18 ACN Gradient
SYNON: $:10ESI
SYNON: $:11P
SYNON: $:12Ar
SYNON: $:1450-1200
SYNON: $:1630
Comment: Rt=725.62  Contributor=Jahn  Study=20150527JahnMillerExudatesExtraction
Num Peaks: 2
133.0864 9144 265.1661 853

Name: C418
SYNON: $:00in-source
SYNON: $:04
SYNON: $:05
SYNON: $:06TOF
SYNON: $:07Waters Xevo G2 QTOF
SYNON: $:09Waters UPLC: C18 ACN Gradient
SYNON: $:10ESI
SYNON: $:11P
SYNON: $:12Ar
SYNON: $:1450-1200
SYNON: $:1630
Comment: Rt=736.52  Contributor=Jahn  Study=20150527JahnMillerExudatesExtraction
Num Peaks: 2
284.2955 4550 285.2985 885

Name: C419
SYNON: $:00in-source
SYNON: $:04
SYNON: $:05
SYNON: $:06TOF
SYNON: $:07Waters Xevo G2 QTOF
SYNON: $:09Waters UPLC: C18 ACN Gradient
SYNON: $:10ESI
SYNON: $:11P
SYNON: $:12Ar
SYNON: $:1450-1200
SYNON: $:1630
Comment: Rt=740.55  Contributor=Jahn  Study=20150527JahnMillerExudatesExtraction
Num Peaks: 2
131.0707 8451 597.9254 22

Name: C420
SYNON: $:00in-source
SYNON: $:04
SYNON: $:05
SYNON: $:06TOF
SYNON: $:07Waters Xevo G2 QTOF
SYNON: $:09Waters UPLC: C18 ACN Gradient
SYNON: $:10ESI
SYNON: $:11P
SYNON: $:12Ar
SYNON: $:1450-1200
SYNON: $:1630
Comment: Rt=747.85  Contributor=Jahn  Study=20150527JahnMillerExudatesExtraction
Num Peaks: 2
310.3114 462 311.3146 116

Name: C421
SYNON: $:00in-source
SYNON: $:04
SYNON: $:05
SYNON: $:06TOF
SYNON: $:07Waters Xevo G2 QTOF
SYNON: $:09Waters UPLC: C18 ACN Gradient
SYNON: $:10ESI
SYNON: $:11P
SYNON: $:12Ar
SYNON: $:1450-1200
SYNON: $:1630
Comment: Rt=762.45  Contributor=Jahn  Study=20150527JahnMillerExudatesExtraction
Num Peaks: 2
336.3266 75 337.3311 38

Name: C422
SYNON: $:00in-source
SYNON: $:04
SYNON: $:05
SYNON: $:06TOF
SYNON: $:07Waters Xevo G2 QTOF
SYNON: $:09Waters UPLC: C18 ACN Gradient
SYNON: $:10ESI
SYNON: $:11P
SYNON: $:12Ar
SYNON: $:1450-1200
SYNON: $:1630
Comment: Rt=641.06  Contributor=Jahn  Study=20150527JahnMillerExudatesExtraction
Num Peaks: 2
708.5409 622 312.3644 232

Name: C423
SYNON: $:00in-source
SYNON: $:04
SYNON: $:05
SYNON: $:06TOF
SYNON: $:07Waters Xevo G2 QTOF
SYNON: $:09Waters UPLC: C18 ACN Gradient
SYNON: $:10ESI
SYNON: $:11P
SYNON: $:12Ar
SYNON: $:1450-1200
SYNON: $:1630
Comment: Rt=643.48  Contributor=Jahn  Study=20150527JahnMillerExudatesExtraction
Num Peaks: 2
280.2641 1292 281.2664 31

Name: C424
SYNON: $:00in-source
SYNON: $:04
SYNON: $:05
SYNON: $:06TOF
SYNON: $:07Waters Xevo G2 QTOF
SYNON: $:09Waters UPLC: C18 ACN Gradient
SYNON: $:10ESI
SYNON: $:11P
SYNON: $:12Ar
SYNON: $:1450-1200
SYNON: $:1630
Comment: Rt=642.5  Contributor=Jahn  Study=20150527JahnMillerExudatesExtraction
Num Peaks: 2
425.3766 93 443.3892 59

Name: C425
SYNON: $:00in-source
SYNON: $:04
SYNON: $:05
SYNON: $:06TOF
SYNON: $:07Waters Xevo G2 QTOF
SYNON: $:09Waters UPLC: C18 ACN Gradient
SYNON: $:10ESI
SYNON: $:11P
SYNON: $:12Ar
SYNON: $:1450-1200
SYNON: $:1630
Comment: Rt=637.87  Contributor=Jahn  Study=20150527JahnMillerExudatesExtraction
Num Peaks: 2
297.2405 187 275.2589 8

Name: C426
SYNON: $:00in-source
SYNON: $:04
SYNON: $:05
SYNON: $:06TOF
SYNON: $:07Waters Xevo G2 QTOF
SYNON: $:09Waters UPLC: C18 ACN Gradient
SYNON: $:10ESI
SYNON: $:11P
SYNON: $:12Ar
SYNON: $:1450-1200
SYNON: $:1630
Comment: Rt=636.58  Contributor=Jahn  Study=20150527JahnMillerExudatesExtraction
Num Peaks: 2
445.3291 185 445.8303 19

Name: C427
SYNON: $:00in-source
SYNON: $:04
SYNON: $:05
SYNON: $:06TOF
SYNON: $:07Waters Xevo G2 QTOF
SYNON: $:09Waters UPLC: C18 ACN Gradient
SYNON: $:10ESI
SYNON: $:11P
SYNON: $:12Ar
SYNON: $:1450-1200
SYNON: $:1630
Comment: Rt=634.82  Contributor=Jahn  Study=20150527JahnMillerExudatesExtraction
Num Peaks: 2
347.2227 128 349.2391 117

Name: C428
SYNON: $:00in-source
SYNON: $:04
SYNON: $:05
SYNON: $:06TOF
SYNON: $:07Waters Xevo G2 QTOF
SYNON: $:09Waters UPLC: C18 ACN Gradient
SYNON: $:10ESI
SYNON: $:11P
SYNON: $:12Ar
SYNON: $:1450-1200
SYNON: $:1630
Comment: Rt=604.15  Contributor=Jahn  Study=20150527JahnMillerExudatesExtraction
Num Peaks: 2
298.3478 3128 299.3505 559

Name: C429
SYNON: $:00in-source
SYNON: $:04
SYNON: $:05
SYNON: $:06TOF
SYNON: $:07Waters Xevo G2 QTOF
SYNON: $:09Waters UPLC: C18 ACN Gradient
SYNON: $:10ESI
SYNON: $:11P
SYNON: $:12Ar
SYNON: $:1450-1200
SYNON: $:1630
Comment: Rt=612.07  Contributor=Jahn  Study=20150527JahnMillerExudatesExtraction
Num Peaks: 2
441.2287 229 387.2908 49

Name: C430
SYNON: $:00in-source
SYNON: $:04
SYNON: $:05
SYNON: $:06TOF
SYNON: $:07Waters Xevo G2 QTOF
SYNON: $:09Waters UPLC: C18 ACN Gradient
SYNON: $:10ESI
SYNON: $:11P
SYNON: $:12Ar
SYNON: $:1450-1200
SYNON: $:1630
Comment: Rt=627.09  Contributor=Jahn  Study=20150527JahnMillerExudatesExtraction
Num Peaks: 2
665.9592 176 687.4719 103

Name: C431
SYNON: $:00in-source
SYNON: $:04
SYNON: $:05
SYNON: $:06TOF
SYNON: $:07Waters Xevo G2 QTOF
SYNON: $:09Waters UPLC: C18 ACN Gradient
SYNON: $:10ESI
SYNON: $:11P
SYNON: $:12Ar
SYNON: $:1450-1200
SYNON: $:1630
Comment: Rt=622.1  Contributor=Jahn  Study=20150527JahnMillerExudatesExtraction
Num Peaks: 2
419.2775 590 546.4039 31

Name: C432
SYNON: $:00in-source
SYNON: $:04
SYNON: $:05
SYNON: $:06TOF
SYNON: $:07Waters Xevo G2 QTOF
SYNON: $:09Waters UPLC: C18 ACN Gradient
SYNON: $:10ESI
SYNON: $:11P
SYNON: $:12Ar
SYNON: $:1450-1200
SYNON: $:1630
Comment: Rt=669.42  Contributor=Jahn  Study=20150527JahnMillerExudatesExtraction
Num Peaks: 2
256.2638 3030 257.2675 511

Name: C433
SYNON: $:00in-source
SYNON: $:04
SYNON: $:05
SYNON: $:06TOF
SYNON: $:07Waters Xevo G2 QTOF
SYNON: $:09Waters UPLC: C18 ACN Gradient
SYNON: $:10ESI
SYNON: $:11P
SYNON: $:12Ar
SYNON: $:1450-1200
SYNON: $:1630
Comment: Rt=662.99  Contributor=Jahn  Study=20150527JahnMillerExudatesExtraction
Num Peaks: 2
751.519 653 746.5654 301

Name: C434
SYNON: $:00in-source
SYNON: $:04
SYNON: $:05
SYNON: $:06TOF
SYNON: $:07Waters Xevo G2 QTOF
SYNON: $:09Waters UPLC: C18 ACN Gradient
SYNON: $:10ESI
SYNON: $:11P
SYNON: $:12Ar
SYNON: $:1450-1200
SYNON: $:1630
Comment: Rt=660.21  Contributor=Jahn  Study=20150527JahnMillerExudatesExtraction
Num Peaks: 2
303.2331 188 313.2742 47

Name: C435
SYNON: $:00in-source
SYNON: $:04
SYNON: $:05
SYNON: $:06TOF
SYNON: $:07Waters Xevo G2 QTOF
SYNON: $:09Waters UPLC: C18 ACN Gradient
SYNON: $:10ESI
SYNON: $:11P
SYNON: $:12Ar
SYNON: $:1450-1200
SYNON: $:1630
Comment: Rt=651.03  Contributor=Jahn  Study=20150527JahnMillerExudatesExtraction
Num Peaks: 2
280.2642 120 281.2662 28

Name: C436
SYNON: $:00in-source
SYNON: $:04
SYNON: $:05
SYNON: $:06TOF
SYNON: $:07Waters Xevo G2 QTOF
SYNON: $:09Waters UPLC: C18 ACN Gradient
SYNON: $:10ESI
SYNON: $:11P
SYNON: $:12Ar
SYNON: $:1450-1200
SYNON: $:1630
Comment: Rt=646.73  Contributor=Jahn  Study=20150527JahnMillerExudatesExtraction
Num Peaks: 2
425.2161 416 403.2308 30

Name: C437
SYNON: $:00in-source
SYNON: $:04
SYNON: $:05
SYNON: $:06TOF
SYNON: $:07Waters Xevo G2 QTOF
SYNON: $:09Waters UPLC: C18 ACN Gradient
SYNON: $:10ESI
SYNON: $:11P
SYNON: $:12Ar
SYNON: $:1450-1200
SYNON: $:1630
Comment: Rt=647.63  Contributor=Jahn  Study=20150527JahnMillerExudatesExtraction
Num Peaks: 2
738.5011 489 758.0105 116

Name: C438
SYNON: $:00in-source
SYNON: $:04
SYNON: $:05
SYNON: $:06TOF
SYNON: $:07Waters Xevo G2 QTOF
SYNON: $:09Waters UPLC: C18 ACN Gradient
SYNON: $:10ESI
SYNON: $:11P
SYNON: $:12Ar
SYNON: $:1450-1200
SYNON: $:1630
Comment: Rt=651.25  Contributor=Jahn  Study=20150527JahnMillerExudatesExtraction
Num Peaks: 2
369.2421 78 383.2594 43

Name: C439
SYNON: $:00in-source
SYNON: $:04
SYNON: $:05
SYNON: $:06TOF
SYNON: $:07Waters Xevo G2 QTOF
SYNON: $:09Waters UPLC: C18 ACN Gradient
SYNON: $:10ESI
SYNON: $:11P
SYNON: $:12Ar
SYNON: $:1450-1200
SYNON: $:1630
Comment: Rt=461.77  Contributor=Jahn  Study=20150527JahnMillerExudatesExtraction
Num Peaks: 2
348.3113 1300 349.3144 269

Name: C440
SYNON: $:00in-source
SYNON: $:04
SYNON: $:05
SYNON: $:06TOF
SYNON: $:07Waters Xevo G2 QTOF
SYNON: $:09Waters UPLC: C18 ACN Gradient
SYNON: $:10ESI
SYNON: $:11P
SYNON: $:12Ar
SYNON: $:1450-1200
SYNON: $:1630
Comment: Rt=436.2  Contributor=Jahn  Study=20150527JahnMillerExudatesExtraction
Num Peaks: 2
258.2434 604 259.2464 156

Name: C441
SYNON: $:00in-source
SYNON: $:04
SYNON: $:05
SYNON: $:06TOF
SYNON: $:07Waters Xevo G2 QTOF
SYNON: $:09Waters UPLC: C18 ACN Gradient
SYNON: $:10ESI
SYNON: $:11P
SYNON: $:12Ar
SYNON: $:1450-1200
SYNON: $:1630
Comment: Rt=448.61  Contributor=Jahn  Study=20150527JahnMillerExudatesExtraction
Num Peaks: 2
331.1916 177 449.1514 138

Name: C442
SYNON: $:00in-source
SYNON: $:04
SYNON: $:05
SYNON: $:06TOF
SYNON: $:07Waters Xevo G2 QTOF
SYNON: $:09Waters UPLC: C18 ACN Gradient
SYNON: $:10ESI
SYNON: $:11P
SYNON: $:12Ar
SYNON: $:1450-1200
SYNON: $:1630
Comment: Rt=443.19  Contributor=Jahn  Study=20150527JahnMillerExudatesExtraction
Num Peaks: 2
275.2014 168 296.1468 93

Name: C443
SYNON: $:00in-source
SYNON: $:04
SYNON: $:05
SYNON: $:06TOF
SYNON: $:07Waters Xevo G2 QTOF
SYNON: $:09Waters UPLC: C18 ACN Gradient
SYNON: $:10ESI
SYNON: $:11P
SYNON: $:12Ar
SYNON: $:1450-1200
SYNON: $:1630
Comment: Rt=444.5  Contributor=Jahn  Study=20150527JahnMillerExudatesExtraction
Num Peaks: 2
288.2906 1033 244.2644 245

Name: C444
SYNON: $:00in-source
SYNON: $:04
SYNON: $:05
SYNON: $:06TOF
SYNON: $:07Waters Xevo G2 QTOF
SYNON: $:09Waters UPLC: C18 ACN Gradient
SYNON: $:10ESI
SYNON: $:11P
SYNON: $:12Ar
SYNON: $:1450-1200
SYNON: $:1630
Comment: Rt=452.75  Contributor=Jahn  Study=20150527JahnMillerExudatesExtraction
Num Peaks: 2
333.2068 218 217.1228 178

Name: C445
SYNON: $:00in-source
SYNON: $:04
SYNON: $:05
SYNON: $:06TOF
SYNON: $:07Waters Xevo G2 QTOF
SYNON: $:09Waters UPLC: C18 ACN Gradient
SYNON: $:10ESI
SYNON: $:11P
SYNON: $:12Ar
SYNON: $:1450-1200
SYNON: $:1630
Comment: Rt=452.5  Contributor=Jahn  Study=20150527JahnMillerExudatesExtraction
Num Peaks: 2
230.2488 2241 231.2517 345

Name: C446
SYNON: $:00in-source
SYNON: $:04
SYNON: $:05
SYNON: $:06TOF
SYNON: $:07Waters Xevo G2 QTOF
SYNON: $:09Waters UPLC: C18 ACN Gradient
SYNON: $:10ESI
SYNON: $:11P
SYNON: $:12Ar
SYNON: $:1450-1200
SYNON: $:1630
Comment: Rt=451.69  Contributor=Jahn  Study=20150527JahnMillerExudatesExtraction
Num Peaks: 2
353.2308 428 304.285 113

Name: C447
SYNON: $:00in-source
SYNON: $:04
SYNON: $:05
SYNON: $:06TOF
SYNON: $:07Waters Xevo G2 QTOF
SYNON: $:09Waters UPLC: C18 ACN Gradient
SYNON: $:10ESI
SYNON: $:11P
SYNON: $:12Ar
SYNON: $:1450-1200
SYNON: $:1630
Comment: Rt=516.27  Contributor=Jahn  Study=20150527JahnMillerExudatesExtraction
Num Peaks: 2
177.1278 1188 203.142 577

Name: C448
SYNON: $:00in-source
SYNON: $:04
SYNON: $:05
SYNON: $:06TOF
SYNON: $:07Waters Xevo G2 QTOF
SYNON: $:09Waters UPLC: C18 ACN Gradient
SYNON: $:10ESI
SYNON: $:11P
SYNON: $:12Ar
SYNON: $:1450-1200
SYNON: $:1630
Comment: Rt=519.92  Contributor=Jahn  Study=20150527JahnMillerExudatesExtraction
Num Peaks: 2
305.1103 1232 387.1643 54

Name: C449
SYNON: $:00in-source
SYNON: $:04
SYNON: $:05
SYNON: $:06TOF
SYNON: $:07Waters Xevo G2 QTOF
SYNON: $:09Waters UPLC: C18 ACN Gradient
SYNON: $:10ESI
SYNON: $:11P
SYNON: $:12Ar
SYNON: $:1450-1200
SYNON: $:1630
Comment: Rt=506.06  Contributor=Jahn  Study=20150527JahnMillerExudatesExtraction
Num Peaks: 2
299.2013 338 261.1397 169

Name: C450
SYNON: $:00in-source
SYNON: $:04
SYNON: $:05
SYNON: $:06TOF
SYNON: $:07Waters Xevo G2 QTOF
SYNON: $:09Waters UPLC: C18 ACN Gradient
SYNON: $:10ESI
SYNON: $:11P
SYNON: $:12Ar
SYNON: $:1450-1200
SYNON: $:1630
Comment: Rt=505.98  Contributor=Jahn  Study=20150527JahnMillerExudatesExtraction
Num Peaks: 2
149.0598 616 337.1051 471

Name: C451
SYNON: $:00in-source
SYNON: $:04
SYNON: $:05
SYNON: $:06TOF
SYNON: $:07Waters Xevo G2 QTOF
SYNON: $:09Waters UPLC: C18 ACN Gradient
SYNON: $:10ESI
SYNON: $:11P
SYNON: $:12Ar
SYNON: $:1450-1200
SYNON: $:1630
Comment: Rt=500.65  Contributor=Jahn  Study=20150527JahnMillerExudatesExtraction
Num Peaks: 2
266.2103 184 244.2277 69

Name: C452
SYNON: $:00in-source
SYNON: $:04
SYNON: $:05
SYNON: $:06TOF
SYNON: $:07Waters Xevo G2 QTOF
SYNON: $:09Waters UPLC: C18 ACN Gradient
SYNON: $:10ESI
SYNON: $:11P
SYNON: $:12Ar
SYNON: $:1450-1200
SYNON: $:1630
Comment: Rt=495.32  Contributor=Jahn  Study=20150527JahnMillerExudatesExtraction
Num Peaks: 2
128.108 1557 732.4683 171

Name: C453
SYNON: $:00in-source
SYNON: $:04
SYNON: $:05
SYNON: $:06TOF
SYNON: $:07Waters Xevo G2 QTOF
SYNON: $:09Waters UPLC: C18 ACN Gradient
SYNON: $:10ESI
SYNON: $:11P
SYNON: $:12Ar
SYNON: $:1450-1200
SYNON: $:1630
Comment: Rt=495.77  Contributor=Jahn  Study=20150527JahnMillerExudatesExtraction
Num Peaks: 2
228.2692 143 371.3273 32

Name: C454
SYNON: $:00in-source
SYNON: $:04
SYNON: $:05
SYNON: $:06TOF
SYNON: $:07Waters Xevo G2 QTOF
SYNON: $:09Waters UPLC: C18 ACN Gradient
SYNON: $:10ESI
SYNON: $:11P
SYNON: $:12Ar
SYNON: $:1450-1200
SYNON: $:1630
Comment: Rt=492.66  Contributor=Jahn  Study=20150527JahnMillerExudatesExtraction
Num Peaks: 2
310.2358 7667 288.2536 3905

Name: C455
SYNON: $:00in-source
SYNON: $:04
SYNON: $:05
SYNON: $:06TOF
SYNON: $:07Waters Xevo G2 QTOF
SYNON: $:09Waters UPLC: C18 ACN Gradient
SYNON: $:10ESI
SYNON: $:11P
SYNON: $:12Ar
SYNON: $:1450-1200
SYNON: $:1630
Comment: Rt=492.75  Contributor=Jahn  Study=20150527JahnMillerExudatesExtraction
Num Peaks: 2
289.2174 381 303.2318 260

Name: C456
SYNON: $:00in-source
SYNON: $:04
SYNON: $:05
SYNON: $:06TOF
SYNON: $:07Waters Xevo G2 QTOF
SYNON: $:09Waters UPLC: C18 ACN Gradient
SYNON: $:10ESI
SYNON: $:11P
SYNON: $:12Ar
SYNON: $:1450-1200
SYNON: $:1630
Comment: Rt=478.09  Contributor=Jahn  Study=20150527JahnMillerExudatesExtraction
Num Peaks: 2
206.1545 282 207.1586 51

Name: C457
SYNON: $:00in-source
SYNON: $:04
SYNON: $:05
SYNON: $:06TOF
SYNON: $:07Waters Xevo G2 QTOF
SYNON: $:09Waters UPLC: C18 ACN Gradient
SYNON: $:10ESI
SYNON: $:11P
SYNON: $:12Ar
SYNON: $:1450-1200
SYNON: $:1630
Comment: Rt=482.84  Contributor=Jahn  Study=20150527JahnMillerExudatesExtraction
Num Peaks: 2
143.1268 1409 545.3676 212

Name: C458
SYNON: $:00in-source
SYNON: $:04
SYNON: $:05
SYNON: $:06TOF
SYNON: $:07Waters Xevo G2 QTOF
SYNON: $:09Waters UPLC: C18 ACN Gradient
SYNON: $:10ESI
SYNON: $:11P
SYNON: $:12Ar
SYNON: $:1450-1200
SYNON: $:1630
Comment: Rt=943.78  Contributor=Jahn  Study=20150527JahnMillerExudatesExtraction
Num Peaks: 2
99.0557 132 124.0876 65

Name: C459
SYNON: $:00in-source
SYNON: $:04
SYNON: $:05
SYNON: $:06TOF
SYNON: $:07Waters Xevo G2 QTOF
SYNON: $:09Waters UPLC: C18 ACN Gradient
SYNON: $:10ESI
SYNON: $:11P
SYNON: $:12Ar
SYNON: $:1450-1200
SYNON: $:1630
Comment: Rt=955.92  Contributor=Jahn  Study=20150527JahnMillerExudatesExtraction
Num Peaks: 2
99.0556 128 124.0876 121

Name: C460
SYNON: $:00in-source
SYNON: $:04
SYNON: $:05
SYNON: $:06TOF
SYNON: $:07Waters Xevo G2 QTOF
SYNON: $:09Waters UPLC: C18 ACN Gradient
SYNON: $:10ESI
SYNON: $:11P
SYNON: $:12Ar
SYNON: $:1450-1200
SYNON: $:1630
Comment: Rt=858.68  Contributor=Jahn  Study=20150527JahnMillerExudatesExtraction
Num Peaks: 2
99.0557 158 124.0877 144

Name: C461
SYNON: $:00in-source
SYNON: $:04
SYNON: $:05
SYNON: $:06TOF
SYNON: $:07Waters Xevo G2 QTOF
SYNON: $:09Waters UPLC: C18 ACN Gradient
SYNON: $:10ESI
SYNON: $:11P
SYNON: $:12Ar
SYNON: $:1450-1200
SYNON: $:1630
Comment: Rt=823.39  Contributor=Jahn  Study=20150527JahnMillerExudatesExtraction
Num Peaks: 2
99.0558 220 144.9827 9

Name: C462
SYNON: $:00in-source
SYNON: $:04
SYNON: $:05
SYNON: $:06TOF
SYNON: $:07Waters Xevo G2 QTOF
SYNON: $:09Waters UPLC: C18 ACN Gradient
SYNON: $:10ESI
SYNON: $:11P
SYNON: $:12Ar
SYNON: $:1450-1200
SYNON: $:1630
Comment: Rt=843.1  Contributor=Jahn  Study=20150527JahnMillerExudatesExtraction
Num Peaks: 2
99.0558 146 124.0874 112

Name: C463
SYNON: $:00in-source
SYNON: $:04
SYNON: $:05
SYNON: $:06TOF
SYNON: $:07Waters Xevo G2 QTOF
SYNON: $:09Waters UPLC: C18 ACN Gradient
SYNON: $:10ESI
SYNON: $:11P
SYNON: $:12Ar
SYNON: $:1450-1200
SYNON: $:1630
Comment: Rt=890.18  Contributor=Jahn  Study=20150527JahnMillerExudatesExtraction
Num Peaks: 2
99.0557 124 124.0878 103

Name: C464
SYNON: $:00in-source
SYNON: $:04
SYNON: $:05
SYNON: $:06TOF
SYNON: $:07Waters Xevo G2 QTOF
SYNON: $:09Waters UPLC: C18 ACN Gradient
SYNON: $:10ESI
SYNON: $:11P
SYNON: $:12Ar
SYNON: $:1450-1200
SYNON: $:1630
Comment: Rt=914.15  Contributor=Jahn  Study=20150527JahnMillerExudatesExtraction
Num Peaks: 2
99.0556 106 124.0876 83

Name: C465
SYNON: $:00in-source
SYNON: $:04
SYNON: $:05
SYNON: $:06TOF
SYNON: $:07Waters Xevo G2 QTOF
SYNON: $:09Waters UPLC: C18 ACN Gradient
SYNON: $:10ESI
SYNON: $:11P
SYNON: $:12Ar
SYNON: $:1450-1200
SYNON: $:1630
Comment: Rt=19.42  Contributor=Jahn  Study=20150527JahnMillerExudatesExtraction
Num Peaks: 2
657.8638 1044 467.8833 640

Name: C466
SYNON: $:00in-source
SYNON: $:04
SYNON: $:05
SYNON: $:06TOF
SYNON: $:07Waters Xevo G2 QTOF
SYNON: $:09Waters UPLC: C18 ACN Gradient
SYNON: $:10ESI
SYNON: $:11P
SYNON: $:12Ar
SYNON: $:1450-1200
SYNON: $:1630
Comment: Rt=24.06  Contributor=Jahn  Study=20150527JahnMillerExudatesExtraction
Num Peaks: 2
127.0396 2139 145.0499 597

Name: C467
SYNON: $:00in-source
SYNON: $:04
SYNON: $:05
SYNON: $:06TOF
SYNON: $:07Waters Xevo G2 QTOF
SYNON: $:09Waters UPLC: C18 ACN Gradient
SYNON: $:10ESI
SYNON: $:11P
SYNON: $:12Ar
SYNON: $:1450-1200
SYNON: $:1630
Comment: Rt=22.38  Contributor=Jahn  Study=20150527JahnMillerExudatesExtraction
Num Peaks: 2
473.8057 344 372.8574 295

Name: C468
SYNON: $:00in-source
SYNON: $:04
SYNON: $:05
SYNON: $:06TOF
SYNON: $:07Waters Xevo G2 QTOF
SYNON: $:09Waters UPLC: C18 ACN Gradient
SYNON: $:10ESI
SYNON: $:11P
SYNON: $:12Ar
SYNON: $:1450-1200
SYNON: $:1630
Comment: Rt=24.68  Contributor=Jahn  Study=20150527JahnMillerExudatesExtraction
Num Peaks: 2
144.1022 3223 116.0712 261

Name: C469
SYNON: $:00in-source
SYNON: $:04
SYNON: $:05
SYNON: $:06TOF
SYNON: $:07Waters Xevo G2 QTOF
SYNON: $:09Waters UPLC: C18 ACN Gradient
SYNON: $:10ESI
SYNON: $:11P
SYNON: $:12Ar
SYNON: $:1450-1200
SYNON: $:1630
Comment: Rt=24.55  Contributor=Jahn  Study=20150527JahnMillerExudatesExtraction
Num Peaks: 2
325.1134 310 236.1502 160

Name: C470
SYNON: $:00in-source
SYNON: $:04
SYNON: $:05
SYNON: $:06TOF
SYNON: $:07Waters Xevo G2 QTOF
SYNON: $:09Waters UPLC: C18 ACN Gradient
SYNON: $:10ESI
SYNON: $:11P
SYNON: $:12Ar
SYNON: $:1450-1200
SYNON: $:1630
Comment: Rt=45.54  Contributor=Jahn  Study=20150527JahnMillerExudatesExtraction
Num Peaks: 2
110.0093 114 266.2446 62

Name: C471
SYNON: $:00in-source
SYNON: $:04
SYNON: $:05
SYNON: $:06TOF
SYNON: $:07Waters Xevo G2 QTOF
SYNON: $:09Waters UPLC: C18 ACN Gradient
SYNON: $:10ESI
SYNON: $:11P
SYNON: $:12Ar
SYNON: $:1450-1200
SYNON: $:1630
Comment: Rt=36.32  Contributor=Jahn  Study=20150527JahnMillerExudatesExtraction
Num Peaks: 2
103.1316 1347 266.2446 73

Name: C472
SYNON: $:00in-source
SYNON: $:04
SYNON: $:05
SYNON: $:06TOF
SYNON: $:07Waters Xevo G2 QTOF
SYNON: $:09Waters UPLC: C18 ACN Gradient
SYNON: $:10ESI
SYNON: $:11P
SYNON: $:12Ar
SYNON: $:1450-1200
SYNON: $:1630
Comment: Rt=27.12  Contributor=Jahn  Study=20150527JahnMillerExudatesExtraction
Num Peaks: 2
79.0216 2591 157.0359 63

Name: C473
SYNON: $:00in-source
SYNON: $:04
SYNON: $:05
SYNON: $:06TOF
SYNON: $:07Waters Xevo G2 QTOF
SYNON: $:09Waters UPLC: C18 ACN Gradient
SYNON: $:10ESI
SYNON: $:11P
SYNON: $:12Ar
SYNON: $:1450-1200
SYNON: $:1630
Comment: Rt=30.67  Contributor=Jahn  Study=20150527JahnMillerExudatesExtraction
Num Peaks: 2
110.009 380 151.0356 60

Name: C474
SYNON: $:00in-source
SYNON: $:04
SYNON: $:05
SYNON: $:06TOF
SYNON: $:07Waters Xevo G2 QTOF
SYNON: $:09Waters UPLC: C18 ACN Gradient
SYNON: $:10ESI
SYNON: $:11P
SYNON: $:12Ar
SYNON: $:1450-1200
SYNON: $:1630
Comment: Rt=67.83  Contributor=Jahn  Study=20150527JahnMillerExudatesExtraction
Num Peaks: 2
200.0854 1212 276.1025 321

Name: C475
SYNON: $:00in-source
SYNON: $:04
SYNON: $:05
SYNON: $:06TOF
SYNON: $:07Waters Xevo G2 QTOF
SYNON: $:09Waters UPLC: C18 ACN Gradient
SYNON: $:10ESI
SYNON: $:11P
SYNON: $:12Ar
SYNON: $:1450-1200
SYNON: $:1630
Comment: Rt=64.18  Contributor=Jahn  Study=20150527JahnMillerExudatesExtraction
Num Peaks: 2
86.097 1400 132.1025 450
